# Supplementary material for: Identification and profiling of Trichinella spiralis circulating antigens and proteins in sera of mice with trichinellosis
Source: PLoS One. 2022 Mar 10;17(3):e0265013. doi: 10.1371/journal.pone.0265013 (PMC8912135; doi:10.1371/journal.pone.0265013)
Supplement: S1 Table — (XLSX) [file pone.0265013.s001.xlsx]

## Sheet: NI no1
Header	--------------------------------------------------------
Search title	Submitted from NI no2 mouseDB by Mascot Daemon on SEARCH-SERVER
Timestamp	2021-06-02T08:16:51Z
User
Email
Report URI	http://127.0.0.1/mascot/cgi/master_results.pl?file=../data/20210602/F001910.dat
Peak list data path	C:\Program Files (x86)\Matrix Science\Mascot Daemon\mgf\73 NI no2 mouseDB\mascot_daemon_merge.mgf
Peak list format	Mascot generic
Search type	MIS
Mascot version	2.3.0
Database	uniprot
Fasta file	uniprot_sprot.fasta
Total sequences	564277
Total residues	203340877
Sequences after taxonomy filter	17070
Number of queries	8860
Variable modifications	--------------------------------------------------------
Identifier	Name	Delta	Neutral loss(es)
1	Carbamidomethyl (C)	57.0215
2	Oxidation (M)	15.9949	0	63.9983
Search Parameters	--------------------------------------------------------
Taxonomy filter	. . . . . . . . . . . . . . . . . . Mus musculus (house mouse)
Enzyme	Trypsin
Maximum Missed Cleavages	1
Fixed modifications
Variable modifications	Carbamidomethyl (C),Oxidation (M)
Peptide Mass Tolerance	0.8
Peptide Mass Tolerance Units	Da
Fragment Mass Tolerance	0.8
Fragment Mass Tolerance Units	Da
Mass values	Monoisotopic
Instrument type	Default
Format parameters	--------------------------------------------------------
Significance threshold	0.05
Max. number of hits	0
Use MudPIT protein scoring	0
Ions score cut-off	0
Include same-set proteins	0
Include sub-set proteins	0
Include unassigned	0
Require bold red	0
Protein hits	--------------------------------------------------------
prot_hit_num	prot_acc	prot_desc	prot_score	prot_mass	prot_sequences_sig	prot_cover	prot_pi	pep_query	pep_rank	pep_isbold	pep_isunique	pep_exp_mz	pep_exp_mr	pep_exp_z	pep_calc_mr	pep_delta	pep_miss	pep_score	pep_expect	pep_res_before	pep_seq	pep_res_after	pep_var_mod	pep_var_mod_pos	pep_scan_title
1	P07724	Albumin OS=Mus musculus OX=10090 GN=Alb PE=1 SV=3	2445	68648	41	63.2	5.75	2232	1	1	0	337.193	672.372	2	672.371	0.0011	0	40.68	6.9e-05	K	AWAVAR	L			Cmpd 163, AutoMSn(337.1932), 15.5 min
1	P07724	Albumin OS=Mus musculus OX=10090 GN=Alb PE=1 SV=3	2445	68648	41	63.2	5.75	2712	1	1	1	366.225	730.435	2	730.434	0.0015	0	50.15	7.8e-06	K	ALVSSVR	Q			Cmpd 112, AutoMSn(366.2249), 14.3 min
1	P07724	Albumin OS=Mus musculus OX=10090 GN=Alb PE=1 SV=3	2445	68648	41	63.2	5.75	2715	1	1	1	366.225	730.436	2	730.434	0.002	0	53.11	3.9e-06	K	ALVSSVR	Q			Cmpd 29, AutoMSn(366.2251), 14.7 min
1	P07724	Albumin OS=Mus musculus OX=10090 GN=Alb PE=1 SV=3	2445	68648	41	63.2	5.75	2716	1	1	1	366.225	730.436	2	730.434	0.0021	0	50.23	7.6e-06	K	ALVSSVR	Q			Cmpd 118, AutoMSn(366.2252), 14.4 min
1	P07724	Albumin OS=Mus musculus OX=10090 GN=Alb PE=1 SV=3	2445	68648	41	63.2	5.75	2717	1	1	1	366.225	730.436	2	730.434	0.0023	0	37.03	0.00016	K	ALVSSVR	Q			Cmpd 25, AutoMSn(366.2253), 14.7 min
1	P07724	Albumin OS=Mus musculus OX=10090 GN=Alb PE=1 SV=3	2445	68648	41	63.2	5.75	2718	1	1	1	366.226	730.436	2	730.434	0.0027	0	53.59	3.5e-06	K	ALVSSVR	Q			Cmpd 115, AutoMSn(366.2255), 14.4 min
1	P07724	Albumin OS=Mus musculus OX=10090 GN=Alb PE=1 SV=3	2445	68648	41	63.2	5.75	2719	1	1	1	366.226	730.437	2	730.434	0.0035	0	43.03	4e-05	K	ALVSSVR	Q			Cmpd 34, AutoMSn(366.2259), 14.8 min
1	P07724	Albumin OS=Mus musculus OX=10090 GN=Alb PE=1 SV=3	2445	68648	41	63.2	5.75	2720	1	1	1	366.226	730.437	2	730.434	0.0036	0	38.21	0.00012	K	ALVSSVR	Q			Cmpd 30, AutoMSn(366.2259), 14.8 min
1	P07724	Albumin OS=Mus musculus OX=10090 GN=Alb PE=1 SV=3	2445	68648	41	63.2	5.75	2971	1	1	1	381.224	760.433	2	760.433	-0.0001	0	44.5	2.7e-05	K	LATDLTK	V			Cmpd 130, AutoMSn(381.2238), 14.7 min
1	P07724	Albumin OS=Mus musculus OX=10090 GN=Alb PE=1 SV=3	2445	68648	41	63.2	5.75	2973	1	1	1	381.225	760.435	2	760.433	0.0021	0	45.11	2.4e-05	K	LATDLTK	V			Cmpd 132, AutoMSn(381.2249), 14.8 min
1	P07724	Albumin OS=Mus musculus OX=10090 GN=Alb PE=1 SV=3	2445	68648	41	63.2	5.75	2974	1	1	1	381.225	760.436	2	760.433	0.0029	0	50.43	7e-06	K	LATDLTK	V			Cmpd 134, AutoMSn(381.2253), 14.8 min
1	P07724	Albumin OS=Mus musculus OX=10090 GN=Alb PE=1 SV=3	2445	68648	41	63.2	5.75	2975	1	1	1	381.226	760.437	2	760.433	0.0038	0	23.39	0.0035	K	LATDLTK	V			Cmpd 39, AutoMSn(381.2257), 15.2 min
1	P07724	Albumin OS=Mus musculus OX=10090 GN=Alb PE=1 SV=3	2445	68648	41	63.2	5.75	3332	1	1	1	427.731	853.448	2	853.445	0.0034	1	26.81	0.00096	K	FGERAFK	A			Cmpd 89, AutoMSn(427.7313), 13.8 min
1	P07724	Albumin OS=Mus musculus OX=10090 GN=Alb PE=1 SV=3	2445	68648	41	63.2	5.75	3736	1	1	1	486.553	971.091	2	971.565	-0.474	0	30.03	0.0011	K	QTALAELVK	H			Cmpd 184, AutoMSn(486.5529), 15.9 min
1	P07724	Albumin OS=Mus musculus OX=10090 GN=Alb PE=1 SV=3	2445	68648	41	63.2	5.75	3737	1	1	1	486.555	971.095	2	971.565	-0.4705	0	24.38	0.0041	K	QTALAELVK	H			Cmpd 180, AutoMSn(486.5546), 15.8 min
1	P07724	Albumin OS=Mus musculus OX=10090 GN=Alb PE=1 SV=3	2445	68648	41	63.2	5.75	3738	1	1	1	972.567	971.56	1	971.565	-0.0051	0	58.71	7.8e-07	K	QTALAELVK	H			Cmpd 374, AutoMSn(972.5673), 20.2 min
1	P07724	Albumin OS=Mus musculus OX=10090 GN=Alb PE=1 SV=3	2445	68648	41	63.2	5.75	3739	1	1	1	972.568	971.561	1	971.565	-0.0039	0	57.88	9.5e-07	K	QTALAELVK	H			Cmpd 371, AutoMSn(972.5685), 20.1 min
1	P07724	Albumin OS=Mus musculus OX=10090 GN=Alb PE=1 SV=3	2445	68648	41	63.2	5.75	3740	1	1	1	972.569	971.562	1	971.565	-0.0031	0	56.71	1.2e-06	K	QTALAELVK	H			Cmpd 370, AutoMSn(972.5693), 20.1 min
1	P07724	Albumin OS=Mus musculus OX=10090 GN=Alb PE=1 SV=3	2445	68648	41	63.2	5.75	3741	1	1	1	486.788	971.562	2	971.565	-0.0026	0	38.58	8.1e-05	K	QTALAELVK	H			Cmpd 253, AutoMSn(486.7885), 20.1 min
1	P07724	Albumin OS=Mus musculus OX=10090 GN=Alb PE=1 SV=3	2445	68648	41	63.2	5.75	3742	1	1	1	486.789	971.563	2	971.565	-0.0023	0	33.46	0.00026	K	QTALAELVK	H			Cmpd 257, AutoMSn(486.7887), 20.2 min
1	P07724	Albumin OS=Mus musculus OX=10090 GN=Alb PE=1 SV=3	2445	68648	41	63.2	5.75	3743	1	1	1	486.789	971.563	2	971.565	-0.0021	0	31.08	0.00046	K	QTALAELVK	H			Cmpd 117, AutoMSn(486.7888), 20.6 min
1	P07724	Albumin OS=Mus musculus OX=10090 GN=Alb PE=1 SV=3	2445	68648	41	63.2	5.75	3744	1	1	1	486.789	971.564	2	971.565	-0.0015	0	32.58	0.00032	K	QTALAELVK	H			Cmpd 256, AutoMSn(486.7891), 20.2 min
1	P07724	Albumin OS=Mus musculus OX=10090 GN=Alb PE=1 SV=3	2445	68648	41	63.2	5.75	3745	1	1	1	486.789	971.564	2	971.565	-0.0007	0	28.35	0.00085	K	QTALAELVK	H			Cmpd 144, AutoMSn(486.7895), 20.0 min
1	P07724	Albumin OS=Mus musculus OX=10090 GN=Alb PE=1 SV=3	2445	68648	41	63.2	5.75	3746	1	1	1	486.79	971.565	2	971.565	0.0001	0	29.04	0.00073	K	QTALAELVK	H			Cmpd 115, AutoMSn(486.7899), 20.5 min
1	P07724	Albumin OS=Mus musculus OX=10090 GN=Alb PE=1 SV=3	2445	68648	41	63.2	5.75	3747	1	1	1	486.79	971.566	2	971.565	0.0003	0	36.29	0.00014	K	QTALAELVK	H			Cmpd 322, AutoMSn(486.7900), 20.3 min
1	P07724	Albumin OS=Mus musculus OX=10090 GN=Alb PE=1 SV=3	2445	68648	41	63.2	5.75	3748	1	1	1	486.79	971.566	2	971.565	0.0004	0	24.73	0.002	K	QTALAELVK	H			Cmpd 250, AutoMSn(486.7900), 20.4 min
1	P07724	Albumin OS=Mus musculus OX=10090 GN=Alb PE=1 SV=3	2445	68648	41	63.2	5.75	3749	1	1	1	486.79	971.566	2	971.565	0.0006	0	35.66	0.00016	K	QTALAELVK	H			Cmpd 116, AutoMSn(486.7901), 20.5 min
1	P07724	Albumin OS=Mus musculus OX=10090 GN=Alb PE=1 SV=3	2445	68648	41	63.2	5.75	3750	1	1	1	486.79	971.566	2	971.565	0.0007	0	28.28	0.00087	K	QTALAELVK	H			Cmpd 247, AutoMSn(486.7902), 20.3 min
1	P07724	Albumin OS=Mus musculus OX=10090 GN=Alb PE=1 SV=3	2445	68648	41	63.2	5.75	3751	1	1	1	486.79	971.566	2	971.565	0.0008	0	37.78	9.8e-05	K	QTALAELVK	H			Cmpd 318, AutoMSn(486.7903), 20.2 min
1	P07724	Albumin OS=Mus musculus OX=10090 GN=Alb PE=1 SV=3	2445	68648	41	63.2	5.75	3752	1	1	1	486.79	971.566	2	971.565	0.0011	0	60.76	4.9e-07	K	QTALAELVK	H			Cmpd 317, AutoMSn(486.7904), 20.2 min
1	P07724	Albumin OS=Mus musculus OX=10090 GN=Alb PE=1 SV=3	2445	68648	41	63.2	5.75	3753	1	1	1	486.791	971.567	2	971.565	0.0015	0	26.87	0.0012	K	QTALAELVK	H			Cmpd 119, AutoMSn(486.7906), 20.6 min
1	P07724	Albumin OS=Mus musculus OX=10090 GN=Alb PE=1 SV=3	2445	68648	41	63.2	5.75	3754	1	1	1	486.791	971.567	2	971.565	0.0017	0	27.17	0.0011	K	QTALAELVK	H			Cmpd 252, AutoMSn(486.7907), 20.4 min
1	P07724	Albumin OS=Mus musculus OX=10090 GN=Alb PE=1 SV=3	2445	68648	41	63.2	5.75	3755	1	1	1	486.791	971.567	2	971.565	0.0019	0	30.81	0.00049	K	QTALAELVK	H			Cmpd 143, AutoMSn(486.7908), 20.1 min
1	P07724	Albumin OS=Mus musculus OX=10090 GN=Alb PE=1 SV=3	2445	68648	41	63.2	5.75	3756	1	1	1	486.791	971.568	2	971.565	0.0025	0	34	0.00023	K	QTALAELVK	H			Cmpd 146, AutoMSn(486.7911), 20.2 min
1	P07724	Albumin OS=Mus musculus OX=10090 GN=Alb PE=1 SV=3	2445	68648	41	63.2	5.75	3757	1	1	1	486.791	971.568	2	971.565	0.0025	0	36.8	0.00012	K	QTALAELVK	H			Cmpd 258, AutoMSn(486.7911), 20.5 min
1	P07724	Albumin OS=Mus musculus OX=10090 GN=Alb PE=1 SV=3	2445	68648	41	63.2	5.75	3762	1	1	1	486.792	971.569	2	971.565	0.0034	0	25.28	0.0017	K	QTALAELVK	H			Cmpd 141, AutoMSn(486.7916), 20.0 min
1	P07724	Albumin OS=Mus musculus OX=10090 GN=Alb PE=1 SV=3	2445	68648	41	63.2	5.75	3763	1	1	1	486.792	971.569	2	971.565	0.0035	0	38.15	9e-05	K	QTALAELVK	H			Cmpd 255, AutoMSn(486.7916), 20.4 min
1	P07724	Albumin OS=Mus musculus OX=10090 GN=Alb PE=1 SV=3	2445	68648	41	63.2	5.75	3764	1	1	1	486.792	971.569	2	971.565	0.0038	0	37.31	0.00011	K	QTALAELVK	H			Cmpd 368, AutoMSn(486.7917), 20.1 min
1	P07724	Albumin OS=Mus musculus OX=10090 GN=Alb PE=1 SV=3	2445	68648	41	63.2	5.75	3765	1	1	1	486.793	971.572	2	971.565	0.0067	0	26.12	0.0014	K	QTALAELVK	H			Cmpd 143, AutoMSn(486.7932), 20.0 min
1	P07724	Albumin OS=Mus musculus OX=10090 GN=Alb PE=1 SV=3	2445	68648	41	63.2	5.75	3766	1	1	1	487.029	972.043	2	971.565	0.478	0	28.72	0.0016	K	QTALAELVK	H			Cmpd 118, AutoMSn(487.0288), 20.6 min
1	P07724	Albumin OS=Mus musculus OX=10090 GN=Alb PE=1 SV=3	2445	68648	41	63.2	5.75	3823	1	1	1	491.267	980.519	2	980.518	0.0016	1	53.3	2.4e-06	K	KYEATLEK	C			Cmpd 33, AutoMSn(491.2670), 12.4 min
1	P07724	Albumin OS=Mus musculus OX=10090 GN=Alb PE=1 SV=3	2445	68648	41	63.2	5.75	3824	1	1	1	491.268	980.522	2	980.518	0.0038	1	49.19	6.3e-06	K	KYEATLEK	C			Cmpd 32, AutoMSn(491.2681), 12.4 min
1	P07724	Albumin OS=Mus musculus OX=10090 GN=Alb PE=1 SV=3	2445	68648	41	63.2	5.75	3881	1	1	1	494.794	987.573	2	987.571	0.0014	1	41.97	4.1e-05	K	EKALVSSVR	Q			Cmpd 66, AutoMSn(494.7936), 13.3 min
1	P07724	Albumin OS=Mus musculus OX=10090 GN=Alb PE=1 SV=3	2445	68648	41	63.2	5.75	3980	1	1	1	339.207	1014.6	3	1014.59	0.0045	1	42.74	3.3e-05	K	ALVSSVRQR	M			Cmpd 53, AutoMSn(339.2066), 13.0 min
1	P07724	Albumin OS=Mus musculus OX=10090 GN=Alb PE=1 SV=3	2445	68648	41	63.2	5.75	3989	1	1	1	510.024	1018.03	2	1018.57	-0.5368	1	47.63	2e-05	R	AFKAWAVAR	L			Cmpd 180, AutoMSn(510.0245), 17.1 min
1	P07724	Albumin OS=Mus musculus OX=10090 GN=Alb PE=1 SV=3	2445	68648	41	63.2	5.75	3993	3	1	1	510.288	1018.56	2	1018.57	-0.0092	1	19.19	0.0069	R	AFKAWAVAR	L			Cmpd 121, AutoMSn(510.2883), 17.4 min
1	P07724	Albumin OS=Mus musculus OX=10090 GN=Alb PE=1 SV=3	2445	68648	41	63.2	5.75	3994	1	1	1	510.288	1018.56	2	1018.57	-0.0089	1	60.97	4.6e-07	R	AFKAWAVAR	L			Cmpd 183, AutoMSn(510.2884), 17.2 min
1	P07724	Albumin OS=Mus musculus OX=10090 GN=Alb PE=1 SV=3	2445	68648	41	63.2	5.75	3995	1	1	1	510.291	1018.57	2	1018.57	-0.0044	1	44.73	1.9e-05	R	AFKAWAVAR	L			Cmpd 121, AutoMSn(510.2907), 17.3 min
1	P07724	Albumin OS=Mus musculus OX=10090 GN=Alb PE=1 SV=3	2445	68648	41	63.2	5.75	3997	1	1	1	510.293	1018.57	2	1018.57	0.0005	1	70.68	4.9e-08	R	AFKAWAVAR	L			Cmpd 236, AutoMSn(510.2931), 17.1 min
1	P07724	Albumin OS=Mus musculus OX=10090 GN=Alb PE=1 SV=3	2445	68648	41	63.2	5.75	3998	1	1	1	510.293	1018.57	2	1018.57	0.0008	1	70.47	5.1e-08	R	AFKAWAVAR	L			Cmpd 230, AutoMSn(510.2933), 17.0 min
1	P07724	Albumin OS=Mus musculus OX=10090 GN=Alb PE=1 SV=3	2445	68648	41	63.2	5.75	3999	1	1	1	510.294	1018.57	2	1018.57	0.0016	1	70.57	5e-08	R	AFKAWAVAR	L			Cmpd 233, AutoMSn(510.2937), 17.0 min
1	P07724	Albumin OS=Mus musculus OX=10090 GN=Alb PE=1 SV=3	2445	68648	41	63.2	5.75	4000	1	1	1	510.295	1018.58	2	1018.57	0.0048	1	62.66	3.1e-07	R	AFKAWAVAR	L			Cmpd 126, AutoMSn(510.2953), 17.4 min
1	P07724	Albumin OS=Mus musculus OX=10090 GN=Alb PE=1 SV=3	2445	68648	41	63.2	5.75	4001	1	1	1	340.533	1018.58	3	1018.57	0.0048	1	48.92	7.3e-06	R	AFKAWAVAR	L			Cmpd 238, AutoMSn(340.5326), 17.1 min
1	P07724	Albumin OS=Mus musculus OX=10090 GN=Alb PE=1 SV=3	2445	68648	41	63.2	5.75	4002	1	1	1	340.533	1018.58	3	1018.57	0.007	1	45.68	1.5e-05	R	AFKAWAVAR	L			Cmpd 235, AutoMSn(340.5333), 17.1 min
1	P07724	Albumin OS=Mus musculus OX=10090 GN=Alb PE=1 SV=3	2445	68648	41	63.2	5.75	4003	1	1	1	340.534	1018.58	3	1018.57	0.0074	1	49.17	6.9e-06	R	AFKAWAVAR	L			Cmpd 232, AutoMSn(340.5335), 17.0 min
1	P07724	Albumin OS=Mus musculus OX=10090 GN=Alb PE=1 SV=3	2445	68648	41	63.2	5.75	4004	1	1	1	340.534	1018.58	3	1018.57	0.009	1	40.41	5.2e-05	R	AFKAWAVAR	L			Cmpd 131, AutoMSn(340.5340), 17.5 min
1	P07724	Albumin OS=Mus musculus OX=10090 GN=Alb PE=1 SV=3	2445	68648	41	63.2	5.75	4005	1	1	1	340.534	1018.58	3	1018.57	0.0096	1	52.05	3.6e-06	R	AFKAWAVAR	L			Cmpd 128, AutoMSn(340.5342), 17.5 min
1	P07724	Albumin OS=Mus musculus OX=10090 GN=Alb PE=1 SV=3	2445	68648	41	63.2	5.75	4081	1	1	1	521.729	1041.44	2	1041.44	0.0006	0	48.47	7.7e-06	K	TNCDLYEK	L	Carbamidomethyl (C)	0.00100000.0	Cmpd 85, AutoMSn(521.7294), 13.7 min
1	P07724	Albumin OS=Mus musculus OX=10090 GN=Alb PE=1 SV=3	2445	68648	41	63.2	5.75	4187	1	1	1	534.235	1066.46	2	1066.45	0.0016	0	61.24	3.7e-07	K	CCSGSLVER	R	2 Carbamidomethyl (C)	0.110000000.0	Cmpd 87, AutoMSn(534.2349), 13.8 min
1	P07724	Albumin OS=Mus musculus OX=10090 GN=Alb PE=1 SV=3	2445	68648	41	63.2	5.75	4188	1	1	1	534.236	1066.46	2	1066.45	0.0036	0	64.56	1.7e-07	K	CCSGSLVER	R	2 Carbamidomethyl (C)	0.110000000.0	Cmpd 84, AutoMSn(534.2359), 13.7 min
1	P07724	Albumin OS=Mus musculus OX=10090 GN=Alb PE=1 SV=3	2445	68648	41	63.2	5.75	4189	1	1	1	534.236	1066.46	2	1066.45	0.0041	0	64.33	1.8e-07	K	CCSGSLVER	R	2 Carbamidomethyl (C)	0.110000000.0	Cmpd 81, AutoMSn(534.2361), 13.6 min
1	P07724	Albumin OS=Mus musculus OX=10090 GN=Alb PE=1 SV=3	2445	68648	41	63.2	5.75	4190	1	1	1	534.236	1066.46	2	1066.45	0.0045	0	69.79	5.2e-08	K	CCSGSLVER	R	2 Carbamidomethyl (C)	0.110000000.0	Cmpd 38, AutoMSn(534.2363), 13.8 min
1	P07724	Albumin OS=Mus musculus OX=10090 GN=Alb PE=1 SV=3	2445	68648	41	63.2	5.75	4191	1	1	1	534.237	1066.46	2	1066.45	0.0057	0	62.76	2.6e-07	K	CCSGSLVER	R	2 Carbamidomethyl (C)	0.110000000.0	Cmpd 18, AutoMSn(534.2369), 13.9 min
1	P07724	Albumin OS=Mus musculus OX=10090 GN=Alb PE=1 SV=3	2445	68648	41	63.2	5.75	4192	1	1	1	534.237	1066.46	2	1066.45	0.0069	0	62.52	2.8e-07	K	CCSGSLVER	R	2 Carbamidomethyl (C)	0.110000000.0	Cmpd 34, AutoMSn(534.2375), 13.7 min
1	P07724	Albumin OS=Mus musculus OX=10090 GN=Alb PE=1 SV=3	2445	68648	41	63.2	5.75	4193	1	1	1	534.237	1066.46	2	1066.45	0.0069	0	35.01	0.00016	K	CCSGSLVER	R	2 Carbamidomethyl (C)	0.110000000.0	Cmpd 17, AutoMSn(534.2375), 13.9 min
1	P07724	Albumin OS=Mus musculus OX=10090 GN=Alb PE=1 SV=3	2445	68648	41	63.2	5.75	4194	1	1	1	534.238	1066.46	2	1066.45	0.0071	0	65.07	1.5e-07	K	CCSGSLVER	R	2 Carbamidomethyl (C)	0.110000000.0	Cmpd 20, AutoMSn(534.2376), 14.0 min
1	P07724	Albumin OS=Mus musculus OX=10090 GN=Alb PE=1 SV=3	2445	68648	41	63.2	5.75	4195	1	1	1	534.238	1066.46	2	1066.45	0.0074	0	57.36	9e-07	K	CCSGSLVER	R	2 Carbamidomethyl (C)	0.110000000.0	Cmpd 36, AutoMSn(534.2377), 13.7 min
1	P07724	Albumin OS=Mus musculus OX=10090 GN=Alb PE=1 SV=3	2445	68648	41	63.2	5.75	4196	1	1	1	534.238	1066.46	2	1066.45	0.0075	0	50.43	4.5e-06	K	CCSGSLVER	R	2 Carbamidomethyl (C)	0.110000000.0	Cmpd 21, AutoMSn(534.2378), 14.0 min
1	P07724	Albumin OS=Mus musculus OX=10090 GN=Alb PE=1 SV=3	2445	68648	41	63.2	5.75	4197	1	1	1	534.239	1066.46	2	1066.45	0.0097	0	62.76	2.6e-07	K	CCSGSLVER	R	2 Carbamidomethyl (C)	0.110000000.0	Cmpd 19, AutoMSn(534.2389), 13.9 min
1	P07724	Albumin OS=Mus musculus OX=10090 GN=Alb PE=1 SV=3	2445	68648	41	63.2	5.75	4327	1	1	1	550.836	1099.66	2	1099.66	-0.0025	1	29.68	0.00062	K	KQTALAELVK	H			Cmpd 171, AutoMSn(550.8361), 16.9 min
1	P07724	Albumin OS=Mus musculus OX=10090 GN=Alb PE=1 SV=3	2445	68648	41	63.2	5.75	4328	1	1	1	550.836	1099.66	2	1099.66	-0.0018	1	71.44	4.1e-08	K	KQTALAELVK	H			Cmpd 218, AutoMSn(550.8364), 16.7 min
1	P07724	Albumin OS=Mus musculus OX=10090 GN=Alb PE=1 SV=3	2445	68648	41	63.2	5.75	4331	1	1	1	550.838	1099.66	2	1099.66	0.0009	1	80.91	4.7e-09	K	KQTALAELVK	H			Cmpd 221, AutoMSn(550.8378), 16.8 min
1	P07724	Albumin OS=Mus musculus OX=10090 GN=Alb PE=1 SV=3	2445	68648	41	63.2	5.75	4332	1	1	1	550.838	1099.66	2	1099.66	0.0012	1	67.82	9.6e-08	K	KQTALAELVK	H			Cmpd 224, AutoMSn(550.8379), 16.8 min
1	P07724	Albumin OS=Mus musculus OX=10090 GN=Alb PE=1 SV=3	2445	68648	41	63.2	5.75	4333	2	1	1	550.841	1099.67	2	1099.66	0.0069	1	17.29	0.011	K	KQTALAELVK	H			Cmpd 116, AutoMSn(550.8408), 17.2 min
1	P07724	Albumin OS=Mus musculus OX=10090 GN=Alb PE=1 SV=3	2445	68648	41	63.2	5.75	4334	1	1	1	550.842	1099.67	2	1099.66	0.01	1	40.68	5e-05	K	KQTALAELVK	H			Cmpd 113, AutoMSn(550.8423), 17.1 min
1	P07724	Albumin OS=Mus musculus OX=10090 GN=Alb PE=1 SV=3	2445	68648	41	63.2	5.75	4512	1	1	1	575.308	1148.6	2	1148.61	-0.0058	0	54.7	1.9e-06	K	LVQEVTDFAK	T			Cmpd 305, AutoMSn(575.3082), 19.9 min
1	P07724	Albumin OS=Mus musculus OX=10090 GN=Alb PE=1 SV=3	2445	68648	41	63.2	5.75	4513	1	1	1	575.309	1148.6	2	1148.61	-0.0043	0	56.49	1.2e-06	K	LVQEVTDFAK	T			Cmpd 236, AutoMSn(575.3090), 20.1 min
1	P07724	Albumin OS=Mus musculus OX=10090 GN=Alb PE=1 SV=3	2445	68648	41	63.2	5.75	4514	1	1	1	575.309	1148.6	2	1148.61	-0.0034	0	42.15	3.4e-05	K	LVQEVTDFAK	T			Cmpd 136, AutoMSn(575.3095), 19.8 min
1	P07724	Albumin OS=Mus musculus OX=10090 GN=Alb PE=1 SV=3	2445	68648	41	63.2	5.75	4515	1	1	1	575.31	1148.61	2	1148.61	-0.0017	0	47.92	9e-06	K	LVQEVTDFAK	T			Cmpd 235, AutoMSn(575.3103), 20.0 min
1	P07724	Albumin OS=Mus musculus OX=10090 GN=Alb PE=1 SV=3	2445	68648	41	63.2	5.75	4516	1	1	1	575.311	1148.61	2	1148.61	-0.0013	0	53.89	2.3e-06	K	LVQEVTDFAK	T			Cmpd 239, AutoMSn(575.3105), 20.1 min
1	P07724	Albumin OS=Mus musculus OX=10090 GN=Alb PE=1 SV=3	2445	68648	41	63.2	5.75	4517	1	1	1	575.311	1148.61	2	1148.61	-0.0012	0	38.92	7.1e-05	K	LVQEVTDFAK	T			Cmpd 105, AutoMSn(575.3105), 20.2 min
1	P07724	Albumin OS=Mus musculus OX=10090 GN=Alb PE=1 SV=3	2445	68648	41	63.2	5.75	4518	1	1	1	575.311	1148.61	2	1148.61	-0.0006	0	40.33	5.2e-05	K	LVQEVTDFAK	T			Cmpd 246, AutoMSn(575.3108), 20.2 min
1	P07724	Albumin OS=Mus musculus OX=10090 GN=Alb PE=1 SV=3	2445	68648	41	63.2	5.75	4519	1	1	1	575.311	1148.61	2	1148.61	-0.0006	0	28.74	0.00074	K	LVQEVTDFAK	T			Cmpd 109, AutoMSn(575.3109), 20.3 min
1	P07724	Albumin OS=Mus musculus OX=10090 GN=Alb PE=1 SV=3	2445	68648	41	63.2	5.75	4520	1	1	1	575.311	1148.61	2	1148.61	-0.0005	0	39.55	6.2e-05	K	LVQEVTDFAK	T			Cmpd 133, AutoMSn(575.3109), 19.7 min
1	P07724	Albumin OS=Mus musculus OX=10090 GN=Alb PE=1 SV=3	2445	68648	41	63.2	5.75	4521	1	1	1	575.311	1148.61	2	1148.61	-0.0004	0	24.92	0.0018	K	LVQEVTDFAK	T			Cmpd 138, AutoMSn(575.3109), 19.8 min
1	P07724	Albumin OS=Mus musculus OX=10090 GN=Alb PE=1 SV=3	2445	68648	41	63.2	5.75	4522	1	1	1	575.311	1148.61	2	1148.61	0.0002	0	63.82	2.3e-07	K	LVQEVTDFAK	T			Cmpd 354, AutoMSn(575.3113), 19.7 min
1	P07724	Albumin OS=Mus musculus OX=10090 GN=Alb PE=1 SV=3	2445	68648	41	63.2	5.75	4523	1	1	1	575.311	1148.61	2	1148.61	0.0004	0	57.69	9.5e-07	K	LVQEVTDFAK	T			Cmpd 308, AutoMSn(575.3113), 20.0 min
1	P07724	Albumin OS=Mus musculus OX=10090 GN=Alb PE=1 SV=3	2445	68648	41	63.2	5.75	4524	1	1	1	575.311	1148.61	2	1148.61	0.0005	0	59.46	6.3e-07	K	LVQEVTDFAK	T			Cmpd 356, AutoMSn(575.3114), 19.8 min
1	P07724	Albumin OS=Mus musculus OX=10090 GN=Alb PE=1 SV=3	2445	68648	41	63.2	5.75	4525	1	1	1	575.312	1148.61	2	1148.61	0.0019	0	34.51	0.0002	K	LVQEVTDFAK	T			Cmpd 108, AutoMSn(575.3121), 20.3 min
1	P07724	Albumin OS=Mus musculus OX=10090 GN=Alb PE=1 SV=3	2445	68648	41	63.2	5.75	4526	1	1	1	575.312	1148.61	2	1148.61	0.0021	0	63.93	2.2e-07	K	LVQEVTDFAK	T			Cmpd 359, AutoMSn(575.3122), 19.9 min
1	P07724	Albumin OS=Mus musculus OX=10090 GN=Alb PE=1 SV=3	2445	68648	41	63.2	5.75	4527	1	1	1	575.312	1148.61	2	1148.61	0.0025	0	42.88	2.9e-05	K	LVQEVTDFAK	T			Cmpd 311, AutoMSn(575.3124), 20.0 min
1	P07724	Albumin OS=Mus musculus OX=10090 GN=Alb PE=1 SV=3	2445	68648	41	63.2	5.75	4528	1	1	1	575.313	1148.61	2	1148.61	0.0034	0	47.94	8.9e-06	K	LVQEVTDFAK	T			Cmpd 243, AutoMSn(575.3128), 20.2 min
1	P07724	Albumin OS=Mus musculus OX=10090 GN=Alb PE=1 SV=3	2445	68648	41	63.2	5.75	4529	1	1	1	575.313	1148.61	2	1148.61	0.0034	0	65.78	1.5e-07	K	LVQEVTDFAK	T			Cmpd 241, AutoMSn(575.3129), 20.1 min
1	P07724	Albumin OS=Mus musculus OX=10090 GN=Alb PE=1 SV=3	2445	68648	41	63.2	5.75	4530	1	1	1	575.313	1148.61	2	1148.61	0.0045	0	46.33	1.3e-05	K	LVQEVTDFAK	T			Cmpd 107, AutoMSn(575.3134), 20.2 min
1	P07724	Albumin OS=Mus musculus OX=10090 GN=Alb PE=1 SV=3	2445	68648	41	63.2	5.75	4531	1	1	1	575.314	1148.61	2	1148.61	0.0053	0	38.99	7e-05	K	LVQEVTDFAK	T			Cmpd 134, AutoMSn(575.3138), 19.8 min
1	P07724	Albumin OS=Mus musculus OX=10090 GN=Alb PE=1 SV=3	2445	68648	41	63.2	5.75	4729	2	1	1	415.85	1244.53	3	1244.53	0.0001	1	22.77	0.0029	K	CSSMQKFGER	A	Carbamidomethyl (C); Oxidation (M)	0.1002000000.0	Cmpd 8, AutoMSn(415.8499), 10.4 min
1	P07724	Albumin OS=Mus musculus OX=10090 GN=Alb PE=1 SV=3	2445	68648	41	63.2	5.75	4730	1	1	1	415.852	1244.53	3	1244.53	0.0061	1	27.01	0.0011	K	CSSMQKFGER	A	Carbamidomethyl (C); Oxidation (M)	0.1002000000.0	Cmpd 7, AutoMSn(415.8519), 10.4 min
1	P07724	Albumin OS=Mus musculus OX=10090 GN=Alb PE=1 SV=3	2445	68648	41	63.2	5.75	4731	1	1	1	415.853	1244.54	3	1244.53	0.0109	1	31.94	0.00035	K	CSSMQKFGER	A	Carbamidomethyl (C); Oxidation (M)	0.1002000000.0	Cmpd 6, AutoMSn(415.8535), 10.3 min
1	P07724	Albumin OS=Mus musculus OX=10090 GN=Alb PE=1 SV=3	2445	68648	41	63.2	5.75	5199	1	1	1	459.24	1374.7	3	1374.7	-0.0004	0	32.67	0.00025	K	LQTCCDKPLLK	K	2 Carbamidomethyl (C)	0.00011000000.0	Cmpd 9, AutoMSn(459.2404), 15.6 min
1	P07724	Albumin OS=Mus musculus OX=10090 GN=Alb PE=1 SV=3	2445	68648	41	63.2	5.75	5200	1	1	1	688.357	1374.7	2	1374.7	0	0	43.42	2.1e-05	K	LQTCCDKPLLK	K	2 Carbamidomethyl (C)	0.00011000000.0	Cmpd 156, AutoMSn(688.3572), 15.3 min
1	P07724	Albumin OS=Mus musculus OX=10090 GN=Alb PE=1 SV=3	2445	68648	41	63.2	5.75	5201	1	1	1	688.358	1374.7	2	1374.7	0.001	0	59.71	5e-07	K	LQTCCDKPLLK	K	2 Carbamidomethyl (C)	0.00011000000.0	Cmpd 153, AutoMSn(688.3577), 15.2 min
1	P07724	Albumin OS=Mus musculus OX=10090 GN=Alb PE=1 SV=3	2445	68648	41	63.2	5.75	5202	1	1	1	688.358	1374.7	2	1374.7	0.0012	0	55.55	1.3e-06	K	LQTCCDKPLLK	K	2 Carbamidomethyl (C)	0.00011000000.0	Cmpd 158, AutoMSn(688.3579), 15.4 min
1	P07724	Albumin OS=Mus musculus OX=10090 GN=Alb PE=1 SV=3	2445	68648	41	63.2	5.75	5204	1	1	1	459.241	1374.7	3	1374.7	0.0029	0	42.92	2.4e-05	K	LQTCCDKPLLK	K	2 Carbamidomethyl (C)	0.00011000000.0	Cmpd 98, AutoMSn(459.2415), 15.2 min
1	P07724	Albumin OS=Mus musculus OX=10090 GN=Alb PE=1 SV=3	2445	68648	41	63.2	5.75	5206	1	1	1	459.242	1374.7	3	1374.7	0.0039	0	56.11	1.2e-06	K	LQTCCDKPLLK	K	2 Carbamidomethyl (C)	0.00011000000.0	Cmpd 101, AutoMSn(459.2419), 15.3 min
1	P07724	Albumin OS=Mus musculus OX=10090 GN=Alb PE=1 SV=3	2445	68648	41	63.2	5.75	5207	1	1	1	459.242	1374.7	3	1374.7	0.004	0	36.97	9.5e-05	K	LQTCCDKPLLK	K	2 Carbamidomethyl (C)	0.00011000000.0	Cmpd 48, AutoMSn(459.2419), 15.2 min
1	P07724	Albumin OS=Mus musculus OX=10090 GN=Alb PE=1 SV=3	2445	68648	41	63.2	5.75	5208	1	1	1	459.242	1374.7	3	1374.7	0.004	0	51.25	3.5e-06	K	LQTCCDKPLLK	K	2 Carbamidomethyl (C)	0.00011000000.0	Cmpd 54, AutoMSn(459.2419), 15.4 min
1	P07724	Albumin OS=Mus musculus OX=10090 GN=Alb PE=1 SV=3	2445	68648	41	63.2	5.75	5209	1	1	1	459.242	1374.7	3	1374.7	0.0041	0	29.78	0.0005	K	LQTCCDKPLLK	K	2 Carbamidomethyl (C)	0.00011000000.0	Cmpd 50, AutoMSn(459.2419), 15.5 min
1	P07724	Albumin OS=Mus musculus OX=10090 GN=Alb PE=1 SV=3	2445	68648	41	63.2	5.75	5211	1	1	1	459.242	1374.7	3	1374.7	0.005	0	70.68	4e-08	K	LQTCCDKPLLK	K	2 Carbamidomethyl (C)	0.00011000000.0	Cmpd 152, AutoMSn(459.2423), 15.2 min
1	P07724	Albumin OS=Mus musculus OX=10090 GN=Alb PE=1 SV=3	2445	68648	41	63.2	5.75	5212	1	1	1	459.242	1374.71	3	1374.7	0.0052	0	35.65	0.00013	K	LQTCCDKPLLK	K	2 Carbamidomethyl (C)	0.00011000000.0	Cmpd 44, AutoMSn(459.2423), 15.4 min
1	P07724	Albumin OS=Mus musculus OX=10090 GN=Alb PE=1 SV=3	2445	68648	41	63.2	5.75	5213	1	1	1	459.243	1374.71	3	1374.7	0.0058	0	48.64	6.4e-06	K	LQTCCDKPLLK	K	2 Carbamidomethyl (C)	0.00011000000.0	Cmpd 10, AutoMSn(459.2425), 15.6 min
1	P07724	Albumin OS=Mus musculus OX=10090 GN=Alb PE=1 SV=3	2445	68648	41	63.2	5.75	5214	1	1	1	459.243	1374.71	3	1374.7	0.0061	0	45.43	1.4e-05	K	LQTCCDKPLLK	K	2 Carbamidomethyl (C)	0.00011000000.0	Cmpd 51, AutoMSn(459.2426), 15.3 min
1	P07724	Albumin OS=Mus musculus OX=10090 GN=Alb PE=1 SV=3	2445	68648	41	63.2	5.75	5215	1	1	1	459.243	1374.71	3	1374.7	0.0062	0	70.42	4.3e-08	K	LQTCCDKPLLK	K	2 Carbamidomethyl (C)	0.00011000000.0	Cmpd 149, AutoMSn(459.2426), 15.2 min
1	P07724	Albumin OS=Mus musculus OX=10090 GN=Alb PE=1 SV=3	2445	68648	41	63.2	5.75	5216	2	1	1	688.361	1374.71	2	1374.7	0.0065	0	25.93	0.0012	K	LQTCCDKPLLK	K	2 Carbamidomethyl (C)	0.00011000000.0	Cmpd 54, AutoMSn(688.3605), 15.5 min
1	P07724	Albumin OS=Mus musculus OX=10090 GN=Alb PE=1 SV=3	2445	68648	41	63.2	5.75	5217	1	1	1	459.243	1374.71	3	1374.7	0.0066	0	57.87	7.7e-07	K	LQTCCDKPLLK	K	2 Carbamidomethyl (C)	0.00011000000.0	Cmpd 11, AutoMSn(459.2428), 15.6 min
1	P07724	Albumin OS=Mus musculus OX=10090 GN=Alb PE=1 SV=3	2445	68648	41	63.2	5.75	5219	1	1	1	459.243	1374.71	3	1374.7	0.0075	0	59.34	5.5e-07	K	LQTCCDKPLLK	K	2 Carbamidomethyl (C)	0.00011000000.0	Cmpd 52, AutoMSn(459.2431), 15.5 min
1	P07724	Albumin OS=Mus musculus OX=10090 GN=Alb PE=1 SV=3	2445	68648	41	63.2	5.75	5220	1	1	1	459.243	1374.71	3	1374.7	0.0077	0	70.14	4.6e-08	K	LQTCCDKPLLK	K	2 Carbamidomethyl (C)	0.00011000000.0	Cmpd 55, AutoMSn(459.2432), 15.6 min
1	P07724	Albumin OS=Mus musculus OX=10090 GN=Alb PE=1 SV=3	2445	68648	41	63.2	5.75	5221	1	1	1	459.243	1374.71	3	1374.7	0.0081	0	46.2	1.1e-05	K	LQTCCDKPLLK	K	2 Carbamidomethyl (C)	0.00011000000.0	Cmpd 104, AutoMSn(459.2433), 15.4 min
1	P07724	Albumin OS=Mus musculus OX=10090 GN=Alb PE=1 SV=3	2445	68648	41	63.2	5.75	5222	1	1	1	459.244	1374.71	3	1374.7	0.0095	0	35.45	0.00013	K	LQTCCDKPLLK	K	2 Carbamidomethyl (C)	0.00011000000.0	Cmpd 12, AutoMSn(459.2438), 15.7 min
1	P07724	Albumin OS=Mus musculus OX=10090 GN=Alb PE=1 SV=3	2445	68648	41	63.2	5.75	5223	1	1	1	459.244	1374.71	3	1374.7	0.0104	0	34.88	0.00015	K	LQTCCDKPLLK	K	2 Carbamidomethyl (C)	0.00011000000.0	Cmpd 45, AutoMSn(459.2440), 15.4 min
1	P07724	Albumin OS=Mus musculus OX=10090 GN=Alb PE=1 SV=3	2445	68648	41	63.2	5.75	5224	1	1	1	459.244	1374.71	3	1374.7	0.0107	0	31.31	0.00035	K	LQTCCDKPLLK	K	2 Carbamidomethyl (C)	0.00011000000.0	Cmpd 14, AutoMSn(459.2442), 15.2 min
1	P07724	Albumin OS=Mus musculus OX=10090 GN=Alb PE=1 SV=3	2445	68648	41	63.2	5.75	5225	1	1	1	459.244	1374.71	3	1374.7	0.011	0	60.28	4.4e-07	K	LQTCCDKPLLK	K	2 Carbamidomethyl (C)	0.00011000000.0	Cmpd 13, AutoMSn(459.2442), 15.7 min
1	P07724	Albumin OS=Mus musculus OX=10090 GN=Alb PE=1 SV=3	2445	68648	41	63.2	5.75	5226	1	1	1	459.247	1374.72	3	1374.7	0.0192	0	51.11	3.7e-06	K	LQTCCDKPLLK	K	2 Carbamidomethyl (C)	0.00011000000.0	Cmpd 12, AutoMSn(459.2470), 15.2 min
1	P07724	Albumin OS=Mus musculus OX=10090 GN=Alb PE=1 SV=3	2445	68648	41	63.2	5.75	5293	1	1	1	463.913	1388.72	3	1388.75	-0.0354	1	18.42	0.0075	K	LQTCCDKPLLKK	A			Cmpd 166, AutoMSn(463.9128), 15.5 min
1	P07724	Albumin OS=Mus musculus OX=10090 GN=Alb PE=1 SV=3	2445	68648	41	63.2	5.75	5329	3	1	1	701.903	1401.79	2	1401.55	0.2371	0	13.15	0.025	R	ENYGELADCCTK	Q	Carbamidomethyl (C)	0.000000000100.0	Cmpd 285, AutoMSn(701.9029), 26.4 min
1	P07724	Albumin OS=Mus musculus OX=10090 GN=Alb PE=1 SV=3	2445	68648	41	63.2	5.75	5397	1	1	1	716.317	1430.62	2	1430.62	0.0023	0	82.89	2.6e-09	K	YMCENQATISSK	L	Carbamidomethyl (C)	0.001000000000.0	Cmpd 157, AutoMSn(716.3169), 15.3 min
1	P07724	Albumin OS=Mus musculus OX=10090 GN=Alb PE=1 SV=3	2445	68648	41	63.2	5.75	5398	1	1	1	716.317	1430.62	2	1430.62	0.0025	0	74.98	1.6e-08	K	YMCENQATISSK	L	Carbamidomethyl (C)	0.001000000000.0	Cmpd 154, AutoMSn(716.3170), 15.3 min
1	P07724	Albumin OS=Mus musculus OX=10090 GN=Alb PE=1 SV=3	2445	68648	41	63.2	5.75	5399	1	1	1	716.318	1430.62	2	1430.62	0.0046	0	91.37	3.7e-10	K	YMCENQATISSK	L	Carbamidomethyl (C)	0.001000000000.0	Cmpd 160, AutoMSn(716.3181), 15.4 min
1	P07724	Albumin OS=Mus musculus OX=10090 GN=Alb PE=1 SV=3	2445	68648	41	63.2	5.75	5429	1	1	1	720.393	1438.77	2	1438.78	-0.007	0	26.55	0.0011	K	APQVSTPTLVEAAR	N			Cmpd 112, AutoMSn(720.3928), 20.4 min
1	P07724	Albumin OS=Mus musculus OX=10090 GN=Alb PE=1 SV=3	2445	68648	41	63.2	5.75	5430	1	1	1	720.393	1438.77	2	1438.78	-0.0069	0	19.64	0.0052	K	APQVSTPTLVEAAR	N			Cmpd 140, AutoMSn(720.3928), 19.9 min
1	P07724	Albumin OS=Mus musculus OX=10090 GN=Alb PE=1 SV=3	2445	68648	41	63.2	5.75	5431	1	1	1	720.393	1438.77	2	1438.78	-0.0067	0	26	0.0012	K	APQVSTPTLVEAAR	N			Cmpd 249, AutoMSn(720.3929), 20.4 min
1	P07724	Albumin OS=Mus musculus OX=10090 GN=Alb PE=1 SV=3	2445	68648	41	63.2	5.75	5432	1	1	1	720.394	1438.77	2	1438.78	-0.0041	0	55.88	1.2e-06	K	APQVSTPTLVEAAR	N			Cmpd 315, AutoMSn(720.3942), 20.2 min
1	P07724	Albumin OS=Mus musculus OX=10090 GN=Alb PE=1 SV=3	2445	68648	41	63.2	5.75	5433	1	1	1	720.395	1438.78	2	1438.78	-0.0029	0	49.43	5.5e-06	K	APQVSTPTLVEAAR	N			Cmpd 250, AutoMSn(720.3948), 20.3 min
1	P07724	Albumin OS=Mus musculus OX=10090 GN=Alb PE=1 SV=3	2445	68648	41	63.2	5.75	5434	1	1	1	720.396	1438.78	2	1438.78	-0.001	0	71.59	3.3e-08	K	APQVSTPTLVEAAR	N			Cmpd 362, AutoMSn(720.3958), 19.9 min
1	P07724	Albumin OS=Mus musculus OX=10090 GN=Alb PE=1 SV=3	2445	68648	41	63.2	5.75	5436	1	1	1	720.396	1438.78	2	1438.78	-0.0005	0	60.28	4.5e-07	K	APQVSTPTLVEAAR	N			Cmpd 366, AutoMSn(720.3960), 20.0 min
1	P07724	Albumin OS=Mus musculus OX=10090 GN=Alb PE=1 SV=3	2445	68648	41	63.2	5.75	5438	1	1	1	720.398	1438.78	2	1438.78	0.0025	0	35.13	0.00015	K	APQVSTPTLVEAAR	N			Cmpd 113, AutoMSn(720.3975), 20.4 min
1	P07724	Albumin OS=Mus musculus OX=10090 GN=Alb PE=1 SV=3	2445	68648	41	63.2	5.75	5439	1	1	1	720.398	1438.78	2	1438.78	0.0033	0	45.47	1.4e-05	K	APQVSTPTLVEAAR	N			Cmpd 253, AutoMSn(720.3979), 20.4 min
1	P07724	Albumin OS=Mus musculus OX=10090 GN=Alb PE=1 SV=3	2445	68648	41	63.2	5.75	5440	1	1	1	720.398	1438.78	2	1438.78	0.0042	0	18.57	0.0067	K	APQVSTPTLVEAAR	N			Cmpd 111, AutoMSn(720.3984), 20.4 min
1	P07724	Albumin OS=Mus musculus OX=10090 GN=Alb PE=1 SV=3	2445	68648	41	63.2	5.75	5441	1	1	1	720.399	1438.78	2	1438.78	0.0044	0	41.41	3.5e-05	K	APQVSTPTLVEAAR	N			Cmpd 245, AutoMSn(720.3985), 20.3 min
1	P07724	Albumin OS=Mus musculus OX=10090 GN=Alb PE=1 SV=3	2445	68648	41	63.2	5.75	5442	1	1	1	720.792	1439.57	2	1439.57	0.0045	0	96.47	1.3e-10	K	TCVADESAANCDK	S	2 Carbamidomethyl (C)	0.0100000000100.0	Cmpd 52, AutoMSn(720.7923), 13.0 min
1	P07724	Albumin OS=Mus musculus OX=10090 GN=Alb PE=1 SV=3	2445	68648	41	63.2	5.75	5443	1	1	1	720.792	1439.57	2	1439.57	0.0046	0	110.51	5e-12	K	TCVADESAANCDK	S	2 Carbamidomethyl (C)	0.0100000000100.0	Cmpd 54, AutoMSn(720.7924), 13.0 min
1	P07724	Albumin OS=Mus musculus OX=10090 GN=Alb PE=1 SV=3	2445	68648	41	63.2	5.75	5452	1	1	1	724.313	1446.61	2	1446.61	0.0005	0	98.97	6.8e-11	K	YMCENQATISSK	L	Carbamidomethyl (C); Oxidation (M)	0.021000000000.0	Cmpd 96, AutoMSn(724.3135), 14.0 min
1	P07724	Albumin OS=Mus musculus OX=10090 GN=Alb PE=1 SV=3	2445	68648	41	63.2	5.75	5479	1	1	1	485.941	1454.8	3	1454.8	0.0006	1	44.53	1.8e-05	R	RHPDYSVSLLLR	L			Cmpd 240, AutoMSn(485.9406), 19.8 min
1	P07724	Albumin OS=Mus musculus OX=10090 GN=Alb PE=1 SV=3	2445	68648	41	63.2	5.75	5480	1	1	1	485.941	1454.8	3	1454.8	0.0008	1	59.27	5.9e-07	R	RHPDYSVSLLLR	L			Cmpd 230, AutoMSn(485.9407), 19.9 min
1	P07724	Albumin OS=Mus musculus OX=10090 GN=Alb PE=1 SV=3	2445	68648	41	63.2	5.75	5481	1	1	1	485.941	1454.8	3	1454.8	0.0029	1	39.12	6.1e-05	R	RHPDYSVSLLLR	L			Cmpd 104, AutoMSn(485.9414), 20.2 min
1	P07724	Albumin OS=Mus musculus OX=10090 GN=Alb PE=1 SV=3	2445	68648	41	63.2	5.75	5482	1	1	1	485.941	1454.8	3	1454.8	0.003	1	63.19	2.4e-07	R	RHPDYSVSLLLR	L			Cmpd 345, AutoMSn(485.9414), 19.5 min
1	P07724	Albumin OS=Mus musculus OX=10090 GN=Alb PE=1 SV=3	2445	68648	41	63.2	5.75	5483	1	1	1	485.941	1454.8	3	1454.8	0.003	1	50.85	4.1e-06	R	RHPDYSVSLLLR	L			Cmpd 298, AutoMSn(485.9414), 19.8 min
1	P07724	Albumin OS=Mus musculus OX=10090 GN=Alb PE=1 SV=3	2445	68648	41	63.2	5.75	5485	1	1	1	485.942	1454.8	3	1454.8	0.0044	1	53.72	2.1e-06	R	RHPDYSVSLLLR	L			Cmpd 300, AutoMSn(485.9419), 19.8 min
1	P07724	Albumin OS=Mus musculus OX=10090 GN=Alb PE=1 SV=3	2445	68648	41	63.2	5.75	5486	1	1	1	485.942	1454.8	3	1454.8	0.0045	1	47.15	9.7e-06	R	RHPDYSVSLLLR	L			Cmpd 237, AutoMSn(485.9419), 20.0 min
1	P07724	Albumin OS=Mus musculus OX=10090 GN=Alb PE=1 SV=3	2445	68648	41	63.2	5.75	5487	1	1	1	485.943	1454.81	3	1454.8	0.0066	1	48.36	7.4e-06	R	RHPDYSVSLLLR	L			Cmpd 233, AutoMSn(485.9426), 20.0 min
1	P07724	Albumin OS=Mus musculus OX=10090 GN=Alb PE=1 SV=3	2445	68648	41	63.2	5.75	5488	1	1	1	485.943	1454.81	3	1454.8	0.0067	1	54.95	1.6e-06	R	RHPDYSVSLLLR	L			Cmpd 240, AutoMSn(485.9426), 20.1 min
1	P07724	Albumin OS=Mus musculus OX=10090 GN=Alb PE=1 SV=3	2445	68648	41	63.2	5.75	5489	1	1	1	485.943	1454.81	3	1454.8	0.0069	1	51.26	3.8e-06	R	RHPDYSVSLLLR	L			Cmpd 347, AutoMSn(485.9427), 19.6 min
1	P07724	Albumin OS=Mus musculus OX=10090 GN=Alb PE=1 SV=3	2445	68648	41	63.2	5.75	5490	1	1	1	485.943	1454.81	3	1454.8	0.0073	1	30.55	0.00045	R	RHPDYSVSLLLR	L			Cmpd 363, AutoMSn(485.9429), 19.9 min
1	P07724	Albumin OS=Mus musculus OX=10090 GN=Alb PE=1 SV=3	2445	68648	41	63.2	5.75	5491	1	1	1	485.943	1454.81	3	1454.8	0.0076	1	46.91	1e-05	R	RHPDYSVSLLLR	L			Cmpd 131, AutoMSn(485.9429), 19.7 min
1	P07724	Albumin OS=Mus musculus OX=10090 GN=Alb PE=1 SV=3	2445	68648	41	63.2	5.75	5492	1	1	1	485.943	1454.81	3	1454.8	0.0079	1	53.8	2.1e-06	R	RHPDYSVSLLLR	L			Cmpd 350, AutoMSn(485.9430), 19.7 min
1	P07724	Albumin OS=Mus musculus OX=10090 GN=Alb PE=1 SV=3	2445	68648	41	63.2	5.75	5493	1	1	1	485.943	1454.81	3	1454.8	0.0081	1	35.14	0.00015	R	RHPDYSVSLLLR	L			Cmpd 229, AutoMSn(485.9431), 19.9 min
1	P07724	Albumin OS=Mus musculus OX=10090 GN=Alb PE=1 SV=3	2445	68648	41	63.2	5.75	5494	1	1	1	485.943	1454.81	3	1454.8	0.0087	1	58.04	7.9e-07	R	RHPDYSVSLLLR	L			Cmpd 110, AutoMSn(485.9433), 20.3 min
1	P07724	Albumin OS=Mus musculus OX=10090 GN=Alb PE=1 SV=3	2445	68648	41	63.2	5.75	5495	1	1	1	485.944	1454.81	3	1454.8	0.0109	1	25.89	0.0013	R	RHPDYSVSLLLR	L			Cmpd 125, AutoMSn(485.9440), 19.6 min
1	P07724	Albumin OS=Mus musculus OX=10090 GN=Alb PE=1 SV=3	2445	68648	41	63.2	5.75	5496	1	1	1	485.944	1454.81	3	1454.8	0.0114	1	50.3	4.7e-06	R	RHPDYSVSLLLR	L			Cmpd 127, AutoMSn(485.9442), 19.7 min
1	P07724	Albumin OS=Mus musculus OX=10090 GN=Alb PE=1 SV=3	2445	68648	41	63.2	5.75	5497	1	1	1	485.945	1454.81	3	1454.8	0.0146	1	34.49	0.00018	R	RHPDYSVSLLLR	L			Cmpd 129, AutoMSn(485.9453), 19.6 min
1	P07724	Albumin OS=Mus musculus OX=10090 GN=Alb PE=1 SV=3	2445	68648	41	63.2	5.75	5498	1	1	1	485.946	1454.82	3	1454.8	0.0162	1	36.73	0.00011	R	RHPDYSVSLLLR	L			Cmpd 101, AutoMSn(485.9458), 20.1 min
1	P07724	Albumin OS=Mus musculus OX=10090 GN=Alb PE=1 SV=3	2445	68648	41	63.2	5.75	5499	1	1	1	485.947	1454.82	3	1454.8	0.0196	1	44.22	2e-05	R	RHPDYSVSLLLR	L			Cmpd 130, AutoMSn(485.9469), 19.6 min
1	P07724	Albumin OS=Mus musculus OX=10090 GN=Alb PE=1 SV=3	2445	68648	41	63.2	5.75	5598	1	1	1	740.156	1478.3	2	1478.79	-0.4901	0	56.97	1.8e-06	K	LGEYGFQNAILVR	Y			Cmpd 428, AutoMSn(740.1563), 24.7 min
1	P07724	Albumin OS=Mus musculus OX=10090 GN=Alb PE=1 SV=3	2445	68648	41	63.2	5.75	5599	1	1	1	740.397	1478.78	2	1478.79	-0.0085	0	57.6	8.3e-07	K	LGEYGFQNAILVR	Y			Cmpd 250, AutoMSn(740.3971), 24.8 min
1	P07724	Albumin OS=Mus musculus OX=10090 GN=Alb PE=1 SV=3	2445	68648	41	63.2	5.75	5600	1	1	1	740.398	1478.78	2	1478.79	-0.0075	0	57.7	8.1e-07	K	LGEYGFQNAILVR	Y			Cmpd 430, AutoMSn(740.3976), 24.8 min
1	P07724	Albumin OS=Mus musculus OX=10090 GN=Alb PE=1 SV=3	2445	68648	41	63.2	5.75	5601	1	1	1	740.398	1478.78	2	1478.79	-0.007	0	71.86	3.1e-08	K	LGEYGFQNAILVR	Y			Cmpd 445, AutoMSn(740.3978), 24.6 min
1	P07724	Albumin OS=Mus musculus OX=10090 GN=Alb PE=1 SV=3	2445	68648	41	63.2	5.75	5602	1	1	1	740.398	1478.78	2	1478.79	-0.0058	0	74.5	1.7e-08	K	LGEYGFQNAILVR	Y			Cmpd 442, AutoMSn(740.3984), 24.5 min
1	P07724	Albumin OS=Mus musculus OX=10090 GN=Alb PE=1 SV=3	2445	68648	41	63.2	5.75	5603	1	1	1	740.399	1478.78	2	1478.79	-0.0056	0	63.2	2.3e-07	K	LGEYGFQNAILVR	Y			Cmpd 447, AutoMSn(740.3985), 24.7 min
1	P07724	Albumin OS=Mus musculus OX=10090 GN=Alb PE=1 SV=3	2445	68648	41	63.2	5.75	5604	1	1	1	740.399	1478.78	2	1478.79	-0.0054	0	73.69	2e-08	K	LGEYGFQNAILVR	Y			Cmpd 427, AutoMSn(740.3987), 24.6 min
1	P07724	Albumin OS=Mus musculus OX=10090 GN=Alb PE=1 SV=3	2445	68648	41	63.2	5.75	5605	1	1	1	740.399	1478.78	2	1478.79	-0.0046	0	19.03	0.006	K	LGEYGFQNAILVR	Y			Cmpd 249, AutoMSn(740.3991), 24.8 min
1	P07724	Albumin OS=Mus musculus OX=10090 GN=Alb PE=1 SV=3	2445	68648	41	63.2	5.75	5606	1	1	1	740.399	1478.78	2	1478.79	-0.0045	0	31.15	0.00037	K	LGEYGFQNAILVR	Y			Cmpd 275, AutoMSn(740.3991), 24.5 min
1	P07724	Albumin OS=Mus musculus OX=10090 GN=Alb PE=1 SV=3	2445	68648	41	63.2	5.75	5607	1	1	1	740.399	1478.78	2	1478.79	-0.0044	0	38.5	6.8e-05	K	LGEYGFQNAILVR	Y			Cmpd 265, AutoMSn(740.3992), 24.4 min
1	P07724	Albumin OS=Mus musculus OX=10090 GN=Alb PE=1 SV=3	2445	68648	41	63.2	5.75	5608	1	1	1	740.399	1478.78	2	1478.79	-0.004	0	74.6	1.7e-08	K	LGEYGFQNAILVR	Y			Cmpd 513, AutoMSn(740.3994), 24.6 min
1	P07724	Albumin OS=Mus musculus OX=10090 GN=Alb PE=1 SV=3	2445	68648	41	63.2	5.75	5609	1	1	1	740.399	1478.78	2	1478.79	-0.0038	0	28.96	0.00061	K	LGEYGFQNAILVR	Y			Cmpd 271, AutoMSn(740.3995), 24.4 min
1	P07724	Albumin OS=Mus musculus OX=10090 GN=Alb PE=1 SV=3	2445	68648	41	63.2	5.75	5610	1	1	1	740.4	1478.78	2	1478.79	-0.0034	0	72.28	2.8e-08	K	LGEYGFQNAILVR	Y			Cmpd 438, AutoMSn(740.3997), 24.7 min
1	P07724	Albumin OS=Mus musculus OX=10090 GN=Alb PE=1 SV=3	2445	68648	41	63.2	5.75	5611	1	1	1	740.4	1478.79	2	1478.79	-0.0024	0	76.08	1.2e-08	K	LGEYGFQNAILVR	Y			Cmpd 515, AutoMSn(740.4001), 24.7 min
1	P07724	Albumin OS=Mus musculus OX=10090 GN=Alb PE=1 SV=3	2445	68648	41	63.2	5.75	5612	1	1	1	740.4	1478.79	2	1478.79	-0.002	0	55.61	1.3e-06	K	LGEYGFQNAILVR	Y			Cmpd 253, AutoMSn(740.4004), 24.9 min
1	P07724	Albumin OS=Mus musculus OX=10090 GN=Alb PE=1 SV=3	2445	68648	41	63.2	5.75	5613	1	1	1	740.4	1478.79	2	1478.79	-0.002	0	74.16	1.8e-08	K	LGEYGFQNAILVR	Y			Cmpd 437, AutoMSn(740.4004), 24.7 min
1	P07724	Albumin OS=Mus musculus OX=10090 GN=Alb PE=1 SV=3	2445	68648	41	63.2	5.75	5614	1	1	1	740.401	1478.79	2	1478.79	-0.0008	0	103.9	2e-11	K	LGEYGFQNAILVR	Y			Cmpd 568, AutoMSn(740.4009), 24.5 min
1	P07724	Albumin OS=Mus musculus OX=10090 GN=Alb PE=1 SV=3	2445	68648	41	63.2	5.75	5615	1	1	1	740.401	1478.79	2	1478.79	0	0	45.44	1.4e-05	K	LGEYGFQNAILVR	Y			Cmpd 267, AutoMSn(740.4014), 24.5 min
1	P07724	Albumin OS=Mus musculus OX=10090 GN=Alb PE=1 SV=3	2445	68648	41	63.2	5.75	5616	1	1	1	740.402	1478.79	2	1478.79	0.0005	0	70.96	3.8e-08	K	LGEYGFQNAILVR	Y			Cmpd 440, AutoMSn(740.4016), 24.8 min
1	P07724	Albumin OS=Mus musculus OX=10090 GN=Alb PE=1 SV=3	2445	68648	41	63.2	5.75	5617	1	1	1	740.402	1478.79	2	1478.79	0.0007	0	107.46	8.6e-12	K	LGEYGFQNAILVR	Y			Cmpd 572, AutoMSn(740.4017), 24.6 min
1	P07724	Albumin OS=Mus musculus OX=10090 GN=Alb PE=1 SV=3	2445	68648	41	63.2	5.75	5618	1	1	1	740.402	1478.79	2	1478.79	0.0014	0	107.36	8.8e-12	K	LGEYGFQNAILVR	Y			Cmpd 569, AutoMSn(740.4021), 24.6 min
1	P07724	Albumin OS=Mus musculus OX=10090 GN=Alb PE=1 SV=3	2445	68648	41	63.2	5.75	5619	1	1	1	493.94	1478.8	3	1478.79	0.0089	0	54.76	1.6e-06	K	LGEYGFQNAILVR	Y			Cmpd 573, AutoMSn(493.9396), 24.6 min
1	P07724	Albumin OS=Mus musculus OX=10090 GN=Alb PE=1 SV=3	2445	68648	41	63.2	5.75	5620	1	1	1	740.415	1478.82	2	1478.85	-0.0344	0	24.87	0.0016	K	GLVLIAFSQYLQK	C			Cmpd 611, AutoMSn(740.4149), 28.8 min
1	P07724	Albumin OS=Mus musculus OX=10090 GN=Alb PE=1 SV=3	2445	68648	41	63.2	5.75	5621	1	1	1	740.424	1478.83	2	1478.85	-0.0164	0	39.5	5.7e-05	K	GLVLIAFSQYLQK	C			Cmpd 614, AutoMSn(740.4239), 28.8 min
1	P07724	Albumin OS=Mus musculus OX=10090 GN=Alb PE=1 SV=3	2445	68648	41	63.2	5.75	5622	1	1	1	740.427	1478.84	2	1478.85	-0.0111	0	39	6.5e-05	K	GLVLIAFSQYLQK	C			Cmpd 589, AutoMSn(740.4266), 29.0 min
1	P07724	Albumin OS=Mus musculus OX=10090 GN=Alb PE=1 SV=3	2445	68648	41	63.2	5.75	5623	1	1	1	740.428	1478.84	2	1478.85	-0.0092	0	47.97	8.2e-06	K	GLVLIAFSQYLQK	C			Cmpd 591, AutoMSn(740.4275), 29.0 min
1	P07724	Albumin OS=Mus musculus OX=10090 GN=Alb PE=1 SV=3	2445	68648	41	63.2	5.75	5624	1	1	1	740.428	1478.84	2	1478.85	-0.008	0	49.3	6.1e-06	K	GLVLIAFSQYLQK	C			Cmpd 347, AutoMSn(740.4281), 29.3 min
1	P07724	Albumin OS=Mus musculus OX=10090 GN=Alb PE=1 SV=3	2445	68648	41	63.2	5.75	5626	1	1	1	740.429	1478.84	2	1478.85	-0.0061	0	56.89	1.1e-06	K	GLVLIAFSQYLQK	C			Cmpd 697, AutoMSn(740.4291), 28.9 min
1	P07724	Albumin OS=Mus musculus OX=10090 GN=Alb PE=1 SV=3	2445	68648	41	63.2	5.75	5627	1	1	1	740.429	1478.84	2	1478.85	-0.0054	0	68.49	7.3e-08	K	GLVLIAFSQYLQK	C			Cmpd 694, AutoMSn(740.4294), 28.8 min
1	P07724	Albumin OS=Mus musculus OX=10090 GN=Alb PE=1 SV=3	2445	68648	41	63.2	5.75	5629	1	1	1	740.431	1478.85	2	1478.85	-0.0033	0	58.88	6.8e-07	K	GLVLIAFSQYLQK	C			Cmpd 699, AutoMSn(740.4305), 29.0 min
1	P07724	Albumin OS=Mus musculus OX=10090 GN=Alb PE=1 SV=3	2445	68648	41	63.2	5.75	5630	1	1	1	740.431	1478.85	2	1478.85	-0.0032	0	53.48	2.3e-06	K	GLVLIAFSQYLQK	C			Cmpd 345, AutoMSn(740.4305), 29.2 min
1	P07724	Albumin OS=Mus musculus OX=10090 GN=Alb PE=1 SV=3	2445	68648	41	63.2	5.75	5631	1	1	1	740.431	1478.85	2	1478.85	-0.0027	0	65.65	1.4e-07	K	GLVLIAFSQYLQK	C			Cmpd 766, AutoMSn(740.4308), 29.0 min
1	P07724	Albumin OS=Mus musculus OX=10090 GN=Alb PE=1 SV=3	2445	68648	41	63.2	5.75	5632	1	1	1	740.431	1478.85	2	1478.85	-0.0027	0	80.63	4.5e-09	K	GLVLIAFSQYLQK	C			Cmpd 624, AutoMSn(740.4308), 29.2 min
1	P07724	Albumin OS=Mus musculus OX=10090 GN=Alb PE=1 SV=3	2445	68648	41	63.2	5.75	5633	1	1	1	740.432	1478.85	2	1478.85	-0.0007	0	43.55	2.3e-05	K	GLVLIAFSQYLQK	C			Cmpd 343, AutoMSn(740.4318), 29.2 min
1	P07724	Albumin OS=Mus musculus OX=10090 GN=Alb PE=1 SV=3	2445	68648	41	63.2	5.75	5634	1	1	1	740.432	1478.85	2	1478.85	-0.0002	0	57.51	9.4e-07	K	GLVLIAFSQYLQK	C			Cmpd 593, AutoMSn(740.4320), 29.1 min
1	P07724	Albumin OS=Mus musculus OX=10090 GN=Alb PE=1 SV=3	2445	68648	41	63.2	5.75	5671	1	1	1	752.405	1502.8	2	1502.79	0.0001	1	29.1	0.0006	K	LQTCCDKPLLKK	A	2 Carbamidomethyl (C)	0.000110000000.0	Cmpd 73, AutoMSn(752.4048), 13.4 min
1	P07724	Albumin OS=Mus musculus OX=10090 GN=Alb PE=1 SV=3	2445	68648	41	63.2	5.75	5672	1	1	1	752.405	1502.8	2	1502.79	0.0002	1	26.53	0.0011	K	LQTCCDKPLLKK	A	2 Carbamidomethyl (C)	0.000110000000.0	Cmpd 76, AutoMSn(752.4048), 13.5 min
1	P07724	Albumin OS=Mus musculus OX=10090 GN=Alb PE=1 SV=3	2445	68648	41	63.2	5.75	5673	1	1	1	752.405	1502.8	2	1502.79	0.0016	1	31.44	0.00035	K	LQTCCDKPLLKK	A	2 Carbamidomethyl (C)	0.000110000000.0	Cmpd 78, AutoMSn(752.4055), 13.6 min
1	P07724	Albumin OS=Mus musculus OX=10090 GN=Alb PE=1 SV=3	2445	68648	41	63.2	5.75	5676	1	1	1	501.94	1502.8	3	1502.79	0.0035	1	30.79	0.00041	K	LQTCCDKPLLKK	A	2 Carbamidomethyl (C)	0.000110000000.0	Cmpd 12, AutoMSn(501.9401), 13.5 min
1	P07724	Albumin OS=Mus musculus OX=10090 GN=Alb PE=1 SV=3	2445	68648	41	63.2	5.75	5677	1	1	1	501.941	1502.8	3	1502.79	0.005	1	58.92	6.2e-07	K	LQTCCDKPLLKK	A	2 Carbamidomethyl (C)	0.000110000000.0	Cmpd 75, AutoMSn(501.9406), 13.5 min
1	P07724	Albumin OS=Mus musculus OX=10090 GN=Alb PE=1 SV=3	2445	68648	41	63.2	5.75	5678	1	1	1	501.941	1502.8	3	1502.79	0.0057	1	50.58	4.3e-06	K	LQTCCDKPLLKK	A	2 Carbamidomethyl (C)	0.000110000000.0	Cmpd 72, AutoMSn(501.9408), 13.4 min
1	P07724	Albumin OS=Mus musculus OX=10090 GN=Alb PE=1 SV=3	2445	68648	41	63.2	5.75	5679	1	1	1	501.941	1502.8	3	1502.79	0.006	1	29.66	0.00053	K	LQTCCDKPLLKK	A	2 Carbamidomethyl (C)	0.000110000000.0	Cmpd 28, AutoMSn(501.9409), 13.5 min
1	P07724	Albumin OS=Mus musculus OX=10090 GN=Alb PE=1 SV=3	2445	68648	41	63.2	5.75	5680	1	1	1	501.941	1502.8	3	1502.79	0.0062	1	26.88	0.001	K	LQTCCDKPLLKK	A	2 Carbamidomethyl (C)	0.000110000000.0	Cmpd 8, AutoMSn(501.9410), 13.4 min
1	P07724	Albumin OS=Mus musculus OX=10090 GN=Alb PE=1 SV=3	2445	68648	41	63.2	5.75	5681	10	1	1	501.941	1502.8	3	1502.79	0.0076	1	15.58	0.013	K	LQTCCDKPLLKK	A	2 Carbamidomethyl (C)	0.000110000000.0	Cmpd 3, AutoMSn(501.9414), 13.6 min
1	P07724	Albumin OS=Mus musculus OX=10090 GN=Alb PE=1 SV=3	2445	68648	41	63.2	5.75	5682	1	1	1	501.942	1502.8	3	1502.79	0.0077	1	21.52	0.0034	K	LQTCCDKPLLKK	A	2 Carbamidomethyl (C)	0.000110000000.0	Cmpd 14, AutoMSn(501.9415), 13.8 min
1	P07724	Albumin OS=Mus musculus OX=10090 GN=Alb PE=1 SV=3	2445	68648	41	63.2	5.75	5683	1	1	1	501.942	1502.8	3	1502.79	0.0083	1	26.1	0.0012	K	LQTCCDKPLLKK	A	2 Carbamidomethyl (C)	0.000110000000.0	Cmpd 12, AutoMSn(501.9417), 13.7 min
1	P07724	Albumin OS=Mus musculus OX=10090 GN=Alb PE=1 SV=3	2445	68648	41	63.2	5.75	5684	1	1	1	501.942	1502.8	3	1502.79	0.0085	1	31.17	0.00037	K	LQTCCDKPLLKK	A	2 Carbamidomethyl (C)	0.000110000000.0	Cmpd 27, AutoMSn(501.9417), 13.5 min
1	P07724	Albumin OS=Mus musculus OX=10090 GN=Alb PE=1 SV=3	2445	68648	41	63.2	5.75	5685	2	1	1	501.942	1502.8	3	1502.79	0.0085	1	22.43	0.0028	K	LQTCCDKPLLKK	A	2 Carbamidomethyl (C)	0.000110000000.0	Cmpd 25, AutoMSn(501.9417), 13.5 min
1	P07724	Albumin OS=Mus musculus OX=10090 GN=Alb PE=1 SV=3	2445	68648	41	63.2	5.75	5687	1	1	1	501.942	1502.81	3	1502.79	0.0102	1	24	0.0019	K	LQTCCDKPLLKK	A	2 Carbamidomethyl (C)	0.000110000000.0	Cmpd 6, AutoMSn(501.9423), 13.7 min
1	P07724	Albumin OS=Mus musculus OX=10090 GN=Alb PE=1 SV=3	2445	68648	41	63.2	5.75	5688	1	1	1	501.942	1502.81	3	1502.79	0.0109	1	31.51	0.00035	K	LQTCCDKPLLKK	A	2 Carbamidomethyl (C)	0.000110000000.0	Cmpd 7, AutoMSn(501.9425), 13.3 min
1	P07724	Albumin OS=Mus musculus OX=10090 GN=Alb PE=1 SV=3	2445	68648	41	63.2	5.75	5689	5	1	1	501.943	1502.81	3	1502.79	0.0132	1	18.57	0.0068	K	LQTCCDKPLLKK	A	2 Carbamidomethyl (C)	0.000110000000.0	Cmpd 5, AutoMSn(501.9433), 13.4 min
1	P07724	Albumin OS=Mus musculus OX=10090 GN=Alb PE=1 SV=3	2445	68648	41	63.2	5.75	5690	1	1	1	501.944	1502.81	3	1502.79	0.0147	1	33.3	0.00023	K	LQTCCDKPLLKK	A	2 Carbamidomethyl (C)	0.000110000000.0	Cmpd 10, AutoMSn(501.9438), 13.6 min
1	P07724	Albumin OS=Mus musculus OX=10090 GN=Alb PE=1 SV=3	2445	68648	41	63.2	5.75	4226	9	1	1	537.018	1608.03	3	1608.78	-0.7489	0	15.59	0.053	K	DVFLGTFLYEYSR	R			Cmpd 652, AutoMSn(537.0184), 36.6 min
1	P07724	Albumin OS=Mus musculus OX=10090 GN=Alb PE=1 SV=3	2445	68648	41	63.2	5.75	6028	1	1	1	805.394	1608.77	2	1608.78	-0.0097	0	31.3	0.00032	K	DVFLGTFLYEYSR	R			Cmpd 646, AutoMSn(805.3936), 30.6 min
1	P07724	Albumin OS=Mus musculus OX=10090 GN=Alb PE=1 SV=3	2445	68648	41	63.2	5.75	6030	1	1	1	805.395	1608.77	2	1608.78	-0.0077	0	80.44	3.9e-09	K	DVFLGTFLYEYSR	R			Cmpd 680, AutoMSn(805.3946), 30.4 min
1	P07724	Albumin OS=Mus musculus OX=10090 GN=Alb PE=1 SV=3	2445	68648	41	63.2	5.75	6031	1	1	1	805.397	1608.78	2	1608.78	-0.0035	0	61.54	3e-07	K	DVFLGTFLYEYSR	R			Cmpd 683, AutoMSn(805.3967), 30.5 min
1	P07724	Albumin OS=Mus musculus OX=10090 GN=Alb PE=1 SV=3	2445	68648	41	63.2	5.75	6032	1	1	1	805.397	1608.78	2	1608.78	-0.0021	0	31.35	0.00032	K	DVFLGTFLYEYSR	R			Cmpd 382, AutoMSn(805.3974), 30.8 min
1	P07724	Albumin OS=Mus musculus OX=10090 GN=Alb PE=1 SV=3	2445	68648	41	63.2	5.75	6033	1	1	1	805.398	1608.78	2	1608.78	-0.002	0	92.16	2.6e-10	K	DVFLGTFLYEYSR	R			Cmpd 831, AutoMSn(805.3975), 30.4 min
1	P07724	Albumin OS=Mus musculus OX=10090 GN=Alb PE=1 SV=3	2445	68648	41	63.2	5.75	6034	1	1	1	805.398	1608.78	2	1608.78	-0.0018	0	41.93	2.8e-05	K	DVFLGTFLYEYSR	R			Cmpd 767, AutoMSn(805.3976), 30.5 min
1	P07724	Albumin OS=Mus musculus OX=10090 GN=Alb PE=1 SV=3	2445	68648	41	63.2	5.75	6035	1	1	1	805.398	1608.78	2	1608.78	-0.0016	0	53.05	2.1e-06	K	DVFLGTFLYEYSR	R			Cmpd 683, AutoMSn(805.3977), 30.6 min
1	P07724	Albumin OS=Mus musculus OX=10090 GN=Alb PE=1 SV=3	2445	68648	41	63.2	5.75	6036	1	1	1	805.398	1608.78	2	1608.78	-0.0013	0	58.83	5.7e-07	K	DVFLGTFLYEYSR	R			Cmpd 686, AutoMSn(805.3978), 30.7 min
1	P07724	Albumin OS=Mus musculus OX=10090 GN=Alb PE=1 SV=3	2445	68648	41	63.2	5.75	6037	1	1	1	805.398	1608.78	2	1608.78	-0.0012	0	60.26	4.1e-07	K	DVFLGTFLYEYSR	R			Cmpd 764, AutoMSn(805.3979), 30.5 min
1	P07724	Albumin OS=Mus musculus OX=10090 GN=Alb PE=1 SV=3	2445	68648	41	63.2	5.75	6038	1	1	1	805.398	1608.78	2	1608.78	-0.0009	0	76.45	9.8e-09	K	DVFLGTFLYEYSR	R			Cmpd 833, AutoMSn(805.3980), 30.5 min
1	P07724	Albumin OS=Mus musculus OX=10090 GN=Alb PE=1 SV=3	2445	68648	41	63.2	5.75	6039	1	1	1	805.398	1608.78	2	1608.78	-0.0001	0	45.31	1.3e-05	K	DVFLGTFLYEYSR	R			Cmpd 688, AutoMSn(805.3984), 30.7 min
1	P07724	Albumin OS=Mus musculus OX=10090 GN=Alb PE=1 SV=3	2445	68648	41	63.2	5.75	6040	1	1	1	805.399	1608.78	2	1608.78	0.0005	0	50.38	4e-06	K	DVFLGTFLYEYSR	R			Cmpd 837, AutoMSn(805.3987), 30.6 min
1	P07724	Albumin OS=Mus musculus OX=10090 GN=Alb PE=1 SV=3	2445	68648	41	63.2	5.75	6042	1	1	1	805.4	1608.79	2	1608.78	0.0034	0	66.79	9.1e-08	K	DVFLGTFLYEYSR	R			Cmpd 678, AutoMSn(805.4002), 30.4 min
1	P07724	Albumin OS=Mus musculus OX=10090 GN=Alb PE=1 SV=3	2445	68648	41	63.2	5.75	6043	1	1	1	805.402	1608.79	2	1608.78	0.0062	0	47.96	6.9e-06	K	DVFLGTFLYEYSR	R			Cmpd 648, AutoMSn(805.4016), 30.6 min
1	P07724	Albumin OS=Mus musculus OX=10090 GN=Alb PE=1 SV=3	2445	68648	41	63.2	5.75	6044	1	1	1	805.403	1608.79	2	1608.78	0.0092	0	26.11	0.0011	K	DVFLGTFLYEYSR	R			Cmpd 383, AutoMSn(805.4031), 30.8 min
1	P07724	Albumin OS=Mus musculus OX=10090 GN=Alb PE=1 SV=3	2445	68648	41	63.2	5.75	6045	1	1	1	805.405	1608.79	2	1608.78	0.0124	0	25.34	0.0013	K	DVFLGTFLYEYSR	R			Cmpd 652, AutoMSn(805.4047), 30.7 min
1	P07724	Albumin OS=Mus musculus OX=10090 GN=Alb PE=1 SV=3	2445	68648	41	63.2	5.75	6264	1	1	1	841.42	1680.83	2	1680.84	-0.0095	0	25.94	0.0011	R	LSQTFPNADFAEITK	L			Cmpd 396, AutoMSn(841.4205), 24.0 min
1	P07724	Albumin OS=Mus musculus OX=10090 GN=Alb PE=1 SV=3	2445	68648	41	63.2	5.75	6265	1	1	1	841.423	1680.83	2	1680.84	-0.0053	0	56.37	1e-06	R	LSQTFPNADFAEITK	L			Cmpd 484, AutoMSn(841.4226), 23.9 min
1	P07724	Albumin OS=Mus musculus OX=10090 GN=Alb PE=1 SV=3	2445	68648	41	63.2	5.75	6266	1	1	1	841.423	1680.83	2	1680.84	-0.0044	0	26.34	0.001	R	LSQTFPNADFAEITK	L			Cmpd 223, AutoMSn(841.4230), 24.1 min
1	P07724	Albumin OS=Mus musculus OX=10090 GN=Alb PE=1 SV=3	2445	68648	41	63.2	5.75	6267	1	1	1	841.423	1680.83	2	1680.84	-0.0042	0	68.78	5.7e-08	R	LSQTFPNADFAEITK	L			Cmpd 402, AutoMSn(841.4231), 24.1 min
1	P07724	Albumin OS=Mus musculus OX=10090 GN=Alb PE=1 SV=3	2445	68648	41	63.2	5.75	6268	1	1	1	841.423	1680.83	2	1680.84	-0.004	0	36.75	9.2e-05	R	LSQTFPNADFAEITK	L			Cmpd 480, AutoMSn(841.4232), 23.9 min
1	P07724	Albumin OS=Mus musculus OX=10090 GN=Alb PE=1 SV=3	2445	68648	41	63.2	5.75	6269	1	1	1	841.423	1680.83	2	1680.84	-0.0039	0	53.29	2e-06	R	LSQTFPNADFAEITK	L			Cmpd 416, AutoMSn(841.4233), 23.9 min
1	P07724	Albumin OS=Mus musculus OX=10090 GN=Alb PE=1 SV=3	2445	68648	41	63.2	5.75	6270	1	1	1	841.423	1680.83	2	1680.84	-0.0038	0	54.8	1.4e-06	R	LSQTFPNADFAEITK	L			Cmpd 486, AutoMSn(841.4233), 24.0 min
1	P07724	Albumin OS=Mus musculus OX=10090 GN=Alb PE=1 SV=3	2445	68648	41	63.2	5.75	6271	1	1	1	841.423	1680.83	2	1680.84	-0.0033	0	52.22	2.6e-06	R	LSQTFPNADFAEITK	L			Cmpd 399, AutoMSn(841.4235), 24.0 min
1	P07724	Albumin OS=Mus musculus OX=10090 GN=Alb PE=1 SV=3	2445	68648	41	63.2	5.75	6272	2	1	1	841.424	1680.83	2	1680.84	-0.0029	0	16.56	0.0096	R	LSQTFPNADFAEITK	L			Cmpd 247, AutoMSn(841.4237), 23.7 min
1	P07724	Albumin OS=Mus musculus OX=10090 GN=Alb PE=1 SV=3	2445	68648	41	63.2	5.75	6273	1	1	1	841.425	1680.83	2	1680.84	-0.0011	0	40.2	4.1e-05	R	LSQTFPNADFAEITK	L			Cmpd 243, AutoMSn(841.4247), 23.8 min
1	P07724	Albumin OS=Mus musculus OX=10090 GN=Alb PE=1 SV=3	2445	68648	41	63.2	5.75	6274	1	1	1	841.425	1680.84	2	1680.84	-0.0009	0	66.11	1.1e-07	R	LSQTFPNADFAEITK	L			Cmpd 413, AutoMSn(841.4248), 23.8 min
1	P07724	Albumin OS=Mus musculus OX=10090 GN=Alb PE=1 SV=3	2445	68648	41	63.2	5.75	6276	3	1	1	841.425	1680.84	2	1680.84	0.0004	0	17.8	0.0072	R	LSQTFPNADFAEITK	L			Cmpd 222, AutoMSn(841.4254), 24.0 min
1	P07724	Albumin OS=Mus musculus OX=10090 GN=Alb PE=1 SV=3	2445	68648	41	63.2	5.75	6277	1	1	1	841.426	1680.84	2	1680.84	0.0005	0	35.46	0.00012	R	LSQTFPNADFAEITK	L			Cmpd 406, AutoMSn(841.4255), 24.0 min
1	P07724	Albumin OS=Mus musculus OX=10090 GN=Alb PE=1 SV=3	2445	68648	41	63.2	5.75	6278	1	1	1	561.286	1680.84	3	1680.84	0.001	0	29.59	0.00048	R	LSQTFPNADFAEITK	L			Cmpd 401, AutoMSn(561.2862), 24.0 min
1	P07724	Albumin OS=Mus musculus OX=10090 GN=Alb PE=1 SV=3	2445	68648	41	63.2	5.75	6279	1	1	1	841.426	1680.84	2	1680.84	0.0013	0	79.33	5.1e-09	R	LSQTFPNADFAEITK	L			Cmpd 542, AutoMSn(841.4259), 24.0 min
1	P07724	Albumin OS=Mus musculus OX=10090 GN=Alb PE=1 SV=3	2445	68648	41	63.2	5.75	6280	1	1	1	841.426	1680.84	2	1680.84	0.0019	0	42.42	2.5e-05	R	LSQTFPNADFAEITK	L			Cmpd 409, AutoMSn(841.4262), 24.1 min
1	P07724	Albumin OS=Mus musculus OX=10090 GN=Alb PE=1 SV=3	2445	68648	41	63.2	5.75	6281	1	1	1	841.427	1680.84	2	1680.84	0.0027	0	61.37	3.2e-07	R	LSQTFPNADFAEITK	L			Cmpd 539, AutoMSn(841.4266), 23.9 min
1	P07724	Albumin OS=Mus musculus OX=10090 GN=Alb PE=1 SV=3	2445	68648	41	63.2	5.75	6282	1	1	1	561.287	1680.84	3	1680.84	0.0032	0	22.28	0.0026	R	LSQTFPNADFAEITK	L			Cmpd 245, AutoMSn(561.2870), 23.8 min
1	P07724	Albumin OS=Mus musculus OX=10090 GN=Alb PE=1 SV=3	2445	68648	41	63.2	5.75	6283	1	1	1	841.427	1680.84	2	1680.84	0.0033	0	36.6	9.5e-05	R	LSQTFPNADFAEITK	L			Cmpd 410, AutoMSn(841.4269), 23.8 min
1	P07724	Albumin OS=Mus musculus OX=10090 GN=Alb PE=1 SV=3	2445	68648	41	63.2	5.75	6284	1	1	1	841.427	1680.84	2	1680.84	0.0035	0	26.42	0.00099	R	LSQTFPNADFAEITK	L			Cmpd 226, AutoMSn(841.4270), 24.1 min
1	P07724	Albumin OS=Mus musculus OX=10090 GN=Alb PE=1 SV=3	2445	68648	41	63.2	5.75	6286	1	1	1	841.428	1680.84	2	1680.84	0.0054	0	22.85	0.0023	R	LSQTFPNADFAEITK	L			Cmpd 241, AutoMSn(841.4279), 23.7 min
1	P07724	Albumin OS=Mus musculus OX=10090 GN=Alb PE=1 SV=3	2445	68648	41	63.2	5.75	6288	1	1	1	561.289	1680.84	3	1680.84	0.0083	0	47.84	7.1e-06	R	LSQTFPNADFAEITK	L			Cmpd 485, AutoMSn(561.2887), 23.9 min
1	P07724	Albumin OS=Mus musculus OX=10090 GN=Alb PE=1 SV=3	2445	68648	41	63.2	5.75	6289	1	1	1	561.289	1680.84	3	1680.84	0.009	0	60.3	4.1e-07	R	LSQTFPNADFAEITK	L			Cmpd 543, AutoMSn(561.2889), 24.0 min
1	P07724	Albumin OS=Mus musculus OX=10090 GN=Alb PE=1 SV=3	2445	68648	41	63.2	5.75	6290	7	1	1	841.43	1680.85	2	1680.84	0.0091	0	12.91	0.022	R	LSQTFPNADFAEITK	L			Cmpd 248, AutoMSn(841.4298), 23.8 min
1	P07724	Albumin OS=Mus musculus OX=10090 GN=Alb PE=1 SV=3	2445	68648	41	63.2	5.75	6291	1	1	1	561.289	1680.85	3	1680.84	0.0095	0	44.8	1.4e-05	R	LSQTFPNADFAEITK	L			Cmpd 230, AutoMSn(561.2891), 24.2 min
1	P07724	Albumin OS=Mus musculus OX=10090 GN=Alb PE=1 SV=3	2445	68648	41	63.2	5.75	6292	1	1	1	561.289	1680.85	3	1680.84	0.0096	0	64	1.7e-07	R	LSQTFPNADFAEITK	L			Cmpd 538, AutoMSn(561.2891), 23.8 min
1	P07724	Albumin OS=Mus musculus OX=10090 GN=Alb PE=1 SV=3	2445	68648	41	63.2	5.75	6293	1	1	1	561.289	1680.85	3	1680.84	0.0106	0	60.71	3.7e-07	R	LSQTFPNADFAEITK	L			Cmpd 540, AutoMSn(561.2894), 23.9 min
1	P07724	Albumin OS=Mus musculus OX=10090 GN=Alb PE=1 SV=3	2445	68648	41	63.2	5.75	6294	1	1	1	561.29	1680.85	3	1680.84	0.0134	0	48.52	6.1e-06	R	LSQTFPNADFAEITK	L			Cmpd 228, AutoMSn(561.2904), 24.1 min
1	P07724	Albumin OS=Mus musculus OX=10090 GN=Alb PE=1 SV=3	2445	68648	41	63.2	5.75	6295	1	1	1	841.432	1680.85	2	1680.84	0.0138	0	19.65	0.0047	R	LSQTFPNADFAEITK	L			Cmpd 250, AutoMSn(841.4321), 23.8 min
1	P07724	Albumin OS=Mus musculus OX=10090 GN=Alb PE=1 SV=3	2445	68648	41	63.2	5.75	6706	1	1	1	933.656	1865.3	2	1865.76	-0.4664	0	39.89	8.2e-05	K	TVMDDFAQFLDTCCK	A	2 Carbamidomethyl (C); Oxidation (M)	0.002000000000110.0	Cmpd 484, AutoMSn(933.6558), 25.9 min
1	P07724	Albumin OS=Mus musculus OX=10090 GN=Alb PE=1 SV=3	2445	68648	41	63.2	5.75	6707	1	1	1	622.928	1865.76	3	1865.76	-0.0022	0	52.9	2.5e-06	K	TVMDDFAQFLDTCCK	A	2 Carbamidomethyl (C); Oxidation (M)	0.002000000000110.0	Cmpd 490, AutoMSn(622.9277), 26.1 min
1	P07724	Albumin OS=Mus musculus OX=10090 GN=Alb PE=1 SV=3	2445	68648	41	63.2	5.75	6710	1	1	1	622.929	1865.77	3	1865.76	0.0029	0	39.36	5.5e-05	K	TVMDDFAQFLDTCCK	A	2 Carbamidomethyl (C); Oxidation (M)	0.002000000000110.0	Cmpd 483, AutoMSn(622.9294), 25.9 min
1	P07724	Albumin OS=Mus musculus OX=10090 GN=Alb PE=1 SV=3	2445	68648	41	63.2	5.75	6712	1	1	1	622.93	1865.77	3	1865.76	0.0039	0	54.95	1.5e-06	K	TVMDDFAQFLDTCCK	A	2 Carbamidomethyl (C); Oxidation (M)	0.002000000000110.0	Cmpd 621, AutoMSn(622.9297), 25.7 min
1	P07724	Albumin OS=Mus musculus OX=10090 GN=Alb PE=1 SV=3	2445	68648	41	63.2	5.75	6713	1	1	1	622.93	1865.77	3	1865.76	0.0039	0	31.7	0.00032	K	TVMDDFAQFLDTCCK	A	2 Carbamidomethyl (C); Oxidation (M)	0.002000000000110.0	Cmpd 485, AutoMSn(622.9297), 26.0 min
1	P07724	Albumin OS=Mus musculus OX=10090 GN=Alb PE=1 SV=3	2445	68648	41	63.2	5.75	6714	1	1	1	622.932	1865.77	3	1865.76	0.0096	0	54.98	1.5e-06	K	TVMDDFAQFLDTCCK	A	2 Carbamidomethyl (C); Oxidation (M)	0.002000000000110.0	Cmpd 623, AutoMSn(622.9316), 25.8 min
1	P07724	Albumin OS=Mus musculus OX=10090 GN=Alb PE=1 SV=3	2445	68648	41	63.2	5.75	6739	1	1	1	626.337	1875.99	3	1875.99	0.0025	1	38.12	6.4e-05	R	VCLLHEKTPVSEHVTK	C	Carbamidomethyl (C)	0.0100000000000000.0	Cmpd 144, AutoMSn(626.3373), 15.0 min
1	P07724	Albumin OS=Mus musculus OX=10090 GN=Alb PE=1 SV=3	2445	68648	41	63.2	5.75	6747	2	1	1	627.333	1878.98	3	1879.03	-0.0512	1	21.67	0.0027	K	APQVSTPTLVEAARNLGR	V			Cmpd 323, AutoMSn(627.3327), 22.1 min
1	P07724	Albumin OS=Mus musculus OX=10090 GN=Alb PE=1 SV=3	2445	68648	41	63.2	5.75	6749	1	1	1	627.341	1879	3	1879.03	-0.0272	1	19.77	0.0044	K	APQVSTPTLVEAARNLGR	V			Cmpd 326, AutoMSn(627.3407), 22.2 min
1	P07724	Albumin OS=Mus musculus OX=10090 GN=Alb PE=1 SV=3	2445	68648	41	63.2	5.75	6750	1	1	1	627.349	1879.03	3	1879.03	-0.0011	1	30.19	0.00042	K	APQVSTPTLVEAARNLGR	V			Cmpd 449, AutoMSn(627.3494), 21.9 min
1	P07724	Albumin OS=Mus musculus OX=10090 GN=Alb PE=1 SV=3	2445	68648	41	63.2	5.75	6751	1	1	1	627.352	1879.03	3	1879.03	0.0073	1	41.57	3.1e-05	K	APQVSTPTLVEAARNLGR	V			Cmpd 455, AutoMSn(627.3522), 22.0 min
1	P07724	Albumin OS=Mus musculus OX=10090 GN=Alb PE=1 SV=3	2445	68648	41	63.2	5.75	6764	1	1	1	628.317	1881.93	3	1881.93	0.0007	0	54.47	1.4e-06	R	RPCFSALTVDETYVPK	E	Carbamidomethyl (C)	0.0010000000000000.0	Cmpd 435, AutoMSn(628.3173), 21.6 min
1	P07724	Albumin OS=Mus musculus OX=10090 GN=Alb PE=1 SV=3	2445	68648	41	63.2	5.75	6766	1	1	1	628.319	1881.94	3	1881.93	0.0059	0	25.07	0.0012	R	RPCFSALTVDETYVPK	E	Carbamidomethyl (C)	0.0010000000000000.0	Cmpd 311, AutoMSn(628.3191), 21.9 min
1	P07724	Albumin OS=Mus musculus OX=10090 GN=Alb PE=1 SV=3	2445	68648	41	63.2	5.75	6767	1	1	1	628.319	1881.94	3	1881.93	0.0066	0	38.89	5e-05	R	RPCFSALTVDETYVPK	E	Carbamidomethyl (C)	0.0010000000000000.0	Cmpd 308, AutoMSn(628.3193), 21.8 min
1	P07724	Albumin OS=Mus musculus OX=10090 GN=Alb PE=1 SV=3	2445	68648	41	63.2	5.75	6768	1	1	1	628.32	1881.94	3	1881.93	0.0074	0	40.95	3.1e-05	R	RPCFSALTVDETYVPK	E	Carbamidomethyl (C)	0.0010000000000000.0	Cmpd 437, AutoMSn(628.3196), 21.6 min
1	P07724	Albumin OS=Mus musculus OX=10090 GN=Alb PE=1 SV=3	2445	68648	41	63.2	5.75	6769	1	1	1	628.32	1881.94	3	1881.93	0.0093	0	31.13	0.0003	R	RPCFSALTVDETYVPK	E	Carbamidomethyl (C)	0.0010000000000000.0	Cmpd 383, AutoMSn(628.3202), 21.7 min
1	P07724	Albumin OS=Mus musculus OX=10090 GN=Alb PE=1 SV=3	2445	68648	41	63.2	5.75	6770	3	1	1	628.332	1881.97	3	1881.93	0.0445	0	18.26	0.0059	R	RPCFSALTVDETYVPK	E	Carbamidomethyl (C)	0.0010000000000000.0	Cmpd 310, AutoMSn(628.3319), 21.8 min
1	P07724	Albumin OS=Mus musculus OX=10090 GN=Alb PE=1 SV=3	2445	68648	41	63.2	5.75	6813	7	1	1	634.694	1901.06	3	1900.89	0.1715	0	13.63	0.019	K	ENPTTFMGHYLHEVAR	R			Cmpd 174, AutoMSn(634.6941), 18.4 min
1	P07724	Albumin OS=Mus musculus OX=10090 GN=Alb PE=1 SV=3	2445	68648	41	63.2	5.75	6996	2	1	1	980.528	1959.04	2	1959.04	-0.0021	1	15.9	0.011	R	YTQKAPQVSTPTLVEAAR	N			Cmpd 304, AutoMSn(980.5275), 18.6 min
1	P07724	Albumin OS=Mus musculus OX=10090 GN=Alb PE=1 SV=3	2445	68648	41	63.2	5.75	6997	1	1	1	980.528	1959.04	2	1959.04	-0.0004	1	37.13	8.1e-05	R	YTQKAPQVSTPTLVEAAR	N			Cmpd 259, AutoMSn(980.5283), 18.9 min
1	P07724	Albumin OS=Mus musculus OX=10090 GN=Alb PE=1 SV=3	2445	68648	41	63.2	5.75	6998	1	1	1	654.021	1959.04	3	1959.04	0	1	53.61	1.8e-06	R	YTQKAPQVSTPTLVEAAR	N			Cmpd 186, AutoMSn(654.0214), 18.6 min
1	P07724	Albumin OS=Mus musculus OX=10090 GN=Alb PE=1 SV=3	2445	68648	41	63.2	5.75	6999	2	1	1	980.529	1959.04	2	1959.04	0.0001	1	16.4	0.0096	R	YTQKAPQVSTPTLVEAAR	N			Cmpd 306, AutoMSn(980.5286), 18.7 min
1	P07724	Albumin OS=Mus musculus OX=10090 GN=Alb PE=1 SV=3	2445	68648	41	63.2	5.75	7000	1	1	1	980.529	1959.04	2	1959.04	0.001	1	26.39	0.00096	R	YTQKAPQVSTPTLVEAAR	N			Cmpd 256, AutoMSn(980.5290), 18.8 min
1	P07724	Albumin OS=Mus musculus OX=10090 GN=Alb PE=1 SV=3	2445	68648	41	63.2	5.75	7001	1	1	1	654.022	1959.04	3	1959.04	0.0015	1	68.89	5.4e-08	R	YTQKAPQVSTPTLVEAAR	N			Cmpd 191, AutoMSn(654.0220), 18.8 min
1	P07724	Albumin OS=Mus musculus OX=10090 GN=Alb PE=1 SV=3	2445	68648	41	63.2	5.75	7002	1	1	1	654.022	1959.04	3	1959.04	0.0024	1	56.05	1e-06	R	YTQKAPQVSTPTLVEAAR	N			Cmpd 139, AutoMSn(654.0222), 18.6 min
1	P07724	Albumin OS=Mus musculus OX=10090 GN=Alb PE=1 SV=3	2445	68648	41	63.2	5.75	7003	1	1	1	654.022	1959.05	3	1959.04	0.0028	1	53.33	1.9e-06	R	YTQKAPQVSTPTLVEAAR	N			Cmpd 188, AutoMSn(654.0224), 18.7 min
1	P07724	Albumin OS=Mus musculus OX=10090 GN=Alb PE=1 SV=3	2445	68648	41	63.2	5.75	7004	1	1	1	654.023	1959.05	3	1959.04	0.0034	1	64.37	1.5e-07	R	YTQKAPQVSTPTLVEAAR	N			Cmpd 300, AutoMSn(654.0226), 18.5 min
1	P07724	Albumin OS=Mus musculus OX=10090 GN=Alb PE=1 SV=3	2445	68648	41	63.2	5.75	7005	2	1	1	980.53	1959.05	2	1959.04	0.0034	1	16.35	0.0097	R	YTQKAPQVSTPTLVEAAR	N			Cmpd 308, AutoMSn(980.5302), 18.7 min
1	P07724	Albumin OS=Mus musculus OX=10090 GN=Alb PE=1 SV=3	2445	68648	41	63.2	5.75	7006	1	1	1	654.023	1959.05	3	1959.04	0.0053	1	61.56	2.9e-07	R	YTQKAPQVSTPTLVEAAR	N			Cmpd 183, AutoMSn(654.0232), 18.8 min
1	P07724	Albumin OS=Mus musculus OX=10090 GN=Alb PE=1 SV=3	2445	68648	41	63.2	5.75	7007	1	1	1	654.023	1959.05	3	1959.04	0.0053	1	57.76	7e-07	R	YTQKAPQVSTPTLVEAAR	N			Cmpd 253, AutoMSn(654.0232), 18.8 min
1	P07724	Albumin OS=Mus musculus OX=10090 GN=Alb PE=1 SV=3	2445	68648	41	63.2	5.75	7008	1	1	1	654.023	1959.05	3	1959.04	0.0053	1	61.61	2.9e-07	R	YTQKAPQVSTPTLVEAAR	N			Cmpd 255, AutoMSn(654.0232), 18.8 min
1	P07724	Albumin OS=Mus musculus OX=10090 GN=Alb PE=1 SV=3	2445	68648	41	63.2	5.75	7009	1	1	1	654.023	1959.05	3	1959.04	0.0055	1	54.46	1.5e-06	R	YTQKAPQVSTPTLVEAAR	N			Cmpd 67, AutoMSn(654.0233), 19.0 min
1	P07724	Albumin OS=Mus musculus OX=10090 GN=Alb PE=1 SV=3	2445	68648	41	63.2	5.75	7010	1	1	1	654.024	1959.05	3	1959.04	0.0066	1	63.32	2e-07	R	YTQKAPQVSTPTLVEAAR	N			Cmpd 302, AutoMSn(654.0236), 18.6 min
1	P07724	Albumin OS=Mus musculus OX=10090 GN=Alb PE=1 SV=3	2445	68648	41	63.2	5.75	7011	1	1	1	654.024	1959.05	3	1959.04	0.0074	1	50.39	3.9e-06	R	YTQKAPQVSTPTLVEAAR	N			Cmpd 94, AutoMSn(654.0239), 18.5 min
1	P07724	Albumin OS=Mus musculus OX=10090 GN=Alb PE=1 SV=3	2445	68648	41	63.2	5.75	7012	1	1	1	654.024	1959.05	3	1959.04	0.0076	1	45.07	1.3e-05	R	YTQKAPQVSTPTLVEAAR	N			Cmpd 96, AutoMSn(654.0240), 18.6 min
1	P07724	Albumin OS=Mus musculus OX=10090 GN=Alb PE=1 SV=3	2445	68648	41	63.2	5.75	7013	1	1	1	654.024	1959.05	3	1959.04	0.0077	1	58.3	6.2e-07	R	YTQKAPQVSTPTLVEAAR	N			Cmpd 185, AutoMSn(654.0240), 18.9 min
1	P07724	Albumin OS=Mus musculus OX=10090 GN=Alb PE=1 SV=3	2445	68648	41	63.2	5.75	7014	1	1	1	654.024	1959.05	3	1959.04	0.008	1	64.74	1.4e-07	R	YTQKAPQVSTPTLVEAAR	N			Cmpd 189, AutoMSn(654.0241), 19.0 min
1	P07724	Albumin OS=Mus musculus OX=10090 GN=Alb PE=1 SV=3	2445	68648	41	63.2	5.75	7015	1	1	1	980.533	1959.05	2	1959.04	0.0085	1	15.92	0.011	R	YTQKAPQVSTPTLVEAAR	N			Cmpd 190, AutoMSn(980.5328), 19.0 min
1	P07724	Albumin OS=Mus musculus OX=10090 GN=Alb PE=1 SV=3	2445	68648	41	63.2	5.75	7016	1	1	1	654.024	1959.05	3	1959.04	0.0087	1	64.43	1.5e-07	R	YTQKAPQVSTPTLVEAAR	N			Cmpd 182, AutoMSn(654.0244), 18.9 min
1	P07724	Albumin OS=Mus musculus OX=10090 GN=Alb PE=1 SV=3	2445	68648	41	63.2	5.75	7017	1	1	1	654.024	1959.05	3	1959.04	0.0092	1	50.93	3.4e-06	R	YTQKAPQVSTPTLVEAAR	N			Cmpd 180, AutoMSn(654.0245), 18.8 min
1	P07724	Albumin OS=Mus musculus OX=10090 GN=Alb PE=1 SV=3	2445	68648	41	63.2	5.75	7018	1	1	1	654.025	1959.05	3	1959.04	0.01	1	42.13	2.6e-05	R	YTQKAPQVSTPTLVEAAR	N			Cmpd 136, AutoMSn(654.0248), 18.6 min
1	P07724	Albumin OS=Mus musculus OX=10090 GN=Alb PE=1 SV=3	2445	68648	41	63.2	5.75	7019	1	1	1	654.025	1959.05	3	1959.04	0.0104	1	59.08	5.2e-07	R	YTQKAPQVSTPTLVEAAR	N			Cmpd 95, AutoMSn(654.0249), 18.6 min
1	P07724	Albumin OS=Mus musculus OX=10090 GN=Alb PE=1 SV=3	2445	68648	41	63.2	5.75	7020	1	1	1	654.025	1959.05	3	1959.04	0.0112	1	38.8	5.6e-05	R	YTQKAPQVSTPTLVEAAR	N			Cmpd 61, AutoMSn(654.0252), 18.9 min
1	P07724	Albumin OS=Mus musculus OX=10090 GN=Alb PE=1 SV=3	2445	68648	41	63.2	5.75	7021	1	1	1	654.025	1959.05	3	1959.04	0.0118	1	37.2	8.1e-05	R	YTQKAPQVSTPTLVEAAR	N			Cmpd 135, AutoMSn(654.0254), 18.5 min
1	P07724	Albumin OS=Mus musculus OX=10090 GN=Alb PE=1 SV=3	2445	68648	41	63.2	5.75	7022	1	1	1	654.025	1959.05	3	1959.04	0.012	1	60.72	3.6e-07	R	YTQKAPQVSTPTLVEAAR	N			Cmpd 96, AutoMSn(654.0255), 18.6 min
1	P07724	Albumin OS=Mus musculus OX=10090 GN=Alb PE=1 SV=3	2445	68648	41	63.2	5.75	7023	1	1	1	654.026	1959.06	3	1959.04	0.0125	1	36.08	0.0001	R	YTQKAPQVSTPTLVEAAR	N			Cmpd 142, AutoMSn(654.0256), 18.7 min
1	P07724	Albumin OS=Mus musculus OX=10090 GN=Alb PE=1 SV=3	2445	68648	41	63.2	5.75	7024	4	1	1	654.026	1959.06	3	1959.04	0.0128	1	18.81	0.0056	R	YTQKAPQVSTPTLVEAAR	N			Cmpd 283, AutoMSn(654.0257), 18.1 min
1	P07724	Albumin OS=Mus musculus OX=10090 GN=Alb PE=1 SV=3	2445	68648	41	63.2	5.75	7025	1	1	1	654.026	1959.06	3	1959.04	0.013	1	50.71	3.6e-06	R	YTQKAPQVSTPTLVEAAR	N			Cmpd 97, AutoMSn(654.0258), 18.6 min
1	P07724	Albumin OS=Mus musculus OX=10090 GN=Alb PE=1 SV=3	2445	68648	41	63.2	5.75	7026	2	1	1	980.536	1959.06	2	1959.04	0.0158	1	14.72	0.014	R	YTQKAPQVSTPTLVEAAR	N			Cmpd 194, AutoMSn(980.5364), 19.1 min
1	P07724	Albumin OS=Mus musculus OX=10090 GN=Alb PE=1 SV=3	2445	68648	41	63.2	5.75	7027	1	1	1	654.027	1959.06	3	1959.04	0.0168	1	43.41	1.9e-05	R	YTQKAPQVSTPTLVEAAR	N			Cmpd 95, AutoMSn(654.0270), 18.6 min
1	P07724	Albumin OS=Mus musculus OX=10090 GN=Alb PE=1 SV=3	2445	68648	41	63.2	5.75	7028	1	1	1	654.027	1959.06	3	1959.04	0.017	1	61.37	3.1e-07	R	YTQKAPQVSTPTLVEAAR	N			Cmpd 305, AutoMSn(654.0271), 18.7 min
1	P07724	Albumin OS=Mus musculus OX=10090 GN=Alb PE=1 SV=3	2445	68648	41	63.2	5.75	7029	1	1	1	654.028	1959.06	3	1959.04	0.0182	1	56.03	1.1e-06	R	YTQKAPQVSTPTLVEAAR	N			Cmpd 94, AutoMSn(654.0275), 18.5 min
1	P07724	Albumin OS=Mus musculus OX=10090 GN=Alb PE=1 SV=3	2445	68648	41	63.2	5.75	7030	1	1	1	654.03	1959.07	3	1959.04	0.0262	1	43.67	1.9e-05	R	YTQKAPQVSTPTLVEAAR	N			Cmpd 93, AutoMSn(654.0302), 18.5 min
1	P07724	Albumin OS=Mus musculus OX=10090 GN=Alb PE=1 SV=3	2445	68648	41	63.2	5.75	7067	7	1	1	659.361	1975.06	3	1975.82	-0.7587	1	12.09	0.024	K	VNKECCHGDLLECADDR	A	Carbamidomethyl (C)	0.00000100000000000.0	Cmpd 327, AutoMSn(659.3606), 21.8 min
1	P07724	Albumin OS=Mus musculus OX=10090 GN=Alb PE=1 SV=3	2445	68648	41	63.2	5.75	7076	1	1	1	661.065	1980.17	3	1980.92	-0.7487	1	22.35	0.0033	K	AADKDTCFSTEGPNLVTR	C	Carbamidomethyl (C)	0.000000100000000000.0	Cmpd 287, AutoMSn(661.0648), 19.5 min
1	P07724	Albumin OS=Mus musculus OX=10090 GN=Alb PE=1 SV=3	2445	68648	41	63.2	5.75	7077	1	1	1	661.067	1980.18	3	1980.92	-0.741	1	21.18	0.0044	K	AADKDTCFSTEGPNLVTR	C	Carbamidomethyl (C)	0.000000100000000000.0	Cmpd 288, AutoMSn(661.0673), 19.6 min
1	P07724	Albumin OS=Mus musculus OX=10090 GN=Alb PE=1 SV=3	2445	68648	41	63.2	5.75	7079	1	1	1	991.468	1980.92	2	1980.92	0.0002	1	37.22	6.9e-05	K	AADKDTCFSTEGPNLVTR	C	Carbamidomethyl (C)	0.000000100000000000.0	Cmpd 298, AutoMSn(991.4679), 18.5 min
1	P07724	Albumin OS=Mus musculus OX=10090 GN=Alb PE=1 SV=3	2445	68648	41	63.2	5.75	7080	1	1	1	991.468	1980.92	2	1980.92	0.001	1	18.31	0.0054	K	AADKDTCFSTEGPNLVTR	C	Carbamidomethyl (C)	0.000000100000000000.0	Cmpd 299, AutoMSn(991.4683), 18.5 min
1	P07724	Albumin OS=Mus musculus OX=10090 GN=Alb PE=1 SV=3	2445	68648	41	63.2	5.75	7081	1	1	1	661.315	1980.92	3	1980.92	0.0026	1	45.54	1e-05	K	AADKDTCFSTEGPNLVTR	C	Carbamidomethyl (C)	0.000000100000000000.0	Cmpd 58, AutoMSn(661.3152), 18.8 min
1	P07724	Albumin OS=Mus musculus OX=10090 GN=Alb PE=1 SV=3	2445	68648	41	63.2	5.75	7082	1	1	1	661.315	1980.92	3	1980.92	0.0033	1	54.57	1.3e-06	K	AADKDTCFSTEGPNLVTR	C	Carbamidomethyl (C)	0.000000100000000000.0	Cmpd 176, AutoMSn(661.3154), 18.7 min
1	P07724	Albumin OS=Mus musculus OX=10090 GN=Alb PE=1 SV=3	2445	68648	41	63.2	5.75	7083	1	1	1	661.316	1980.93	3	1980.92	0.0046	1	62.66	2e-07	K	AADKDTCFSTEGPNLVTR	C	Carbamidomethyl (C)	0.000000100000000000.0	Cmpd 246, AutoMSn(661.3159), 18.6 min
1	P07724	Albumin OS=Mus musculus OX=10090 GN=Alb PE=1 SV=3	2445	68648	41	63.2	5.75	7084	1	1	1	661.316	1980.93	3	1980.92	0.005	1	42.81	1.9e-05	K	AADKDTCFSTEGPNLVTR	C	Carbamidomethyl (C)	0.000000100000000000.0	Cmpd 59, AutoMSn(661.3160), 18.8 min
1	P07724	Albumin OS=Mus musculus OX=10090 GN=Alb PE=1 SV=3	2445	68648	41	63.2	5.75	7085	3	1	1	661.316	1980.93	3	1980.92	0.0055	1	20.9	0.003	K	AADKDTCFSTEGPNLVTR	C	Carbamidomethyl (C)	0.000000100000000000.0	Cmpd 130, AutoMSn(661.3162), 18.4 min
1	P07724	Albumin OS=Mus musculus OX=10090 GN=Alb PE=1 SV=3	2445	68648	41	63.2	5.75	7086	1	1	1	661.316	1980.93	3	1980.92	0.0055	1	44.58	1.3e-05	K	AADKDTCFSTEGPNLVTR	C	Carbamidomethyl (C)	0.000000100000000000.0	Cmpd 182, AutoMSn(661.3162), 18.6 min
1	P07724	Albumin OS=Mus musculus OX=10090 GN=Alb PE=1 SV=3	2445	68648	41	63.2	5.75	7087	1	1	1	661.316	1980.93	3	1980.92	0.0058	1	60.53	3.2e-07	K	AADKDTCFSTEGPNLVTR	C	Carbamidomethyl (C)	0.000000100000000000.0	Cmpd 185, AutoMSn(661.3163), 18.6 min
1	P07724	Albumin OS=Mus musculus OX=10090 GN=Alb PE=1 SV=3	2445	68648	41	63.2	5.75	7088	1	1	1	661.316	1980.93	3	1980.92	0.006	1	59.73	3.9e-07	K	AADKDTCFSTEGPNLVTR	C	Carbamidomethyl (C)	0.000000100000000000.0	Cmpd 249, AutoMSn(661.3163), 18.7 min
1	P07724	Albumin OS=Mus musculus OX=10090 GN=Alb PE=1 SV=3	2445	68648	41	63.2	5.75	7089	1	1	1	661.317	1980.93	3	1980.92	0.0079	1	41.96	2.3e-05	K	AADKDTCFSTEGPNLVTR	C	Carbamidomethyl (C)	0.000000100000000000.0	Cmpd 179, AutoMSn(661.3170), 18.7 min
1	P07724	Albumin OS=Mus musculus OX=10090 GN=Alb PE=1 SV=3	2445	68648	41	63.2	5.75	7090	1	1	1	661.317	1980.93	3	1980.92	0.0083	1	29.76	0.00038	K	AADKDTCFSTEGPNLVTR	C	Carbamidomethyl (C)	0.000000100000000000.0	Cmpd 178, AutoMSn(661.3171), 18.7 min
1	P07724	Albumin OS=Mus musculus OX=10090 GN=Alb PE=1 SV=3	2445	68648	41	63.2	5.75	7091	1	1	1	661.317	1980.93	3	1980.92	0.0091	1	62.36	2.1e-07	K	AADKDTCFSTEGPNLVTR	C	Carbamidomethyl (C)	0.000000100000000000.0	Cmpd 180, AutoMSn(661.3173), 18.5 min
1	P07724	Albumin OS=Mus musculus OX=10090 GN=Alb PE=1 SV=3	2445	68648	41	63.2	5.75	7092	1	1	1	661.317	1980.93	3	1980.92	0.0092	1	45.39	1e-05	K	AADKDTCFSTEGPNLVTR	C	Carbamidomethyl (C)	0.000000100000000000.0	Cmpd 174, AutoMSn(661.3174), 18.7 min
1	P07724	Albumin OS=Mus musculus OX=10090 GN=Alb PE=1 SV=3	2445	68648	41	63.2	5.75	7093	1	1	1	661.318	1980.93	3	1980.92	0.0111	1	61.57	2.5e-07	K	AADKDTCFSTEGPNLVTR	C	Carbamidomethyl (C)	0.000000100000000000.0	Cmpd 252, AutoMSn(661.3180), 18.8 min
1	P07724	Albumin OS=Mus musculus OX=10090 GN=Alb PE=1 SV=3	2445	68648	41	63.2	5.75	7094	1	1	1	661.318	1980.93	3	1980.92	0.0117	1	49.31	4.2e-06	K	AADKDTCFSTEGPNLVTR	C	Carbamidomethyl (C)	0.000000100000000000.0	Cmpd 91, AutoMSn(661.3182), 18.4 min
1	P07724	Albumin OS=Mus musculus OX=10090 GN=Alb PE=1 SV=3	2445	68648	41	63.2	5.75	7095	1	1	1	661.318	1980.93	3	1980.92	0.0123	1	56.28	8.5e-07	K	AADKDTCFSTEGPNLVTR	C	Carbamidomethyl (C)	0.000000100000000000.0	Cmpd 92, AutoMSn(661.3184), 18.4 min
1	P07724	Albumin OS=Mus musculus OX=10090 GN=Alb PE=1 SV=3	2445	68648	41	63.2	5.75	7096	1	1	1	661.318	1980.93	3	1980.92	0.0126	1	54.88	1.2e-06	K	AADKDTCFSTEGPNLVTR	C	Carbamidomethyl (C)	0.000000100000000000.0	Cmpd 180, AutoMSn(661.3185), 18.8 min
1	P07724	Albumin OS=Mus musculus OX=10090 GN=Alb PE=1 SV=3	2445	68648	41	63.2	5.75	7097	1	1	1	661.318	1980.93	3	1980.92	0.0127	1	62.5	2e-07	K	AADKDTCFSTEGPNLVTR	C	Carbamidomethyl (C)	0.000000100000000000.0	Cmpd 60, AutoMSn(661.3185), 18.9 min
1	P07724	Albumin OS=Mus musculus OX=10090 GN=Alb PE=1 SV=3	2445	68648	41	63.2	5.75	7098	1	1	1	661.318	1980.93	3	1980.92	0.0127	1	61.29	2.7e-07	K	AADKDTCFSTEGPNLVTR	C	Carbamidomethyl (C)	0.000000100000000000.0	Cmpd 92, AutoMSn(661.3185), 18.5 min
1	P07724	Albumin OS=Mus musculus OX=10090 GN=Alb PE=1 SV=3	2445	68648	41	63.2	5.75	7099	1	1	1	661.319	1980.93	3	1980.92	0.0128	1	37.85	5.9e-05	K	AADKDTCFSTEGPNLVTR	C	Carbamidomethyl (C)	0.000000100000000000.0	Cmpd 90, AutoMSn(661.3186), 18.4 min
1	P07724	Albumin OS=Mus musculus OX=10090 GN=Alb PE=1 SV=3	2445	68648	41	63.2	5.75	7100	1	1	1	661.319	1980.93	3	1980.92	0.013	1	52.51	2e-06	K	AADKDTCFSTEGPNLVTR	C	Carbamidomethyl (C)	0.000000100000000000.0	Cmpd 179, AutoMSn(661.3186), 18.8 min
1	P07724	Albumin OS=Mus musculus OX=10090 GN=Alb PE=1 SV=3	2445	68648	41	63.2	5.75	7101	1	1	1	661.319	1980.93	3	1980.92	0.0131	1	35.72	9.7e-05	K	AADKDTCFSTEGPNLVTR	C	Carbamidomethyl (C)	0.000000100000000000.0	Cmpd 93, AutoMSn(661.3187), 18.5 min
1	P07724	Albumin OS=Mus musculus OX=10090 GN=Alb PE=1 SV=3	2445	68648	41	63.2	5.75	7102	1	1	1	661.32	1980.94	3	1980.92	0.0167	1	28.39	0.00053	K	AADKDTCFSTEGPNLVTR	C	Carbamidomethyl (C)	0.000000100000000000.0	Cmpd 133, AutoMSn(661.3199), 18.5 min
1	P07724	Albumin OS=Mus musculus OX=10090 GN=Alb PE=1 SV=3	2445	68648	41	63.2	5.75	7103	1	1	1	661.32	1980.94	3	1980.92	0.0176	1	40.84	3e-05	K	AADKDTCFSTEGPNLVTR	C	Carbamidomethyl (C)	0.000000100000000000.0	Cmpd 131, AutoMSn(661.3202), 18.5 min
1	P07724	Albumin OS=Mus musculus OX=10090 GN=Alb PE=1 SV=3	2445	68648	41	63.2	5.75	7104	1	1	1	661.322	1980.94	3	1980.92	0.0224	1	43.58	1.6e-05	K	AADKDTCFSTEGPNLVTR	C	Carbamidomethyl (C)	0.000000100000000000.0	Cmpd 98, AutoMSn(661.3218), 18.6 min
1	P07724	Albumin OS=Mus musculus OX=10090 GN=Alb PE=1 SV=3	2445	68648	41	63.2	5.75	7105	1	1	1	661.323	1980.95	3	1980.92	0.0257	1	35.69	9.8e-05	K	AADKDTCFSTEGPNLVTR	C	Carbamidomethyl (C)	0.000000100000000000.0	Cmpd 91, AutoMSn(661.3229), 18.4 min
1	P07724	Albumin OS=Mus musculus OX=10090 GN=Alb PE=1 SV=3	2445	68648	41	63.2	5.75	7106	1	1	1	661.324	1980.95	3	1980.92	0.0286	1	31.25	0.00027	K	AADKDTCFSTEGPNLVTR	C	Carbamidomethyl (C)	0.000000100000000000.0	Cmpd 97, AutoMSn(661.3238), 18.6 min
1	P07724	Albumin OS=Mus musculus OX=10090 GN=Alb PE=1 SV=3	2445	68648	41	63.2	5.75	7491	1	1	1	714.005	2138.99	3	2138.99	-0.0018	1	43.41	1.7e-05	K	CSYDEHAKLVQEVTDFAK	T	Carbamidomethyl (C)	0.100000000000000000.0	Cmpd 426, AutoMSn(714.0048), 21.4 min
1	P07724	Albumin OS=Mus musculus OX=10090 GN=Alb PE=1 SV=3	2445	68648	41	63.2	5.75	7492	1	1	1	714.007	2139	3	2138.99	0.0043	1	32.48	0.00021	K	CSYDEHAKLVQEVTDFAK	T	Carbamidomethyl (C)	0.100000000000000000.0	Cmpd 432, AutoMSn(714.0068), 21.5 min
1	P07724	Albumin OS=Mus musculus OX=10090 GN=Alb PE=1 SV=3	2445	68648	41	63.2	5.75	7494	7	1	1	714.011	2139.01	3	2138.99	0.0174	1	18.21	0.0055	K	CSYDEHAKLVQEVTDFAK	T	Carbamidomethyl (C)	0.100000000000000000.0	Cmpd 308, AutoMSn(714.0112), 21.7 min
1	P07724	Albumin OS=Mus musculus OX=10090 GN=Alb PE=1 SV=3	2445	68648	41	63.2	5.75	7808	1	1	1	763.055	2286.14	3	2286.14	0.0068	1	34.44	0.00012	R	RPCFSALTVDETYVPKEFK	A	Carbamidomethyl (C)	0.0010000000000000000.0	Cmpd 458, AutoMSn(763.0547), 22.1 min
1	P07724	Albumin OS=Mus musculus OX=10090 GN=Alb PE=1 SV=3	2445	68648	41	63.2	5.75	8033	2	1	1	808.756	2423.25	3	2423.26	-0.0119	1	23.52	0.0015	R	LSQTFPNADFAEITKLATDLTK	V			Cmpd 627, AutoMSn(808.7561), 29.1 min
1	P07724	Albumin OS=Mus musculus OX=10090 GN=Alb PE=1 SV=3	2445	68648	41	63.2	5.75	8038	1	1	1	808.758	2423.25	3	2423.26	-0.006	1	28.09	0.00052	R	LSQTFPNADFAEITKLATDLTK	V			Cmpd 629, AutoMSn(808.7581), 29.2 min
1	P07724	Albumin OS=Mus musculus OX=10090 GN=Alb PE=1 SV=3	2445	68648	41	63.2	5.75	8039	9	1	1	808.758	2423.25	3	2423.26	-0.0059	1	11.57	0.023	R	LSQTFPNADFAEITKLATDLTK	V			Cmpd 840, AutoMSn(808.7581), 30.6 min
1	P07724	Albumin OS=Mus musculus OX=10090 GN=Alb PE=1 SV=3	2445	68648	41	63.2	5.75	8043	1	1	1	808.759	2423.26	3	2423.26	-0.0025	1	21.65	0.0023	R	LSQTFPNADFAEITKLATDLTK	V			Cmpd 353, AutoMSn(808.7592), 29.5 min
1	P07724	Albumin OS=Mus musculus OX=10090 GN=Alb PE=1 SV=3	2445	68648	41	63.2	5.75	8044	1	1	1	808.76	2423.26	3	2423.26	-0.0014	1	33.26	0.00016	R	LSQTFPNADFAEITKLATDLTK	V			Cmpd 716, AutoMSn(808.7596), 29.4 min
1	P07724	Albumin OS=Mus musculus OX=10090 GN=Alb PE=1 SV=3	2445	68648	41	63.2	5.75	8045	1	1	1	808.76	2423.26	3	2423.26	-0.0004	1	32.71	0.00018	R	LSQTFPNADFAEITKLATDLTK	V			Cmpd 356, AutoMSn(808.7600), 29.6 min
1	P07724	Albumin OS=Mus musculus OX=10090 GN=Alb PE=1 SV=3	2445	68648	41	63.2	5.75	8046	1	1	1	808.76	2423.26	3	2423.26	0.0002	1	47.81	5.6e-06	R	LSQTFPNADFAEITKLATDLTK	V			Cmpd 711, AutoMSn(808.7601), 29.2 min
1	P07724	Albumin OS=Mus musculus OX=10090 GN=Alb PE=1 SV=3	2445	68648	41	63.2	5.75	8047	1	1	1	808.76	2423.26	3	2423.26	0.0006	1	19.96	0.0034	R	LSQTFPNADFAEITKLATDLTK	V			Cmpd 631, AutoMSn(808.7603), 29.4 min
1	P07724	Albumin OS=Mus musculus OX=10090 GN=Alb PE=1 SV=3	2445	68648	41	63.2	5.75	8048	1	1	1	808.76	2423.26	3	2423.26	0.0012	1	36.03	8.5e-05	R	LSQTFPNADFAEITKLATDLTK	V			Cmpd 631, AutoMSn(808.7605), 29.3 min
1	P07724	Albumin OS=Mus musculus OX=10090 GN=Alb PE=1 SV=3	2445	68648	41	63.2	5.75	8049	2	1	1	808.761	2423.26	3	2423.26	0.0015	1	23.66	0.0015	R	LSQTFPNADFAEITKLATDLTK	V			Cmpd 355, AutoMSn(808.7606), 29.5 min
1	P07724	Albumin OS=Mus musculus OX=10090 GN=Alb PE=1 SV=3	2445	68648	41	63.2	5.75	8050	4	1	1	808.761	2423.26	3	2423.26	0.0016	1	18.38	0.0049	R	LSQTFPNADFAEITKLATDLTK	V			Cmpd 415, AutoMSn(808.7606), 29.2 min
1	P07724	Albumin OS=Mus musculus OX=10090 GN=Alb PE=1 SV=3	2445	68648	41	63.2	5.75	8051	1	1	1	808.761	2423.26	3	2423.26	0.002	1	38.15	5.2e-05	R	LSQTFPNADFAEITKLATDLTK	V			Cmpd 634, AutoMSn(808.7607), 29.5 min
1	P07724	Albumin OS=Mus musculus OX=10090 GN=Alb PE=1 SV=3	2445	68648	41	63.2	5.75	8052	1	1	1	808.761	2423.26	3	2423.26	0.0024	1	22.3	0.002	R	LSQTFPNADFAEITKLATDLTK	V			Cmpd 605, AutoMSn(808.7609), 29.3 min
1	P07724	Albumin OS=Mus musculus OX=10090 GN=Alb PE=1 SV=3	2445	68648	41	63.2	5.75	8053	1	1	1	808.761	2423.26	3	2423.26	0.0028	1	39.63	3.7e-05	R	LSQTFPNADFAEITKLATDLTK	V			Cmpd 713, AutoMSn(808.7610), 29.3 min
1	P07724	Albumin OS=Mus musculus OX=10090 GN=Alb PE=1 SV=3	2445	68648	41	63.2	5.75	8055	1	1	1	808.761	2423.26	3	2423.26	0.003	1	24.83	0.0011	R	LSQTFPNADFAEITKLATDLTK	V			Cmpd 636, AutoMSn(808.7611), 29.5 min
1	P07724	Albumin OS=Mus musculus OX=10090 GN=Alb PE=1 SV=3	2445	68648	41	63.2	5.75	8056	1	1	1	808.761	2423.26	3	2423.26	0.0042	1	28.22	0.00052	R	LSQTFPNADFAEITKLATDLTK	V			Cmpd 357, AutoMSn(808.7615), 29.6 min
1	P07724	Albumin OS=Mus musculus OX=10090 GN=Alb PE=1 SV=3	2445	68648	41	63.2	5.75	8057	1	1	1	808.762	2423.26	3	2423.26	0.0044	1	36.25	8.1e-05	R	LSQTFPNADFAEITKLATDLTK	V			Cmpd 613, AutoMSn(808.7615), 29.5 min
1	P07724	Albumin OS=Mus musculus OX=10090 GN=Alb PE=1 SV=3	2445	68648	41	63.2	5.75	8058	1	1	1	808.762	2423.26	3	2423.26	0.0046	1	36.01	8.6e-05	R	LSQTFPNADFAEITKLATDLTK	V			Cmpd 773, AutoMSn(808.7616), 29.1 min
1	P07724	Albumin OS=Mus musculus OX=10090 GN=Alb PE=1 SV=3	2445	68648	41	63.2	5.75	8059	1	1	1	808.762	2423.26	3	2423.26	0.0052	1	31.29	0.00026	R	LSQTFPNADFAEITKLATDLTK	V			Cmpd 776, AutoMSn(808.7618), 29.2 min
1	P07724	Albumin OS=Mus musculus OX=10090 GN=Alb PE=1 SV=3	2445	68648	41	63.2	5.75	8061	1	1	1	808.762	2423.26	3	2423.26	0.0061	1	31.18	0.00026	R	LSQTFPNADFAEITKLATDLTK	V			Cmpd 608, AutoMSn(808.7621), 29.5 min
1	P07724	Albumin OS=Mus musculus OX=10090 GN=Alb PE=1 SV=3	2445	68648	41	63.2	5.75	8063	1	1	1	808.763	2423.27	3	2423.26	0.0075	1	26.02	0.00086	R	LSQTFPNADFAEITKLATDLTK	V			Cmpd 423, AutoMSn(808.7626), 29.2 min
1	P07724	Albumin OS=Mus musculus OX=10090 GN=Alb PE=1 SV=3	2445	68648	41	63.2	5.75	8064	1	1	1	808.763	2423.27	3	2423.26	0.0091	1	35.13	0.00011	R	LSQTFPNADFAEITKLATDLTK	V			Cmpd 606, AutoMSn(808.7631), 29.4 min
1	P07724	Albumin OS=Mus musculus OX=10090 GN=Alb PE=1 SV=3	2445	68648	41	63.2	5.75	8065	3	1	1	808.763	2423.27	3	2423.26	0.0094	1	16.7	0.0074	R	LSQTFPNADFAEITKLATDLTK	V			Cmpd 413, AutoMSn(808.7632), 29.1 min
1	P07724	Albumin OS=Mus musculus OX=10090 GN=Alb PE=1 SV=3	2445	68648	41	63.2	5.75	8066	1	1	1	808.764	2423.27	3	2423.26	0.0105	1	26	0.00087	R	LSQTFPNADFAEITKLATDLTK	V			Cmpd 425, AutoMSn(808.7636), 29.3 min
1	P07724	Albumin OS=Mus musculus OX=10090 GN=Alb PE=1 SV=3	2445	68648	41	63.2	5.75	8067	1	1	1	808.764	2423.27	3	2423.26	0.0106	1	22.4	0.002	R	LSQTFPNADFAEITKLATDLTK	V			Cmpd 416, AutoMSn(808.7636), 29.2 min
1	P07724	Albumin OS=Mus musculus OX=10090 GN=Alb PE=1 SV=3	2445	68648	41	63.2	5.75	8068	1	1	1	808.764	2423.27	3	2423.26	0.0118	1	36.92	7.1e-05	R	LSQTFPNADFAEITKLATDLTK	V			Cmpd 779, AutoMSn(808.7640), 29.3 min
1	P07724	Albumin OS=Mus musculus OX=10090 GN=Alb PE=1 SV=3	2445	68648	41	63.2	5.75	8069	1	1	1	808.765	2423.27	3	2423.26	0.014	1	21.04	0.0027	R	LSQTFPNADFAEITKLATDLTK	V			Cmpd 421, AutoMSn(808.7647), 29.1 min
1	P07724	Albumin OS=Mus musculus OX=10090 GN=Alb PE=1 SV=3	2445	68648	41	63.2	5.75	8132	5	1	1	819.602	2455.78	3	2456.12	-0.3368	1	13.94	0.025	K	LVQEVTDFAKTCVADESAANCDK	S			Cmpd 301, AutoMSn(819.6017), 21.2 min
1	P07724	Albumin OS=Mus musculus OX=10090 GN=Alb PE=1 SV=3	2445	68648	41	63.2	5.75	8139	6	1	1	819.8	2456.38	3	2456.12	0.2577	1	11.45	0.032	K	LVQEVTDFAKTCVADESAANCDK	S			Cmpd 304, AutoMSn(819.7998), 21.3 min
1	P07724	Albumin OS=Mus musculus OX=10090 GN=Alb PE=1 SV=3	2445	68648	41	63.2	5.75	8247	1	1	1	835.075	2502.2	3	2502.22	-0.0179	1	65.83	8.7e-08	K	TNCDLYEKLGEYGFQNAILVR	Y	Carbamidomethyl (C)	0.001000000000000000000.0	Cmpd 503, AutoMSn(835.0751), 26.2 min
1	P07724	Albumin OS=Mus musculus OX=10090 GN=Alb PE=1 SV=3	2445	68648	41	63.2	5.75	8248	1	1	1	835.079	2502.22	3	2502.22	-0.006	1	129.19	4e-14	K	TNCDLYEKLGEYGFQNAILVR	Y	Carbamidomethyl (C)	0.001000000000000000000.0	Cmpd 507, AutoMSn(835.0790), 26.4 min
1	P07724	Albumin OS=Mus musculus OX=10090 GN=Alb PE=1 SV=3	2445	68648	41	63.2	5.75	8253	1	1	1	835.081	2502.22	3	2502.22	-0.0001	1	156.75	7e-17	K	TNCDLYEKLGEYGFQNAILVR	Y	Carbamidomethyl (C)	0.001000000000000000000.0	Cmpd 506, AutoMSn(835.0810), 26.5 min
1	P07724	Albumin OS=Mus musculus OX=10090 GN=Alb PE=1 SV=3	2445	68648	41	63.2	5.75	8254	1	1	1	835.081	2502.22	3	2502.22	0	1	121.27	2.5e-13	K	TNCDLYEKLGEYGFQNAILVR	Y	Carbamidomethyl (C)	0.001000000000000000000.0	Cmpd 295, AutoMSn(835.0810), 26.6 min
1	P07724	Albumin OS=Mus musculus OX=10090 GN=Alb PE=1 SV=3	2445	68648	41	63.2	5.75	8255	1	1	1	835.081	2502.22	3	2502.22	0.0006	1	110.98	2.6e-12	K	TNCDLYEKLGEYGFQNAILVR	Y	Carbamidomethyl (C)	0.001000000000000000000.0	Cmpd 505, AutoMSn(835.0813), 26.3 min
1	P07724	Albumin OS=Mus musculus OX=10090 GN=Alb PE=1 SV=3	2445	68648	41	63.2	5.75	8256	1	1	1	835.081	2502.22	3	2502.22	0.0009	1	156.28	7.7e-17	K	TNCDLYEKLGEYGFQNAILVR	Y	Carbamidomethyl (C)	0.001000000000000000000.0	Cmpd 587, AutoMSn(835.0813), 26.4 min
1	P07724	Albumin OS=Mus musculus OX=10090 GN=Alb PE=1 SV=3	2445	68648	41	63.2	5.75	8257	1	1	1	835.082	2502.22	3	2502.22	0.0017	1	147.61	5.7e-16	K	TNCDLYEKLGEYGFQNAILVR	Y	Carbamidomethyl (C)	0.001000000000000000000.0	Cmpd 581, AutoMSn(835.0816), 26.3 min
1	P07724	Albumin OS=Mus musculus OX=10090 GN=Alb PE=1 SV=3	2445	68648	41	63.2	5.75	8258	1	1	1	835.082	2502.22	3	2502.22	0.0017	1	152.32	1.9e-16	K	TNCDLYEKLGEYGFQNAILVR	Y	Carbamidomethyl (C)	0.001000000000000000000.0	Cmpd 584, AutoMSn(835.0816), 26.3 min
1	P07724	Albumin OS=Mus musculus OX=10090 GN=Alb PE=1 SV=3	2445	68648	41	63.2	5.75	8259	1	1	1	835.082	2502.22	3	2502.22	0.0035	1	52.68	1.8e-06	K	TNCDLYEKLGEYGFQNAILVR	Y	Carbamidomethyl (C)	0.001000000000000000000.0	Cmpd 335, AutoMSn(835.0822), 26.3 min
1	P07724	Albumin OS=Mus musculus OX=10090 GN=Alb PE=1 SV=3	2445	68648	41	63.2	5.75	8260	1	1	1	835.082	2502.22	3	2502.22	0.0035	1	76.44	7.4e-09	K	TNCDLYEKLGEYGFQNAILVR	Y	Carbamidomethyl (C)	0.001000000000000000000.0	Cmpd 493, AutoMSn(835.0822), 26.4 min
1	P07724	Albumin OS=Mus musculus OX=10090 GN=Alb PE=1 SV=3	2445	68648	41	63.2	5.75	8261	1	1	1	835.082	2502.22	3	2502.22	0.0036	1	56.48	7.4e-07	K	TNCDLYEKLGEYGFQNAILVR	Y	Carbamidomethyl (C)	0.001000000000000000000.0	Cmpd 332, AutoMSn(835.0823), 26.2 min
1	P07724	Albumin OS=Mus musculus OX=10090 GN=Alb PE=1 SV=3	2445	68648	41	63.2	5.75	8262	1	1	1	835.082	2502.23	3	2502.22	0.0038	1	165.15	1e-17	K	TNCDLYEKLGEYGFQNAILVR	Y	Carbamidomethyl (C)	0.001000000000000000000.0	Cmpd 512, AutoMSn(835.0823), 26.6 min
1	P07724	Albumin OS=Mus musculus OX=10090 GN=Alb PE=1 SV=3	2445	68648	41	63.2	5.75	8263	1	1	1	835.082	2502.23	3	2502.22	0.0043	1	80.48	2.9e-09	K	TNCDLYEKLGEYGFQNAILVR	Y	Carbamidomethyl (C)	0.001000000000000000000.0	Cmpd 292, AutoMSn(835.0825), 26.6 min
1	P07724	Albumin OS=Mus musculus OX=10090 GN=Alb PE=1 SV=3	2445	68648	41	63.2	5.75	8264	1	1	1	835.083	2502.23	3	2502.22	0.0052	1	38.54	4.6e-05	K	TNCDLYEKLGEYGFQNAILVR	Y	Carbamidomethyl (C)	0.001000000000000000000.0	Cmpd 291, AutoMSn(835.0828), 26.5 min
1	P07724	Albumin OS=Mus musculus OX=10090 GN=Alb PE=1 SV=3	2445	68648	41	63.2	5.75	8265	1	1	1	835.083	2502.23	3	2502.22	0.0058	1	112.74	1.7e-12	K	TNCDLYEKLGEYGFQNAILVR	Y	Carbamidomethyl (C)	0.001000000000000000000.0	Cmpd 496, AutoMSn(835.0830), 26.4 min
1	P07724	Albumin OS=Mus musculus OX=10090 GN=Alb PE=1 SV=3	2445	68648	41	63.2	5.75	8266	1	1	1	835.083	2502.23	3	2502.22	0.0059	1	144.23	1.2e-15	K	TNCDLYEKLGEYGFQNAILVR	Y	Carbamidomethyl (C)	0.001000000000000000000.0	Cmpd 509, AutoMSn(835.0830), 26.5 min
1	P07724	Albumin OS=Mus musculus OX=10090 GN=Alb PE=1 SV=3	2445	68648	41	63.2	5.75	8268	1	1	1	835.084	2502.23	3	2502.22	0.0102	1	45.15	1e-05	K	TNCDLYEKLGEYGFQNAILVR	Y	Carbamidomethyl (C)	0.001000000000000000000.0	Cmpd 333, AutoMSn(835.0844), 26.2 min
1	P07724	Albumin OS=Mus musculus OX=10090 GN=Alb PE=1 SV=3	2445	68648	41	63.2	5.75	8269	1	1	1	835.085	2502.23	3	2502.22	0.0103	1	26.76	0.00069	K	TNCDLYEKLGEYGFQNAILVR	Y	Carbamidomethyl (C)	0.001000000000000000000.0	Cmpd 337, AutoMSn(835.0845), 26.3 min
1	P07724	Albumin OS=Mus musculus OX=10090 GN=Alb PE=1 SV=3	2445	68648	41	63.2	5.75	8270	1	1	1	835.085	2502.23	3	2502.22	0.011	1	47.73	5.5e-06	K	TNCDLYEKLGEYGFQNAILVR	Y	Carbamidomethyl (C)	0.001000000000000000000.0	Cmpd 335, AutoMSn(835.0847), 26.3 min
1	P07724	Albumin OS=Mus musculus OX=10090 GN=Alb PE=1 SV=3	2445	68648	41	63.2	5.75	8271	1	1	1	835.085	2502.23	3	2502.22	0.0113	1	141.08	2.6e-15	K	TNCDLYEKLGEYGFQNAILVR	Y	Carbamidomethyl (C)	0.001000000000000000000.0	Cmpd 644, AutoMSn(835.0848), 26.2 min
1	P07724	Albumin OS=Mus musculus OX=10090 GN=Alb PE=1 SV=3	2445	68648	41	63.2	5.75	8408	9	1	1	857.988	2570.94	3	2570.16	0.7806	1	10.29	0.055	K	LVQEVTDFAKTCVADESAANCDK	S	2 Carbamidomethyl (C)	0.00000000000100000000100.0	Cmpd 766, AutoMSn(857.9884), 30.5 min
1	P07724	Albumin OS=Mus musculus OX=10090 GN=Alb PE=1 SV=3	2445	68648	41	63.2	5.75	8423	1	1	1	864.476	2590.41	3	2591.17	-0.7649	1	33.28	0.00018	K	ATAEQLKTVMDDFAQFLDTCCK	A	2 Carbamidomethyl (C)	0.0000000000000000000110.0	Cmpd 673, AutoMSn(864.4758), 30.2 min
1	P07724	Albumin OS=Mus musculus OX=10090 GN=Alb PE=1 SV=3	2445	68648	41	63.2	5.75	8425	1	1	1	864.727	2591.16	3	2591.17	-0.0098	1	53.83	1.4e-06	K	ATAEQLKTVMDDFAQFLDTCCK	A	2 Carbamidomethyl (C)	0.0000000000000000000110.0	Cmpd 755, AutoMSn(864.7275), 30.2 min
1	P07724	Albumin OS=Mus musculus OX=10090 GN=Alb PE=1 SV=3	2445	68648	41	63.2	5.75	8426	1	1	1	864.73	2591.17	3	2591.17	-0.0023	1	45.21	1e-05	K	ATAEQLKTVMDDFAQFLDTCCK	A	2 Carbamidomethyl (C)	0.0000000000000000000110.0	Cmpd 674, AutoMSn(864.7300), 30.4 min
1	P07724	Albumin OS=Mus musculus OX=10090 GN=Alb PE=1 SV=3	2445	68648	41	63.2	5.75	8427	1	1	1	864.731	2591.17	3	2591.17	-0.0009	1	58.96	4.3e-07	K	ATAEQLKTVMDDFAQFLDTCCK	A	2 Carbamidomethyl (C)	0.0000000000000000000110.0	Cmpd 815, AutoMSn(864.7305), 30.1 min
1	P07724	Albumin OS=Mus musculus OX=10090 GN=Alb PE=1 SV=3	2445	68648	41	63.2	5.75	8428	1	1	1	864.731	2591.17	3	2591.17	0.0018	1	122.52	1.9e-13	K	ATAEQLKTVMDDFAQFLDTCCK	A	2 Carbamidomethyl (C)	0.0000000000000000000110.0	Cmpd 818, AutoMSn(864.7314), 30.1 min
1	P07724	Albumin OS=Mus musculus OX=10090 GN=Alb PE=1 SV=3	2445	68648	41	63.2	5.75	8429	1	1	1	864.732	2591.17	3	2591.17	0.0026	1	119.76	3.5e-13	K	ATAEQLKTVMDDFAQFLDTCCK	A	2 Carbamidomethyl (C)	0.0000000000000000000110.0	Cmpd 821, AutoMSn(864.7317), 30.2 min
1	P07724	Albumin OS=Mus musculus OX=10090 GN=Alb PE=1 SV=3	2445	68648	41	63.2	5.75	6409	1	1	1	864.843	2591.51	3	2591.17	0.3353	1	25	0.0035	K	ATAEQLKTVMDDFAQFLDTCCK	A	2 Carbamidomethyl (C)	0.0000000000000000000110.0	Cmpd 1059, AutoMSn(864.8426), 36.2 min
1	P07724	Albumin OS=Mus musculus OX=10090 GN=Alb PE=1 SV=3	2445	68648	41	63.2	5.75	8446	1	1	1	870.056	2607.15	3	2607.17	-0.0182	1	41.4	2.5e-05	K	ATAEQLKTVMDDFAQFLDTCCK	A	2 Carbamidomethyl (C); Oxidation (M)	0.0000000002000000000110.0	Cmpd 519, AutoMSn(870.0564), 26.6 min
1	P07724	Albumin OS=Mus musculus OX=10090 GN=Alb PE=1 SV=3	2445	68648	41	63.2	5.75	8447	1	1	1	870.057	2607.15	3	2607.17	-0.0171	1	37.19	6.5e-05	K	ATAEQLKTVMDDFAQFLDTCCK	A	2 Carbamidomethyl (C); Oxidation (M)	0.0000000002000000000110.0	Cmpd 527, AutoMSn(870.0567), 26.9 min
1	P07724	Albumin OS=Mus musculus OX=10090 GN=Alb PE=1 SV=3	2445	68648	41	63.2	5.75	8448	1	1	1	870.06	2607.16	3	2607.17	-0.008	1	55.45	9.6e-07	K	ATAEQLKTVMDDFAQFLDTCCK	A	2 Carbamidomethyl (C); Oxidation (M)	0.0000000002000000000110.0	Cmpd 604, AutoMSn(870.0598), 26.8 min
1	P07724	Albumin OS=Mus musculus OX=10090 GN=Alb PE=1 SV=3	2445	68648	41	63.2	5.75	8449	1	1	1	870.061	2607.16	3	2607.17	-0.0042	1	50.7	2.9e-06	K	ATAEQLKTVMDDFAQFLDTCCK	A	2 Carbamidomethyl (C); Oxidation (M)	0.0000000002000000000110.0	Cmpd 533, AutoMSn(870.0610), 27.0 min
1	P07724	Albumin OS=Mus musculus OX=10090 GN=Alb PE=1 SV=3	2445	68648	41	63.2	5.75	8450	1	1	1	870.061	2607.16	3	2607.17	-0.0031	1	54.19	1.3e-06	K	ATAEQLKTVMDDFAQFLDTCCK	A	2 Carbamidomethyl (C); Oxidation (M)	0.0000000002000000000110.0	Cmpd 512, AutoMSn(870.0614), 26.8 min
1	P07724	Albumin OS=Mus musculus OX=10090 GN=Alb PE=1 SV=3	2445	68648	41	63.2	5.75	8451	1	1	1	870.062	2607.16	3	2607.17	-0.002	1	83.71	1.4e-09	K	ATAEQLKTVMDDFAQFLDTCCK	A	2 Carbamidomethyl (C); Oxidation (M)	0.0000000002000000000110.0	Cmpd 668, AutoMSn(870.0618), 26.8 min
1	P07724	Albumin OS=Mus musculus OX=10090 GN=Alb PE=1 SV=3	2445	68648	41	63.2	5.75	8452	1	1	1	870.062	2607.16	3	2607.17	-0.0007	1	52.55	1.8e-06	K	ATAEQLKTVMDDFAQFLDTCCK	A	2 Carbamidomethyl (C); Oxidation (M)	0.0000000002000000000110.0	Cmpd 600, AutoMSn(870.0622), 26.7 min
1	P07724	Albumin OS=Mus musculus OX=10090 GN=Alb PE=1 SV=3	2445	68648	41	63.2	5.75	8453	1	1	1	870.063	2607.17	3	2607.17	0.0009	1	101.48	2.4e-11	K	ATAEQLKTVMDDFAQFLDTCCK	A	2 Carbamidomethyl (C); Oxidation (M)	0.0000000002000000000110.0	Cmpd 676, AutoMSn(870.0627), 26.9 min
1	P07724	Albumin OS=Mus musculus OX=10090 GN=Alb PE=1 SV=3	2445	68648	41	63.2	5.75	8455	1	1	1	870.064	2607.17	3	2607.17	0.0043	1	123.84	1.4e-13	K	ATAEQLKTVMDDFAQFLDTCCK	A	2 Carbamidomethyl (C); Oxidation (M)	0.0000000002000000000110.0	Cmpd 678, AutoMSn(870.0639), 27.0 min
1	P07724	Albumin OS=Mus musculus OX=10090 GN=Alb PE=1 SV=3	2445	68648	41	63.2	5.75	8456	1	1	1	870.064	2607.17	3	2607.17	0.0049	1	48.26	4.9e-06	K	ATAEQLKTVMDDFAQFLDTCCK	A	2 Carbamidomethyl (C); Oxidation (M)	0.0000000002000000000110.0	Cmpd 524, AutoMSn(870.0641), 26.9 min
1	P07724	Albumin OS=Mus musculus OX=10090 GN=Alb PE=1 SV=3	2445	68648	41	63.2	5.75	8457	1	1	1	870.064	2607.17	3	2607.17	0.0049	1	60.58	2.9e-07	K	ATAEQLKTVMDDFAQFLDTCCK	A	2 Carbamidomethyl (C); Oxidation (M)	0.0000000002000000000110.0	Cmpd 525, AutoMSn(870.0641), 26.9 min
1	P07724	Albumin OS=Mus musculus OX=10090 GN=Alb PE=1 SV=3	2445	68648	41	63.2	5.75	8458	1	1	1	870.065	2607.17	3	2607.17	0.0067	1	53.38	1.5e-06	K	ATAEQLKTVMDDFAQFLDTCCK	A	2 Carbamidomethyl (C); Oxidation (M)	0.0000000002000000000110.0	Cmpd 513, AutoMSn(870.0647), 26.8 min
1	P07724	Albumin OS=Mus musculus OX=10090 GN=Alb PE=1 SV=3	2445	68648	41	63.2	5.75	8459	1	1	1	870.066	2607.17	3	2607.17	0.009	1	113.58	1.4e-12	K	ATAEQLKTVMDDFAQFLDTCCK	A	2 Carbamidomethyl (C); Oxidation (M)	0.0000000002000000000110.0	Cmpd 665, AutoMSn(870.0655), 26.7 min
1	P07724	Albumin OS=Mus musculus OX=10090 GN=Alb PE=1 SV=3	2445	68648	41	63.2	5.75	8460	3	1	1	870.067	2607.18	3	2607.17	0.0147	1	19.18	0.0039	K	ATAEQLKTVMDDFAQFLDTCCK	A	2 Carbamidomethyl (C); Oxidation (M)	0.0000000002000000000110.0	Cmpd 306, AutoMSn(870.0674), 26.9 min
1	P07724	Albumin OS=Mus musculus OX=10090 GN=Alb PE=1 SV=3	2445	68648	41	63.2	5.75	8461	1	1	1	870.071	2607.19	3	2607.17	0.0242	1	51.89	2.1e-06	K	ATAEQLKTVMDDFAQFLDTCCK	A	2 Carbamidomethyl (C); Oxidation (M)	0.0000000002000000000110.0	Cmpd 312, AutoMSn(870.0705), 27.2 min
1	P07724	Albumin OS=Mus musculus OX=10090 GN=Alb PE=1 SV=3	2445	68648	41	63.2	5.75	8678	1	1	1	941.447	2821.32	3	2821.32	-0.0018	1	21.2	0.0022	K	CCTLPEDQRLPCVEDYLSAILNR	V	3 Carbamidomethyl (C)	0.11000000000100000000000.0	Cmpd 701, AutoMSn(941.4466), 29.0 min
1	P07724	Albumin OS=Mus musculus OX=10090 GN=Alb PE=1 SV=3	2445	68648	41	63.2	5.75	8679	1	1	1	941.448	2821.32	3	2821.32	0.0012	1	18.89	0.0038	K	CCTLPEDQRLPCVEDYLSAILNR	V	3 Carbamidomethyl (C)	0.11000000000100000000000.0	Cmpd 704, AutoMSn(941.4476), 29.1 min
1	P07724	Albumin OS=Mus musculus OX=10090 GN=Alb PE=1 SV=3	2445	68648	41	63.2	5.75	8682	1	1	1	941.449	2821.32	3	2821.32	0.0045	1	37.91	4.7e-05	K	CCTLPEDQRLPCVEDYLSAILNR	V	3 Carbamidomethyl (C)	0.11000000000100000000000.0	Cmpd 770, AutoMSn(941.4487), 29.1 min
1	P07724	Albumin OS=Mus musculus OX=10090 GN=Alb PE=1 SV=3	2445	68648	41	63.2	5.75	8683	1	1	1	941.449	2821.32	3	2821.32	0.0046	1	20.09	0.0029	K	CCTLPEDQRLPCVEDYLSAILNR	V	3 Carbamidomethyl (C)	0.11000000000100000000000.0	Cmpd 625, AutoMSn(941.4487), 29.3 min
1	P07724	Albumin OS=Mus musculus OX=10090 GN=Alb PE=1 SV=3	2445	68648	41	63.2	5.75	8685	1	1	1	941.449	2821.33	3	2821.32	0.0056	1	36.85	6e-05	K	CCTLPEDQRLPCVEDYLSAILNR	V	3 Carbamidomethyl (C)	0.11000000000100000000000.0	Cmpd 774, AutoMSn(941.4490), 29.1 min
1	P07724	Albumin OS=Mus musculus OX=10090 GN=Alb PE=1 SV=3	2445	68648	41	63.2	5.75	8686	1	1	1	941.449	2821.33	3	2821.32	0.0066	1	28.37	0.00043	K	CCTLPEDQRLPCVEDYLSAILNR	V	3 Carbamidomethyl (C)	0.11000000000100000000000.0	Cmpd 767, AutoMSn(941.4494), 29.0 min
1	P07724	Albumin OS=Mus musculus OX=10090 GN=Alb PE=1 SV=3	2445	68648	41	63.2	5.75	8687	4	1	1	941.453	2821.34	3	2821.32	0.0176	1	18.17	0.0044	K	CCTLPEDQRLPCVEDYLSAILNR	V	3 Carbamidomethyl (C)	0.11000000000100000000000.0	Cmpd 601, AutoMSn(941.4530), 29.2 min
1	P07724	Albumin OS=Mus musculus OX=10090 GN=Alb PE=1 SV=3	2445	68648	41	63.2	5.75	8824	1	1	1	984.117	2949.33	3	2949.33	-0.0047	0	55.71	7.6e-07	K	CCAEANPPACYGTVLAEFQPLVEEPK	N	3 Carbamidomethyl (C)	0.11000000010000000000000000.0	Cmpd 677, AutoMSn(984.1173), 28.5 min
1	P07724	Albumin OS=Mus musculus OX=10090 GN=Alb PE=1 SV=3	2445	68648	41	63.2	5.75	8825	1	1	1	984.12	2949.34	3	2949.33	0.0051	0	64.25	1e-07	K	CCAEANPPACYGTVLAEFQPLVEEPK	N	3 Carbamidomethyl (C)	0.11000000010000000000000000.0	Cmpd 743, AutoMSn(984.1205), 28.5 min
1	P07724	Albumin OS=Mus musculus OX=10090 GN=Alb PE=1 SV=3	2445	68648	41	63.2	5.75	8826	1	1	1	984.122	2949.35	3	2949.33	0.0106	0	46.8	5.8e-06	K	CCAEANPPACYGTVLAEFQPLVEEPK	N	3 Carbamidomethyl (C)	0.11000000010000000000000000.0	Cmpd 602, AutoMSn(984.1224), 28.7 min
1	P07724	Albumin OS=Mus musculus OX=10090 GN=Alb PE=1 SV=3	2445	68648	41	63.2	5.75	8827	1	1	1	984.126	2949.36	3	2949.33	0.023	0	49.19	3.3e-06	K	CCAEANPPACYGTVLAEFQPLVEEPK	N	3 Carbamidomethyl (C)	0.11000000010000000000000000.0	Cmpd 598, AutoMSn(984.1265), 28.7 min	emPAI	5.8
2	Q921I1	Serotransferrin OS=Mus musculus OX=10090 GN=Tf PE=1 SV=1	1739	76674	33	47.3	6.94	3592	1	1	1	317.191	948.552	3	948.551	0.0013	0	53.52	2.6e-06	R	IPSHAVVAR	K			Cmpd 17, AutoMSn(317.1912), 13.1 min
2	Q921I1	Serotransferrin OS=Mus musculus OX=10090 GN=Tf PE=1 SV=1	1739	76674	33	47.3	6.94	3593	1	1	1	317.192	948.554	3	948.551	0.0033	0	44.23	2.2e-05	R	IPSHAVVAR	K			Cmpd 15, AutoMSn(317.1919), 13.0 min
2	Q921I1	Serotransferrin OS=Mus musculus OX=10090 GN=Tf PE=1 SV=1	1739	76674	33	47.3	6.94	3594	1	1	1	475.284	948.554	2	948.551	0.0035	0	56.61	1.3e-06	R	IPSHAVVAR	K			Cmpd 11, AutoMSn(475.2843), 12.9 min
2	Q921I1	Serotransferrin OS=Mus musculus OX=10090 GN=Tf PE=1 SV=1	1739	76674	33	47.3	6.94	3595	1	1	1	475.285	948.555	2	948.551	0.0045	0	59.46	6.7e-07	R	IPSHAVVAR	K			Cmpd 14, AutoMSn(475.2848), 13.0 min
2	Q921I1	Serotransferrin OS=Mus musculus OX=10090 GN=Tf PE=1 SV=1	1739	76674	33	47.3	6.94	3596	1	1	1	476.268	950.522	2	950.519	0.0038	0	51.43	4.1e-06	K	TVLPPDGPR	L			Cmpd 100, AutoMSn(476.2684), 16.9 min
2	Q921I1	Serotransferrin OS=Mus musculus OX=10090 GN=Tf PE=1 SV=1	1739	76674	33	47.3	6.94	3702	1	1	1	485.269	968.523	2	968.533	-0.0097	0	40.15	4.8e-05	K	GYYAVAVVK	A			Cmpd 193, AutoMSn(485.2690), 19.1 min
2	Q921I1	Serotransferrin OS=Mus musculus OX=10090 GN=Tf PE=1 SV=1	1739	76674	33	47.3	6.94	3703	1	1	1	485.273	968.532	2	968.533	-0.001	0	37.29	9.3e-05	K	GYYAVAVVK	A			Cmpd 264, AutoMSn(485.2733), 19.0 min
2	Q921I1	Serotransferrin OS=Mus musculus OX=10090 GN=Tf PE=1 SV=1	1739	76674	33	47.3	6.94	3704	1	1	1	485.274	968.533	2	968.533	-0.0003	0	39.78	5.2e-05	K	GYYAVAVVK	A			Cmpd 189, AutoMSn(485.2737), 19.0 min
2	Q921I1	Serotransferrin OS=Mus musculus OX=10090 GN=Tf PE=1 SV=1	1739	76674	33	47.3	6.94	3705	1	1	1	485.274	968.533	2	968.533	-0.0002	0	42.47	2.8e-05	K	GYYAVAVVK	A			Cmpd 258, AutoMSn(485.2737), 18.9 min
2	Q921I1	Serotransferrin OS=Mus musculus OX=10090 GN=Tf PE=1 SV=1	1739	76674	33	47.3	6.94	3706	1	1	1	485.274	968.534	2	968.533	0.0011	0	38.22	7.5e-05	K	GYYAVAVVK	A			Cmpd 261, AutoMSn(485.2744), 19.0 min
2	Q921I1	Serotransferrin OS=Mus musculus OX=10090 GN=Tf PE=1 SV=1	1739	76674	33	47.3	6.94	3842	1	1	1	492.229	982.444	2	982.443	0.0007	0	46.89	9.6e-06	K	TSYPDCIK	A	Carbamidomethyl (C)	0.00000100.0	Cmpd 107, AutoMSn(492.2291), 15.4 min
2	Q921I1	Serotransferrin OS=Mus musculus OX=10090 GN=Tf PE=1 SV=1	1739	76674	33	47.3	6.94	3843	1	1	1	492.229	982.444	2	982.443	0.0008	0	45	1.5e-05	K	TSYPDCIK	A	Carbamidomethyl (C)	0.00000100.0	Cmpd 106, AutoMSn(492.2291), 15.4 min
2	Q921I1	Serotransferrin OS=Mus musculus OX=10090 GN=Tf PE=1 SV=1	1739	76674	33	47.3	6.94	3844	1	1	1	492.23	982.445	2	982.443	0.0023	0	47.14	8.9e-06	K	TSYPDCIK	A	Carbamidomethyl (C)	0.00000100.0	Cmpd 110, AutoMSn(492.2299), 15.5 min
2	Q921I1	Serotransferrin OS=Mus musculus OX=10090 GN=Tf PE=1 SV=1	1739	76674	33	47.3	6.94	3846	2	1	1	492.23	982.445	2	982.443	0.0024	0	21.17	0.0035	K	TSYPDCIK	A	Carbamidomethyl (C)	0.00000100.0	Cmpd 57, AutoMSn(492.2299), 15.8 min
2	Q921I1	Serotransferrin OS=Mus musculus OX=10090 GN=Tf PE=1 SV=1	1739	76674	33	47.3	6.94	3847	1	1	1	492.231	982.448	2	982.443	0.005	0	33.86	0.00019	K	TSYPDCIK	A	Carbamidomethyl (C)	0.00000100.0	Cmpd 54, AutoMSn(492.2313), 15.7 min
2	Q921I1	Serotransferrin OS=Mus musculus OX=10090 GN=Tf PE=1 SV=1	1739	76674	33	47.3	6.94	3848	1	1	1	492.232	982.45	2	982.443	0.0069	0	53.87	1.9e-06	K	TSYPDCIK	A	Carbamidomethyl (C)	0.00000100.0	Cmpd 56, AutoMSn(492.2322), 15.7 min
2	Q921I1	Serotransferrin OS=Mus musculus OX=10090 GN=Tf PE=1 SV=1	1739	76674	33	47.3	6.94	3849	2	1	1	492.234	982.453	2	982.443	0.0098	0	24.3	0.0017	K	TSYPDCIK	A	Carbamidomethyl (C)	0.00000100.0	Cmpd 65, AutoMSn(492.2337), 15.8 min
2	Q921I1	Serotransferrin OS=Mus musculus OX=10090 GN=Tf PE=1 SV=1	1739	76674	33	47.3	6.94	3973	7	1	1	1015.07	1014.07	1	1014.5	-0.4371	1	11.02	0.092	K	KSCHTGLGR	S	Carbamidomethyl (C)	0.001000000.0	Cmpd 603, AutoMSn(1015.0731), 28.7 min
2	Q921I1	Serotransferrin OS=Mus musculus OX=10090 GN=Tf PE=1 SV=1	1739	76674	33	47.3	6.94	4415	1	1	1	556.275	1110.54	2	1110.54	-0.0019	1	22.8	0.0025	K	KTSYPDCIK	A	Carbamidomethyl (C)	0.000000100.0	Cmpd 19, AutoMSn(556.2753), 13.3 min
2	Q921I1	Serotransferrin OS=Mus musculus OX=10090 GN=Tf PE=1 SV=1	1739	76674	33	47.3	6.94	4416	1	1	1	556.279	1110.54	2	1110.54	0.0052	1	49.29	5.7e-06	K	KTSYPDCIK	A	Carbamidomethyl (C)	0.000000100.0	Cmpd 23, AutoMSn(556.2788), 13.4 min
2	Q921I1	Serotransferrin OS=Mus musculus OX=10090 GN=Tf PE=1 SV=1	1739	76674	33	47.3	6.94	4417	1	1	1	556.279	1110.54	2	1110.54	0.0053	1	60.45	4.4e-07	K	KTSYPDCIK	A	Carbamidomethyl (C)	0.000000100.0	Cmpd 21, AutoMSn(556.2789), 13.4 min
2	Q921I1	Serotransferrin OS=Mus musculus OX=10090 GN=Tf PE=1 SV=1	1739	76674	33	47.3	6.94	4543	7	1	1	385.885	1154.63	3	1154.63	0.0047	1	15.95	0.012	K	LSEPRSPLEK	A			Cmpd 105, AutoMSn(385.8853), 15.4 min
2	Q921I1	Serotransferrin OS=Mus musculus OX=10090 GN=Tf PE=1 SV=1	1739	76674	33	47.3	6.94	4544	1	1	1	385.886	1154.64	3	1154.63	0.0057	1	27.04	0.00097	K	LSEPRSPLEK	A			Cmpd 108, AutoMSn(385.8857), 15.4 min
2	Q921I1	Serotransferrin OS=Mus musculus OX=10090 GN=Tf PE=1 SV=1	1739	76674	33	47.3	6.94	4802	1	1	1	628.318	1254.62	2	1254.62	0.004	1	60.88	4e-07	R	LLEACTFHKH	-	Carbamidomethyl (C)	0.0000100000.0	Cmpd 61, AutoMSn(628.3182), 14.3 min
2	Q921I1	Serotransferrin OS=Mus musculus OX=10090 GN=Tf PE=1 SV=1	1739	76674	33	47.3	6.94	4803	1	1	1	628.319	1254.62	2	1254.62	0.0047	1	61.09	3.8e-07	R	LLEACTFHKH	-	Carbamidomethyl (C)	0.0000100000.0	Cmpd 60, AutoMSn(628.3186), 14.2 min
2	Q921I1	Serotransferrin OS=Mus musculus OX=10090 GN=Tf PE=1 SV=1	1739	76674	33	47.3	6.94	4804	2	1	1	419.215	1254.62	3	1254.62	0.0049	1	30.89	0.0004	R	LLEACTFHKH	-	Carbamidomethyl (C)	0.0000100000.0	Cmpd 22, AutoMSn(419.2149), 14.4 min
2	Q921I1	Serotransferrin OS=Mus musculus OX=10090 GN=Tf PE=1 SV=1	1739	76674	33	47.3	6.94	4805	1	1	1	628.319	1254.62	2	1254.62	0.0058	1	60.65	4.2e-07	R	LLEACTFHKH	-	Carbamidomethyl (C)	0.0000100000.0	Cmpd 57, AutoMSn(628.3191), 14.2 min
2	Q921I1	Serotransferrin OS=Mus musculus OX=10090 GN=Tf PE=1 SV=1	1739	76674	33	47.3	6.94	4807	1	1	1	419.215	1254.62	3	1254.62	0.0065	1	58.78	6.5e-07	R	LLEACTFHKH	-	Carbamidomethyl (C)	0.0000100000.0	Cmpd 52, AutoMSn(419.2154), 14.1 min
2	Q921I1	Serotransferrin OS=Mus musculus OX=10090 GN=Tf PE=1 SV=1	1739	76674	33	47.3	6.94	4808	1	1	1	419.216	1254.62	3	1254.62	0.0068	1	54.94	1.6e-06	R	LLEACTFHKH	-	Carbamidomethyl (C)	0.0000100000.0	Cmpd 55, AutoMSn(419.2155), 14.2 min
2	Q921I1	Serotransferrin OS=Mus musculus OX=10090 GN=Tf PE=1 SV=1	1739	76674	33	47.3	6.94	4809	1	1	1	419.216	1254.62	3	1254.62	0.0071	1	40.22	4.7e-05	R	LLEACTFHKH	-	Carbamidomethyl (C)	0.0000100000.0	Cmpd 58, AutoMSn(419.2156), 14.2 min
2	Q921I1	Serotransferrin OS=Mus musculus OX=10090 GN=Tf PE=1 SV=1	1739	76674	33	47.3	6.94	4810	1	1	1	419.216	1254.63	3	1254.62	0.0074	1	39.15	6e-05	R	LLEACTFHKH	-	Carbamidomethyl (C)	0.0000100000.0	Cmpd 66, AutoMSn(419.2157), 14.4 min
2	Q921I1	Serotransferrin OS=Mus musculus OX=10090 GN=Tf PE=1 SV=1	1739	76674	33	47.3	6.94	4811	1	1	1	419.216	1254.63	3	1254.62	0.0078	1	32.59	0.00027	R	LLEACTFHKH	-	Carbamidomethyl (C)	0.0000100000.0	Cmpd 14, AutoMSn(419.2158), 14.3 min
2	Q921I1	Serotransferrin OS=Mus musculus OX=10090 GN=Tf PE=1 SV=1	1739	76674	33	47.3	6.94	4812	1	1	1	419.216	1254.63	3	1254.62	0.0086	1	42.39	2.8e-05	R	LLEACTFHKH	-	Carbamidomethyl (C)	0.0000100000.0	Cmpd 17, AutoMSn(419.2161), 14.4 min
2	Q921I1	Serotransferrin OS=Mus musculus OX=10090 GN=Tf PE=1 SV=1	1739	76674	33	47.3	6.94	4813	1	1	1	419.217	1254.63	3	1254.62	0.0108	1	24.42	0.0018	R	LLEACTFHKH	-	Carbamidomethyl (C)	0.0000100000.0	Cmpd 23, AutoMSn(419.2169), 14.5 min
2	Q921I1	Serotransferrin OS=Mus musculus OX=10090 GN=Tf PE=1 SV=1	1739	76674	33	47.3	6.94	4814	1	1	1	419.217	1254.63	3	1254.62	0.0108	1	43.67	2.1e-05	R	LLEACTFHKH	-	Carbamidomethyl (C)	0.0000100000.0	Cmpd 15, AutoMSn(419.2169), 14.3 min
2	Q921I1	Serotransferrin OS=Mus musculus OX=10090 GN=Tf PE=1 SV=1	1739	76674	33	47.3	6.94	4973	1	1	1	654.103	1306.19	2	1305.56	0.6291	0	27.38	0.0017	K	EEYNGYTGAFR	C			Cmpd 326, AutoMSn(654.1031), 20.4 min
2	Q921I1	Serotransferrin OS=Mus musculus OX=10090 GN=Tf PE=1 SV=1	1739	76674	33	47.3	6.94	5121	1	1	1	675.337	1348.66	2	1348.66	-0.0034	0	68.2	7.3e-08	K	GTDFQLNQLEGK	K			Cmpd 358, AutoMSn(675.3367), 21.1 min
2	Q921I1	Serotransferrin OS=Mus musculus OX=10090 GN=Tf PE=1 SV=1	1739	76674	33	47.3	6.94	5122	1	1	1	675.338	1348.66	2	1348.66	-0.0002	0	62.69	2.6e-07	K	ASDTSITWNNLK	G			Cmpd 329, AutoMSn(675.3383), 20.4 min
2	Q921I1	Serotransferrin OS=Mus musculus OX=10090 GN=Tf PE=1 SV=1	1739	76674	33	47.3	6.94	5151	1	1	1	454.207	1359.6	3	1359.59	0.0108	0	47	9.9e-06	K	WCAVSEHENTK	C	Carbamidomethyl (C)	0.01000000000.0	Cmpd 22, AutoMSn(454.2068), 13.4 min
2	Q921I1	Serotransferrin OS=Mus musculus OX=10090 GN=Tf PE=1 SV=1	1739	76674	33	47.3	6.94	5152	1	1	1	454.208	1359.6	3	1359.59	0.0152	0	34.97	0.00016	K	WCAVSEHENTK	C	Carbamidomethyl (C)	0.01000000000.0	Cmpd 20, AutoMSn(454.2083), 13.3 min
2	Q921I1	Serotransferrin OS=Mus musculus OX=10090 GN=Tf PE=1 SV=1	1739	76674	33	47.3	6.94	5162	1	1	1	455.579	1363.71	3	1363.72	-0.0033	1	33.65	0.00022	R	CLVEKGDVAFVK	H	Carbamidomethyl (C)	0.100000000000.0	Cmpd 235, AutoMSn(455.5785), 18.4 min
2	Q921I1	Serotransferrin OS=Mus musculus OX=10090 GN=Tf PE=1 SV=1	1739	76674	33	47.3	6.94	5163	1	1	1	455.579	1363.72	3	1363.72	-0.0013	1	63.29	2.4e-07	R	CLVEKGDVAFVK	H	Carbamidomethyl (C)	0.100000000000.0	Cmpd 237, AutoMSn(455.5792), 18.4 min
2	Q921I1	Serotransferrin OS=Mus musculus OX=10090 GN=Tf PE=1 SV=1	1739	76674	33	47.3	6.94	5164	1	1	1	455.581	1363.72	3	1363.72	0.0031	1	70.13	5e-08	R	CLVEKGDVAFVK	H	Carbamidomethyl (C)	0.100000000000.0	Cmpd 240, AutoMSn(455.5806), 18.5 min
2	Q921I1	Serotransferrin OS=Mus musculus OX=10090 GN=Tf PE=1 SV=1	1739	76674	33	47.3	6.94	5355	1	1	1	473.93	1418.77	3	1418.77	0.0024	0	77.21	9e-09	R	LYLGHNYVTAIR	N			Cmpd 293, AutoMSn(473.9304), 19.6 min
2	Q921I1	Serotransferrin OS=Mus musculus OX=10090 GN=Tf PE=1 SV=1	1739	76674	33	47.3	6.94	5593	1	1	1	493.26	1476.76	3	1476.76	0.002	1	37.57	8.8e-05	K	GTDFQLNQLEGKK	S			Cmpd 243, AutoMSn(493.2604), 18.5 min
2	Q921I1	Serotransferrin OS=Mus musculus OX=10090 GN=Tf PE=1 SV=1	1739	76674	33	47.3	6.94	5594	1	1	1	493.261	1476.76	3	1476.76	0.0038	1	36.28	0.00012	K	GTDFQLNQLEGKK	S			Cmpd 242, AutoMSn(493.2609), 18.5 min
2	Q921I1	Serotransferrin OS=Mus musculus OX=10090 GN=Tf PE=1 SV=1	1739	76674	33	47.3	6.94	5595	5	1	1	493.585	1477.73	3	1477.73	-0.001	1	17.55	0.0079	R	DHMKTVLPPDGPR	L	Oxidation (M)	0.0020000000000.0	Cmpd 65, AutoMSn(493.5852), 14.4 min
2	Q921I1	Serotransferrin OS=Mus musculus OX=10090 GN=Tf PE=1 SV=1	1739	76674	33	47.3	6.94	5596	3	1	1	739.88	1477.75	2	1477.73	0.0108	1	10.44	0.041	R	DHMKTVLPPDGPR	L	Oxidation (M)	0.0020000000000.0	Cmpd 912, AutoMSn(739.8800), 32.3 min
2	Q921I1	Serotransferrin OS=Mus musculus OX=10090 GN=Tf PE=1 SV=1	1739	76674	33	47.3	6.94	5598	3	0	1	740.156	1478.3	2	1477.73	0.5633	1	16.74	0.019	R	DHMKTVLPPDGPR	L	Oxidation (M)	0.0020000000000.0	Cmpd 428, AutoMSn(740.1563), 24.7 min
2	Q921I1	Serotransferrin OS=Mus musculus OX=10090 GN=Tf PE=1 SV=1	1739	76674	33	47.3	6.94	5747	1	1	1	508.284	1521.83	3	1521.83	-0.0037	1	29.59	0.00052	K	TVLPPDGPRLACVK	K	Carbamidomethyl (C)	0.00000000000100.0	Cmpd 271, AutoMSn(508.2839), 19.2 min
2	Q921I1	Serotransferrin OS=Mus musculus OX=10090 GN=Tf PE=1 SV=1	1739	76674	33	47.3	6.94	5748	1	1	1	508.284	1521.83	3	1521.83	-0.0023	1	27.15	0.00092	K	TVLPPDGPRLACVK	K	Carbamidomethyl (C)	0.00000000000100.0	Cmpd 268, AutoMSn(508.2844), 19.1 min
2	Q921I1	Serotransferrin OS=Mus musculus OX=10090 GN=Tf PE=1 SV=1	1739	76674	33	47.3	6.94	5749	1	1	1	508.286	1521.84	3	1521.83	0.0037	1	29.88	0.00049	K	TVLPPDGPRLACVK	K	Carbamidomethyl (C)	0.00000000000100.0	Cmpd 274, AutoMSn(508.2864), 19.2 min
2	Q921I1	Serotransferrin OS=Mus musculus OX=10090 GN=Tf PE=1 SV=1	1739	76674	33	47.3	6.94	5797	1	1	1	512.268	1533.78	3	1533.78	0.0028	1	53.23	2.2e-06	K	ASDTSITWNNLKGK	K			Cmpd 212, AutoMSn(512.2678), 17.8 min
2	Q921I1	Serotransferrin OS=Mus musculus OX=10090 GN=Tf PE=1 SV=1	1739	76674	33	47.3	6.94	5798	1	1	1	512.269	1533.79	3	1533.78	0.0081	1	69.13	5.6e-08	K	ASDTSITWNNLKGK	K			Cmpd 215, AutoMSn(512.2695), 17.9 min
2	Q921I1	Serotransferrin OS=Mus musculus OX=10090 GN=Tf PE=1 SV=1	1739	76674	33	47.3	6.94	5849	1	1	1	780.703	1559.39	2	1559.85	-0.4627	0	46.97	1.9e-05	R	SAGWVIPIGLLFCK	L	Carbamidomethyl (C)	0.00000000000010.0	Cmpd 686, AutoMSn(780.7026), 32.1 min
2	Q921I1	Serotransferrin OS=Mus musculus OX=10090 GN=Tf PE=1 SV=1	1739	76674	33	47.3	6.94	5855	1	1	1	780.929	1559.84	2	1559.85	-0.0093	0	52.95	2.6e-06	R	SAGWVIPIGLLFCK	L	Carbamidomethyl (C)	0.00000000000010.0	Cmpd 896, AutoMSn(780.9293), 32.0 min
2	Q921I1	Serotransferrin OS=Mus musculus OX=10090 GN=Tf PE=1 SV=1	1739	76674	33	47.3	6.94	5856	1	1	1	780.929	1559.84	2	1559.85	-0.0092	0	39.79	5.3e-05	R	SAGWVIPIGLLFCK	L	Carbamidomethyl (C)	0.00000000000010.0	Cmpd 685, AutoMSn(780.9294), 32.0 min
2	Q921I1	Serotransferrin OS=Mus musculus OX=10090 GN=Tf PE=1 SV=1	1739	76674	33	47.3	6.94	5859	1	1	1	780.933	1559.85	2	1559.85	-0.002	0	67.69	8.7e-08	R	SAGWVIPIGLLFCK	L	Carbamidomethyl (C)	0.00000000000010.0	Cmpd 818, AutoMSn(780.9330), 31.8 min
2	Q921I1	Serotransferrin OS=Mus musculus OX=10090 GN=Tf PE=1 SV=1	1739	76674	33	47.3	6.94	5860	1	1	1	780.933	1559.85	2	1559.85	-0.0019	0	44.38	1.9e-05	R	SAGWVIPIGLLFCK	L	Carbamidomethyl (C)	0.00000000000010.0	Cmpd 687, AutoMSn(780.9330), 32.1 min
2	Q921I1	Serotransferrin OS=Mus musculus OX=10090 GN=Tf PE=1 SV=1	1739	76674	33	47.3	6.94	5861	1	1	1	780.933	1559.85	2	1559.85	-0.0013	0	21.67	0.0035	R	SAGWVIPIGLLFCK	L	Carbamidomethyl (C)	0.00000000000010.0	Cmpd 419, AutoMSn(780.9333), 32.4 min
2	Q921I1	Serotransferrin OS=Mus musculus OX=10090 GN=Tf PE=1 SV=1	1739	76674	33	47.3	6.94	5862	1	1	1	780.933	1559.85	2	1559.85	-0.0013	0	65.4	1.5e-07	R	SAGWVIPIGLLFCK	L	Carbamidomethyl (C)	0.00000000000010.0	Cmpd 821, AutoMSn(780.9333), 31.9 min
2	Q921I1	Serotransferrin OS=Mus musculus OX=10090 GN=Tf PE=1 SV=1	1739	76674	33	47.3	6.94	5863	1	1	1	780.934	1559.85	2	1559.85	-0.0002	0	35.91	0.00013	R	SAGWVIPIGLLFCK	L	Carbamidomethyl (C)	0.00000000000010.0	Cmpd 746, AutoMSn(780.9339), 32.3 min
2	Q921I1	Serotransferrin OS=Mus musculus OX=10090 GN=Tf PE=1 SV=1	1739	76674	33	47.3	6.94	5864	1	1	1	780.934	1559.85	2	1559.85	0.0006	0	68.34	7.5e-08	R	SAGWVIPIGLLFCK	L	Carbamidomethyl (C)	0.00000000000010.0	Cmpd 824, AutoMSn(780.9343), 32.0 min
2	Q921I1	Serotransferrin OS=Mus musculus OX=10090 GN=Tf PE=1 SV=1	1739	76674	33	47.3	6.94	5865	2	1	1	780.935	1559.85	2	1559.85	0.0013	0	15.33	0.015	R	SAGWVIPIGLLFCK	L	Carbamidomethyl (C)	0.00000000000010.0	Cmpd 417, AutoMSn(780.9346), 32.3 min
2	Q921I1	Serotransferrin OS=Mus musculus OX=10090 GN=Tf PE=1 SV=1	1739	76674	33	47.3	6.94	5866	1	1	1	780.935	1559.86	2	1559.85	0.0019	0	30.74	0.00043	R	SAGWVIPIGLLFCK	L	Carbamidomethyl (C)	0.00000000000010.0	Cmpd 743, AutoMSn(780.9349), 32.2 min
2	Q921I1	Serotransferrin OS=Mus musculus OX=10090 GN=Tf PE=1 SV=1	1739	76674	33	47.3	6.94	5867	3	1	1	780.936	1559.86	2	1559.85	0.0048	0	18.65	0.007	R	SAGWVIPIGLLFCK	L	Carbamidomethyl (C)	0.00000000000010.0	Cmpd 684, AutoMSn(780.9364), 32.0 min
2	Q921I1	Serotransferrin OS=Mus musculus OX=10090 GN=Tf PE=1 SV=1	1739	76674	33	47.3	6.94	5868	1	1	1	520.962	1559.86	3	1559.85	0.0112	0	70.24	4.9e-08	R	SAGWVIPIGLLFCK	L	Carbamidomethyl (C)	0.00000000000010.0	Cmpd 826, AutoMSn(520.9621), 32.0 min
2	Q921I1	Serotransferrin OS=Mus musculus OX=10090 GN=Tf PE=1 SV=1	1739	76674	33	47.3	6.94	5869	1	1	1	520.963	1559.87	3	1559.85	0.0145	0	46.3	1.2e-05	R	SAGWVIPIGLLFCK	L	Carbamidomethyl (C)	0.00000000000010.0	Cmpd 823, AutoMSn(520.9633), 31.9 min
2	Q921I1	Serotransferrin OS=Mus musculus OX=10090 GN=Tf PE=1 SV=1	1739	76674	33	47.3	6.94	5870	1	1	1	520.964	1559.87	3	1559.85	0.017	0	58.97	6.6e-07	R	SAGWVIPIGLLFCK	L	Carbamidomethyl (C)	0.00000000000010.0	Cmpd 829, AutoMSn(520.9641), 32.1 min
2	Q921I1	Serotransferrin OS=Mus musculus OX=10090 GN=Tf PE=1 SV=1	1739	76674	33	47.3	6.94	5872	1	1	1	781.173	1560.33	2	1559.85	0.4779	0	35.28	0.00028	R	SAGWVIPIGLLFCK	L	Carbamidomethyl (C)	0.00000000000010.0	Cmpd 741, AutoMSn(781.1729), 32.1 min
2	Q921I1	Serotransferrin OS=Mus musculus OX=10090 GN=Tf PE=1 SV=1	1739	76674	33	47.3	6.94	6193	1	1	1	828.386	1654.76	2	1654.76	-0.003	0	19.42	0.0052	R	TAGWNIPMGMLYNR	I	2 Oxidation (M)	0.00000002020000.0	Cmpd 421, AutoMSn(828.3856), 22.5 min
2	Q921I1	Serotransferrin OS=Mus musculus OX=10090 GN=Tf PE=1 SV=1	1739	76674	33	47.3	6.94	6194	1	1	1	828.388	1654.76	2	1654.76	0.0017	0	25.06	0.0014	R	TAGWNIPMGMLYNR	I	2 Oxidation (M)	0.00000002020000.0	Cmpd 417, AutoMSn(828.3879), 22.4 min
2	Q921I1	Serotransferrin OS=Mus musculus OX=10090 GN=Tf PE=1 SV=1	1739	76674	33	47.3	6.94	6195	1	1	1	828.391	1654.77	2	1654.76	0.008	0	25.3	0.0013	R	TAGWNIPMGMLYNR	I	2 Oxidation (M)	0.00000002020000.0	Cmpd 414, AutoMSn(828.3910), 22.4 min
2	Q921I1	Serotransferrin OS=Mus musculus OX=10090 GN=Tf PE=1 SV=1	1739	76674	33	47.3	6.94	6196	2	1	1	552.598	1654.77	3	1654.76	0.0131	0	26.31	0.0011	R	TAGWNIPMGMLYNR	I	2 Oxidation (M)	0.00000002020000.0	Cmpd 416, AutoMSn(552.5982), 22.4 min
2	Q921I1	Serotransferrin OS=Mus musculus OX=10090 GN=Tf PE=1 SV=1	1739	76674	33	47.3	6.94	6199	1	1	1	552.928	1655.76	3	1655.76	0.0013	0	40.39	4.1e-05	R	KPVDQYEDCYLAR	I	Carbamidomethyl (C)	0.0000000010000.0	Cmpd 199, AutoMSn(552.9282), 17.5 min
2	Q921I1	Serotransferrin OS=Mus musculus OX=10090 GN=Tf PE=1 SV=1	1739	76674	33	47.3	6.94	6202	1	1	1	552.93	1655.77	3	1655.76	0.0071	0	33.99	0.00018	R	KPVDQYEDCYLAR	I	Carbamidomethyl (C)	0.0000000010000.0	Cmpd 195, AutoMSn(552.9301), 17.4 min
2	Q921I1	Serotransferrin OS=Mus musculus OX=10090 GN=Tf PE=1 SV=1	1739	76674	33	47.3	6.94	6513	1	1	1	593.614	1777.82	3	1777.81	0.0064	1	17.3	0.008	K	YLGAEYMQSVGNMRK	C	2 Oxidation (M)	0.000000200000200.0	Cmpd 133, AutoMSn(593.6137), 16.0 min
2	Q921I1	Serotransferrin OS=Mus musculus OX=10090 GN=Tf PE=1 SV=1	1739	76674	33	47.3	6.94	6514	1	1	1	593.614	1777.82	3	1777.81	0.0086	1	30.24	0.0004	K	YLGAEYMQSVGNMRK	C	2 Oxidation (M)	0.000000200000200.0	Cmpd 136, AutoMSn(593.6144), 16.0 min
2	Q921I1	Serotransferrin OS=Mus musculus OX=10090 GN=Tf PE=1 SV=1	1739	76674	33	47.3	6.94	6515	1	1	1	593.615	1777.82	3	1777.81	0.0098	1	47.38	7.8e-06	K	YLGAEYMQSVGNMRK	C	2 Oxidation (M)	0.000000200000200.0	Cmpd 129, AutoMSn(593.6148), 15.9 min
2	Q921I1	Serotransferrin OS=Mus musculus OX=10090 GN=Tf PE=1 SV=1	1739	76674	33	47.3	6.94	6809	3	1	1	634.33	1899.97	3	1899.86	0.1038	0	18.31	0.0057	R	NQQEGVCPEGSIDNSPVK	W			Cmpd 171, AutoMSn(634.3296), 18.3 min
2	Q921I1	Serotransferrin OS=Mus musculus OX=10090 GN=Tf PE=1 SV=1	1739	76674	33	47.3	6.94	6910	1	1	1	645.649	1933.93	3	1933.92	0.0054	1	43.06	2e-05	K	NLKQEDFELLCPDGTR	K	Carbamidomethyl (C)	0.0000000000100000.0	Cmpd 381, AutoMSn(645.6492), 21.6 min
2	Q921I1	Serotransferrin OS=Mus musculus OX=10090 GN=Tf PE=1 SV=1	1739	76674	33	47.3	6.94	6911	1	1	1	645.651	1933.93	3	1933.92	0.0095	1	31.24	0.0003	K	NLKQEDFELLCPDGTR	K	Carbamidomethyl (C)	0.0000000000100000.0	Cmpd 378, AutoMSn(645.6506), 21.6 min
2	Q921I1	Serotransferrin OS=Mus musculus OX=10090 GN=Tf PE=1 SV=1	1739	76674	33	47.3	6.94	7119	2	1	1	664.296	1989.87	3	1989.86	0.0025	1	25.82	0.0011	K	CAPNNKEEYNGYTGAFR	C	Carbamidomethyl (C)	0.10000000000000000.0	Cmpd 187, AutoMSn(664.2961), 17.3 min
2	Q921I1	Serotransferrin OS=Mus musculus OX=10090 GN=Tf PE=1 SV=1	1739	76674	33	47.3	6.94	7120	1	1	1	664.298	1989.87	3	1989.86	0.0074	1	26.2	0.00099	K	CAPNNKEEYNGYTGAFR	C	Carbamidomethyl (C)	0.10000000000000000.0	Cmpd 164, AutoMSn(664.2977), 16.8 min
2	Q921I1	Serotransferrin OS=Mus musculus OX=10090 GN=Tf PE=1 SV=1	1739	76674	33	47.3	6.94	7307	1	1	1	680.007	2037	3	2036.99	0.0083	1	21.13	0.0029	K	HQTVLDNTEGKNPAEWAK	N			Cmpd 176, AutoMSn(680.0072), 17.0 min
2	Q921I1	Serotransferrin OS=Mus musculus OX=10090 GN=Tf PE=1 SV=1	1739	76674	33	47.3	6.94	7507	2	1	1	1072.09	2142.16	2	2142.17	-0.008	1	18.76	0.0055	R	SAGWVIPIGLLFCKLSEPR	S	Carbamidomethyl (C)	0.0000000000001000000.0	Cmpd 784, AutoMSn(1072.0862), 30.9 min
2	Q921I1	Serotransferrin OS=Mus musculus OX=10090 GN=Tf PE=1 SV=1	1739	76674	33	47.3	6.94	7508	2	1	1	1072.09	2142.16	2	2142.17	-0.0068	1	17.63	0.0072	R	SAGWVIPIGLLFCKLSEPR	S	Carbamidomethyl (C)	0.0000000000001000000.0	Cmpd 788, AutoMSn(1072.0869), 31.0 min
2	Q921I1	Serotransferrin OS=Mus musculus OX=10090 GN=Tf PE=1 SV=1	1739	76674	33	47.3	6.94	7509	1	1	1	715.062	2142.16	3	2142.17	-0.002	1	37.55	7.4e-05	R	SAGWVIPIGLLFCKLSEPR	S	Carbamidomethyl (C)	0.0000000000001000000.0	Cmpd 780, AutoMSn(715.0619), 30.8 min
2	Q921I1	Serotransferrin OS=Mus musculus OX=10090 GN=Tf PE=1 SV=1	1739	76674	33	47.3	6.94	7510	1	1	1	1072.09	2142.16	2	2142.17	-0.0013	1	24.66	0.0014	R	SAGWVIPIGLLFCKLSEPR	S	Carbamidomethyl (C)	0.0000000000001000000.0	Cmpd 781, AutoMSn(1072.0896), 30.8 min
2	Q921I1	Serotransferrin OS=Mus musculus OX=10090 GN=Tf PE=1 SV=1	1739	76674	33	47.3	6.94	7511	1	1	1	715.063	2142.17	3	2142.17	0.0009	1	51.41	3.1e-06	R	SAGWVIPIGLLFCKLSEPR	S	Carbamidomethyl (C)	0.0000000000001000000.0	Cmpd 783, AutoMSn(715.0629), 30.9 min
2	Q921I1	Serotransferrin OS=Mus musculus OX=10090 GN=Tf PE=1 SV=1	1739	76674	33	47.3	6.94	7512	1	1	1	715.064	2142.17	3	2142.17	0.0045	1	36.14	0.0001	R	SAGWVIPIGLLFCKLSEPR	S	Carbamidomethyl (C)	0.0000000000001000000.0	Cmpd 777, AutoMSn(715.0641), 30.8 min
2	Q921I1	Serotransferrin OS=Mus musculus OX=10090 GN=Tf PE=1 SV=1	1739	76674	33	47.3	6.94	7680	1	1	1	1115.51	2229.01	2	2229.02	-0.0088	0	72.88	1.8e-08	K	AVSSFFSGSCVPCADPVAFPK	L	2 Carbamidomethyl (C)	0.000000000100100000000.0	Cmpd 586, AutoMSn(1115.5146), 26.4 min
2	Q921I1	Serotransferrin OS=Mus musculus OX=10090 GN=Tf PE=1 SV=1	1739	76674	33	47.3	6.94	7681	1	1	1	744.016	2229.03	3	2229.02	0.002	0	35.62	9.5e-05	K	AVSSFFSGSCVPCADPVAFPK	L	2 Carbamidomethyl (C)	0.000000000100100000000.0	Cmpd 585, AutoMSn(744.0158), 26.3 min
2	Q921I1	Serotransferrin OS=Mus musculus OX=10090 GN=Tf PE=1 SV=1	1739	76674	33	47.3	6.94	7682	1	1	1	744.017	2229.03	3	2229.02	0.0046	0	36.03	8.6e-05	K	AVSSFFSGSCVPCADPVAFPK	L	2 Carbamidomethyl (C)	0.000000000100100000000.0	Cmpd 588, AutoMSn(744.0166), 26.4 min
2	Q921I1	Serotransferrin OS=Mus musculus OX=10090 GN=Tf PE=1 SV=1	1739	76674	33	47.3	6.94	7683	1	1	1	744.017	2229.03	3	2229.02	0.0051	0	20.1	0.0034	K	AVSSFFSGSCVPCADPVAFPK	L	2 Carbamidomethyl (C)	0.000000000100100000000.0	Cmpd 501, AutoMSn(744.0168), 26.5 min
2	Q921I1	Serotransferrin OS=Mus musculus OX=10090 GN=Tf PE=1 SV=1	1739	76674	33	47.3	6.94	7684	1	1	1	744.017	2229.03	3	2229.02	0.0059	0	39.1	4.3e-05	K	AVSSFFSGSCVPCADPVAFPK	L	2 Carbamidomethyl (C)	0.000000000100100000000.0	Cmpd 498, AutoMSn(744.0171), 26.4 min
2	Q921I1	Serotransferrin OS=Mus musculus OX=10090 GN=Tf PE=1 SV=1	1739	76674	33	47.3	6.94	7685	1	1	1	744.017	2229.03	3	2229.02	0.0061	0	43.76	1.5e-05	K	AVSSFFSGSCVPCADPVAFPK	L	2 Carbamidomethyl (C)	0.000000000100100000000.0	Cmpd 582, AutoMSn(744.0171), 26.3 min
2	Q921I1	Serotransferrin OS=Mus musculus OX=10090 GN=Tf PE=1 SV=1	1739	76674	33	47.3	6.94	7831	1	1	1	767.401	2299.18	3	2299.18	-0.0046	1	65.46	1.1e-07	K	GYYAVAVVKASDTSITWNNLK	G			Cmpd 477, AutoMSn(767.4007), 23.8 min
2	Q921I1	Serotransferrin OS=Mus musculus OX=10090 GN=Tf PE=1 SV=1	1739	76674	33	47.3	6.94	7832	1	1	1	767.401	2299.18	3	2299.18	-0.0038	1	84.92	1.2e-09	K	GYYAVAVVKASDTSITWNNLK	G			Cmpd 475, AutoMSn(767.4009), 23.7 min
2	Q921I1	Serotransferrin OS=Mus musculus OX=10090 GN=Tf PE=1 SV=1	1739	76674	33	47.3	6.94	8351	1	1	1	851.161	2550.46	3	2551.17	-0.7124	0	18.51	0.0069	K	AVLTSQETLFGGSDCTGNFCLFK	S	2 Carbamidomethyl (C)	0.00000000000000100001000.0	Cmpd 556, AutoMSn(851.1606), 28.1 min
2	Q921I1	Serotransferrin OS=Mus musculus OX=10090 GN=Tf PE=1 SV=1	1739	76674	33	47.3	6.94	8354	1	1	1	1276.59	2551.17	2	2551.17	-0.0069	0	33.09	0.00016	K	AVLTSQETLFGGSDCTGNFCLFK	S	2 Carbamidomethyl (C)	0.00000000000000100001000.0	Cmpd 660, AutoMSn(1276.5900), 28.1 min
2	Q921I1	Serotransferrin OS=Mus musculus OX=10090 GN=Tf PE=1 SV=1	1739	76674	33	47.3	6.94	8355	1	1	1	851.398	2551.17	3	2551.17	-0.0011	0	106.46	7.5e-12	K	AVLTSQETLFGGSDCTGNFCLFK	S	2 Carbamidomethyl (C)	0.00000000000000100001000.0	Cmpd 659, AutoMSn(851.3977), 28.1 min
2	Q921I1	Serotransferrin OS=Mus musculus OX=10090 GN=Tf PE=1 SV=1	1739	76674	33	47.3	6.94	8356	1	1	1	851.398	2551.17	3	2551.17	-0.0006	0	84.42	1.2e-09	K	AVLTSQETLFGGSDCTGNFCLFK	S	2 Carbamidomethyl (C)	0.00000000000000100001000.0	Cmpd 653, AutoMSn(851.3979), 27.9 min
2	Q921I1	Serotransferrin OS=Mus musculus OX=10090 GN=Tf PE=1 SV=1	1739	76674	33	47.3	6.94	8357	1	1	1	1276.59	2551.17	2	2551.17	0.0004	0	34.02	0.00013	K	AVLTSQETLFGGSDCTGNFCLFK	S	2 Carbamidomethyl (C)	0.00000000000000100001000.0	Cmpd 658, AutoMSn(1276.5937), 28.0 min
2	Q921I1	Serotransferrin OS=Mus musculus OX=10090 GN=Tf PE=1 SV=1	1739	76674	33	47.3	6.94	8358	1	1	1	851.399	2551.17	3	2551.17	0.002	0	144.86	1.1e-15	K	AVLTSQETLFGGSDCTGNFCLFK	S	2 Carbamidomethyl (C)	0.00000000000000100001000.0	Cmpd 656, AutoMSn(851.3987), 28.0 min
2	Q921I1	Serotransferrin OS=Mus musculus OX=10090 GN=Tf PE=1 SV=1	1739	76674	33	47.3	6.94	8359	1	1	1	851.4	2551.18	3	2551.17	0.0063	0	38.34	4.8e-05	K	AVLTSQETLFGGSDCTGNFCLFK	S	2 Carbamidomethyl (C)	0.00000000000000100001000.0	Cmpd 558, AutoMSn(851.4002), 28.2 min
2	Q921I1	Serotransferrin OS=Mus musculus OX=10090 GN=Tf PE=1 SV=1	1739	76674	33	47.3	6.94	8573	1	1	1	914.404	2740.19	3	2740.19	-0.0013	0	49.46	4.1e-06	K	LCQLCPGCGCSSTQPFFGYVGAFK	C	4 Carbamidomethyl (C)	0.010010010100000000000000.0	Cmpd 611, AutoMSn(914.4037), 27.0 min
2	Q921I1	Serotransferrin OS=Mus musculus OX=10090 GN=Tf PE=1 SV=1	1739	76674	33	47.3	6.94	8574	1	1	1	914.404	2740.19	3	2740.19	-0.0008	0	56.67	7.8e-07	K	LCQLCPGCGCSSTQPFFGYVGAFK	C	4 Carbamidomethyl (C)	0.010010010100000000000000.0	Cmpd 609, AutoMSn(914.4039), 26.9 min
2	Q921I1	Serotransferrin OS=Mus musculus OX=10090 GN=Tf PE=1 SV=1	1739	76674	33	47.3	6.94	8575	1	1	1	914.406	2740.2	3	2740.19	0.0044	0	38.63	4.9e-05	K	LCQLCPGCGCSSTQPFFGYVGAFK	C	4 Carbamidomethyl (C)	0.010010010100000000000000.0	Cmpd 523, AutoMSn(914.4056), 27.2 min
2	Q921I1	Serotransferrin OS=Mus musculus OX=10090 GN=Tf PE=1 SV=1	1739	76674	33	47.3	6.94	8576	1	1	1	914.408	2740.2	3	2740.19	0.01	0	33.79	0.00015	K	LCQLCPGCGCSSTQPFFGYVGAFK	C	4 Carbamidomethyl (C)	0.010010010100000000000000.0	Cmpd 520, AutoMSn(914.4075), 27.1 min
2	Q921I1	Serotransferrin OS=Mus musculus OX=10090 GN=Tf PE=1 SV=1	1739	76674	33	47.3	6.94	8577	1	1	1	914.409	2740.21	3	2740.19	0.0149	0	29.71	0.00037	K	LCQLCPGCGCSSTQPFFGYVGAFK	C	4 Carbamidomethyl (C)	0.010010010100000000000000.0	Cmpd 528, AutoMSn(914.4091), 27.3 min
2	Q921I1	Serotransferrin OS=Mus musculus OX=10090 GN=Tf PE=1 SV=1	1739	76674	33	47.3	6.94	8615	1	1	1	927.115	2778.32	3	2778.34	-0.0111	1	75.54	8.6e-09	R	VKAVLTSQETLFGGSDCTGNFCLFK	S	2 Carbamidomethyl (C)	0.0000000000000000100001000.0	Cmpd 557, AutoMSn(927.1155), 25.7 min
2	Q921I1	Serotransferrin OS=Mus musculus OX=10090 GN=Tf PE=1 SV=1	1739	76674	33	47.3	6.94	8616	1	1	1	927.119	2778.34	3	2778.34	-0.0001	1	116.03	7.7e-13	R	VKAVLTSQETLFGGSDCTGNFCLFK	S	2 Carbamidomethyl (C)	0.0000000000000000100001000.0	Cmpd 563, AutoMSn(927.1191), 25.9 min
2	Q921I1	Serotransferrin OS=Mus musculus OX=10090 GN=Tf PE=1 SV=1	1739	76674	33	47.3	6.94	8617	1	1	1	927.12	2778.34	3	2778.34	0.0021	1	119.83	3.2e-13	R	VKAVLTSQETLFGGSDCTGNFCLFK	S	2 Carbamidomethyl (C)	0.0000000000000000100001000.0	Cmpd 560, AutoMSn(927.1199), 25.8 min
2	Q921I1	Serotransferrin OS=Mus musculus OX=10090 GN=Tf PE=1 SV=1	1739	76674	33	47.3	6.94	8619	1	1	1	928.782	2783.32	3	2783.33	-0.0052	1	26.74	0.00063	R	SPLEKAVSSFFSGSCVPCADPVAFPK	L	2 Carbamidomethyl (C)	0.00000000000000100100000000.0	Cmpd 650, AutoMSn(928.7822), 27.9 min
2	Q921I1	Serotransferrin OS=Mus musculus OX=10090 GN=Tf PE=1 SV=1	1739	76674	33	47.3	6.94	8620	1	1	1	928.783	2783.33	3	2783.33	-0.0038	1	48.29	4.4e-06	R	SPLEKAVSSFFSGSCVPCADPVAFPK	L	2 Carbamidomethyl (C)	0.00000000000000100100000000.0	Cmpd 644, AutoMSn(928.7826), 27.7 min
2	Q921I1	Serotransferrin OS=Mus musculus OX=10090 GN=Tf PE=1 SV=1	1739	76674	33	47.3	6.94	8621	1	1	1	928.783	2783.33	3	2783.33	-0.0027	1	59.73	3.2e-07	R	SPLEKAVSSFFSGSCVPCADPVAFPK	L	2 Carbamidomethyl (C)	0.00000000000000100100000000.0	Cmpd 647, AutoMSn(928.7830), 27.8 min	emPAI	2.37
3	Q61838	Pregnancy zone protein OS=Mus musculus OX=10090 GN=Pzp PE=1 SV=3	1076	165748	20	15.3	6.24	3357	2	1	1	435.774	869.534	2	869.533	0.0011	0	47.18	9.3e-06	R	LLLQEVR	L			Cmpd 113, AutoMSn(435.7745), 19.3 min
3	Q61838	Pregnancy zone protein OS=Mus musculus OX=10090 GN=Pzp PE=1 SV=3	1076	165748	20	15.3	6.24	3358	2	1	1	435.776	869.536	2	869.533	0.003	0	44.09	1.9e-05	R	LLLQEVR	L			Cmpd 116, AutoMSn(435.7755), 19.4 min
3	Q61838	Pregnancy zone protein OS=Mus musculus OX=10090 GN=Pzp PE=1 SV=3	1076	165748	20	15.3	6.24	3359	2	1	1	435.776	869.538	2	869.533	0.0041	0	40.02	4.8e-05	R	LLLQEVR	L			Cmpd 111, AutoMSn(435.7760), 19.2 min
3	Q61838	Pregnancy zone protein OS=Mus musculus OX=10090 GN=Pzp PE=1 SV=3	1076	165748	20	15.3	6.24	3390	1	1	0	443.724	885.433	2	885.434	-0.0017	0	43.6	2.5e-05	K	YGAATFTR	S			Cmpd 21, AutoMSn(443.7236), 15.6 min
3	Q61838	Pregnancy zone protein OS=Mus musculus OX=10090 GN=Pzp PE=1 SV=3	1076	165748	20	15.3	6.24	3391	1	1	0	443.725	885.436	2	885.434	0.0017	0	65.79	1.5e-07	K	YGAATFTR	S			Cmpd 25, AutoMSn(443.7254), 15.7 min
3	Q61838	Pregnancy zone protein OS=Mus musculus OX=10090 GN=Pzp PE=1 SV=3	1076	165748	20	15.3	6.24	3392	1	1	0	443.725	885.436	2	885.434	0.0018	0	65.79	1.5e-07	K	YGAATFTR	S			Cmpd 23, AutoMSn(443.7254), 15.7 min
3	Q61838	Pregnancy zone protein OS=Mus musculus OX=10090 GN=Pzp PE=1 SV=3	1076	165748	20	15.3	6.24	3393	1	1	0	443.726	885.438	2	885.434	0.0033	0	46.4	1.3e-05	K	YGAATFTR	S			Cmpd 22, AutoMSn(443.7262), 15.6 min
3	Q61838	Pregnancy zone protein OS=Mus musculus OX=10090 GN=Pzp PE=1 SV=3	1076	165748	20	15.3	6.24	3818	1	1	1	491.262	980.509	2	980.508	0.0015	0	42.32	3.1e-05	K	ALSFYQPR	A			Cmpd 217, AutoMSn(491.2620), 19.6 min
3	Q61838	Pregnancy zone protein OS=Mus musculus OX=10090 GN=Pzp PE=1 SV=3	1076	165748	20	15.3	6.24	3819	1	1	1	491.262	980.509	2	980.508	0.0015	0	51.43	3.8e-06	K	ALSFYQPR	A			Cmpd 91, AutoMSn(491.2620), 19.8 min
3	Q61838	Pregnancy zone protein OS=Mus musculus OX=10090 GN=Pzp PE=1 SV=3	1076	165748	20	15.3	6.24	3820	1	1	1	491.262	980.51	2	980.508	0.0021	0	46.41	1.2e-05	K	ALSFYQPR	A			Cmpd 222, AutoMSn(491.2623), 19.7 min
3	Q61838	Pregnancy zone protein OS=Mus musculus OX=10090 GN=Pzp PE=1 SV=3	1076	165748	20	15.3	6.24	3821	1	1	1	491.262	980.51	2	980.508	0.0025	0	51.18	4e-06	K	ALSFYQPR	A			Cmpd 92, AutoMSn(491.2625), 19.8 min
3	Q61838	Pregnancy zone protein OS=Mus musculus OX=10090 GN=Pzp PE=1 SV=3	1076	165748	20	15.3	6.24	3837	1	1	1	491.585	981.155	2	980.508	0.6476	0	46.04	2.5e-05	K	ALSFYQPR	A			Cmpd 93, AutoMSn(491.5851), 19.8 min
3	Q61838	Pregnancy zone protein OS=Mus musculus OX=10090 GN=Pzp PE=1 SV=3	1076	165748	20	15.3	6.24	3874	1	1	1	494.777	987.54	2	987.539	0.001	0	45.26	1.9e-05	K	TVSWAVTPK	S			Cmpd 74, AutoMSn(494.7772), 19.2 min
3	Q61838	Pregnancy zone protein OS=Mus musculus OX=10090 GN=Pzp PE=1 SV=3	1076	165748	20	15.3	6.24	3875	1	1	1	494.778	987.541	2	987.539	0.0018	0	45.07	2e-05	K	TVSWAVTPK	S			Cmpd 73, AutoMSn(494.7777), 19.2 min
3	Q61838	Pregnancy zone protein OS=Mus musculus OX=10090 GN=Pzp PE=1 SV=3	1076	165748	20	15.3	6.24	3876	1	1	1	494.778	987.541	2	987.539	0.0023	0	55.04	2e-06	K	TVSWAVTPK	S			Cmpd 75, AutoMSn(494.7779), 19.2 min
3	Q61838	Pregnancy zone protein OS=Mus musculus OX=10090 GN=Pzp PE=1 SV=3	1076	165748	20	15.3	6.24	3877	1	1	1	494.778	987.542	2	987.539	0.0026	0	47.96	1e-05	K	TVSWAVTPK	S			Cmpd 192, AutoMSn(494.7780), 19.0 min
3	Q61838	Pregnancy zone protein OS=Mus musculus OX=10090 GN=Pzp PE=1 SV=3	1076	165748	20	15.3	6.24	3878	1	1	1	494.778	987.542	2	987.539	0.0026	0	59.19	7.7e-07	K	TVSWAVTPK	S			Cmpd 198, AutoMSn(494.7781), 19.2 min
3	Q61838	Pregnancy zone protein OS=Mus musculus OX=10090 GN=Pzp PE=1 SV=3	1076	165748	20	15.3	6.24	3879	1	1	1	494.779	987.543	2	987.539	0.0038	0	59.33	7.4e-07	K	TVSWAVTPK	S			Cmpd 195, AutoMSn(494.7786), 19.1 min
3	Q61838	Pregnancy zone protein OS=Mus musculus OX=10090 GN=Pzp PE=1 SV=3	1076	165748	20	15.3	6.24	4419	1	1	1	556.298	1110.58	2	1110.58	0.0022	0	44.71	1.6e-05	K	LQDQPNIQR	T			Cmpd 7, AutoMSn(556.2975), 14.6 min
3	Q61838	Pregnancy zone protein OS=Mus musculus OX=10090 GN=Pzp PE=1 SV=3	1076	165748	20	15.3	6.24	4420	1	1	1	556.298	1110.58	2	1110.58	0.003	0	28.02	0.00076	K	LQDQPNIQR	T			Cmpd 9, AutoMSn(556.2978), 14.7 min
3	Q61838	Pregnancy zone protein OS=Mus musculus OX=10090 GN=Pzp PE=1 SV=3	1076	165748	20	15.3	6.24	4421	1	1	1	556.299	1110.58	2	1110.58	0.0054	0	61.62	3.3e-07	K	LQDQPNIQR	T			Cmpd 8, AutoMSn(556.2991), 14.6 min
3	Q61838	Pregnancy zone protein OS=Mus musculus OX=10090 GN=Pzp PE=1 SV=3	1076	165748	20	15.3	6.24	4425	1	1	1	558.824	1115.63	2	1115.63	-0.0007	1	37.65	9.5e-05	R	KTVSWAVTPK	S			Cmpd 72, AutoMSn(558.8239), 16.1 min
3	Q61838	Pregnancy zone protein OS=Mus musculus OX=10090 GN=Pzp PE=1 SV=3	1076	165748	20	15.3	6.24	4426	1	1	1	558.825	1115.64	2	1115.63	0.002	1	72.3	3.3e-08	R	KTVSWAVTPK	S			Cmpd 77, AutoMSn(558.8252), 16.2 min
3	Q61838	Pregnancy zone protein OS=Mus musculus OX=10090 GN=Pzp PE=1 SV=3	1076	165748	20	15.3	6.24	4427	1	1	1	558.828	1115.64	2	1115.63	0.0068	1	73.42	2.5e-08	R	KTVSWAVTPK	S			Cmpd 74, AutoMSn(558.8276), 16.1 min
3	Q61838	Pregnancy zone protein OS=Mus musculus OX=10090 GN=Pzp PE=1 SV=3	1076	165748	20	15.3	6.24	4611	1	1	1	600.328	1198.64	2	1198.64	-0.0021	0	32.3	0.00031	K	SVIVEPEGIEK	E			Cmpd 212, AutoMSn(600.3285), 19.5 min
3	Q61838	Pregnancy zone protein OS=Mus musculus OX=10090 GN=Pzp PE=1 SV=3	1076	165748	20	15.3	6.24	4612	1	1	1	600.329	1198.64	2	1198.64	-0.0014	0	43.45	2.4e-05	K	SVIVEPEGIEK	E			Cmpd 215, AutoMSn(600.3288), 19.5 min
3	Q61838	Pregnancy zone protein OS=Mus musculus OX=10090 GN=Pzp PE=1 SV=3	1076	165748	20	15.3	6.24	4630	1	1	1	604.843	1207.67	2	1207.67	-0.0007	1	29.52	0.0006	K	VKALSFYQPR	A			Cmpd 155, AutoMSn(604.8426), 18.1 min
3	Q61838	Pregnancy zone protein OS=Mus musculus OX=10090 GN=Pzp PE=1 SV=3	1076	165748	20	15.3	6.24	4631	1	1	1	604.843	1207.67	2	1207.67	-0.0003	1	37.73	9.1e-05	K	VKALSFYQPR	A			Cmpd 152, AutoMSn(604.8428), 18.0 min
3	Q61838	Pregnancy zone protein OS=Mus musculus OX=10090 GN=Pzp PE=1 SV=3	1076	165748	20	15.3	6.24	4632	1	1	1	403.566	1207.68	3	1207.67	0.0049	1	30.49	0.00048	K	VKALSFYQPR	A			Cmpd 158, AutoMSn(403.5660), 18.2 min
3	Q61838	Pregnancy zone protein OS=Mus musculus OX=10090 GN=Pzp PE=1 SV=3	1076	165748	20	15.3	6.24	4633	1	1	1	403.567	1207.68	3	1207.67	0.0066	1	34.72	0.00018	K	VKALSFYQPR	A			Cmpd 154, AutoMSn(403.5666), 18.1 min
3	Q61838	Pregnancy zone protein OS=Mus musculus OX=10090 GN=Pzp PE=1 SV=3	1076	165748	20	15.3	6.24	4634	1	1	1	403.567	1207.68	3	1207.67	0.0081	1	41.91	3.5e-05	K	VKALSFYQPR	A			Cmpd 151, AutoMSn(403.5671), 18.0 min
3	Q61838	Pregnancy zone protein OS=Mus musculus OX=10090 GN=Pzp PE=1 SV=3	1076	165748	20	15.3	6.24	4635	1	1	1	605.795	1209.57	2	1209.57	0.0023	0	66.39	1.2e-07	R	DLSSSDLSTASK	I			Cmpd 42, AutoMSn(605.7947), 16.7 min
3	Q61838	Pregnancy zone protein OS=Mus musculus OX=10090 GN=Pzp PE=1 SV=3	1076	165748	20	15.3	6.24	4636	1	1	1	605.796	1209.58	2	1209.57	0.0049	0	71.84	3.4e-08	R	DLSSSDLSTASK	I			Cmpd 43, AutoMSn(605.7959), 16.7 min
3	Q61838	Pregnancy zone protein OS=Mus musculus OX=10090 GN=Pzp PE=1 SV=3	1076	165748	20	15.3	6.24	4637	1	1	1	605.796	1209.58	2	1209.57	0.0052	0	48.8	6.9e-06	R	DLSSSDLSTASK	I			Cmpd 39, AutoMSn(605.7961), 16.8 min
3	Q61838	Pregnancy zone protein OS=Mus musculus OX=10090 GN=Pzp PE=1 SV=3	1076	165748	20	15.3	6.24	4638	2	1	1	605.796	1209.58	2	1209.57	0.0058	0	23.26	0.0025	R	DLSSSDLSTASK	I			Cmpd 41, AutoMSn(605.7964), 16.8 min
3	Q61838	Pregnancy zone protein OS=Mus musculus OX=10090 GN=Pzp PE=1 SV=3	1076	165748	20	15.3	6.24	4639	1	1	1	605.797	1209.58	2	1209.57	0.0061	0	53.51	2.3e-06	R	DLSSSDLSTASK	I			Cmpd 52, AutoMSn(605.7966), 17.0 min
3	Q61838	Pregnancy zone protein OS=Mus musculus OX=10090 GN=Pzp PE=1 SV=3	1076	165748	20	15.3	6.24	4640	1	1	1	605.797	1209.58	2	1209.57	0.0065	0	71.23	3.9e-08	R	DLSSSDLSTASK	I			Cmpd 50, AutoMSn(605.7968), 16.9 min
3	Q61838	Pregnancy zone protein OS=Mus musculus OX=10090 GN=Pzp PE=1 SV=3	1076	165748	20	15.3	6.24	4642	2	1	1	605.799	1209.58	2	1209.57	0.0104	0	29.36	0.0006	R	DLSSSDLSTASK	I			Cmpd 42, AutoMSn(605.7987), 16.9 min
3	Q61838	Pregnancy zone protein OS=Mus musculus OX=10090 GN=Pzp PE=1 SV=3	1076	165748	20	15.3	6.24	4643	2	1	1	605.799	1209.58	2	1209.57	0.0112	0	32.68	0.00028	R	DLSSSDLSTASK	I			Cmpd 40, AutoMSn(605.7991), 16.8 min
3	Q61838	Pregnancy zone protein OS=Mus musculus OX=10090 GN=Pzp PE=1 SV=3	1076	165748	20	15.3	6.24	4660	1	1	1	608.831	1215.65	2	1215.65	-0.0023	0	24.19	0.0021	R	LPDLPGNYVTK	G			Cmpd 175, AutoMSn(608.8311), 21.2 min
3	Q61838	Pregnancy zone protein OS=Mus musculus OX=10090 GN=Pzp PE=1 SV=3	1076	165748	20	15.3	6.24	4661	5	1	1	608.832	1215.65	2	1215.65	0.0005	0	17.6	0.0096	R	LPDLPGNYVTK	G			Cmpd 176, AutoMSn(608.8325), 21.2 min
3	Q61838	Pregnancy zone protein OS=Mus musculus OX=10090 GN=Pzp PE=1 SV=3	1076	165748	20	15.3	6.24	4662	1	1	1	608.833	1215.65	2	1215.65	0.0007	0	24.29	0.0021	R	LPDLPGNYVTK	G			Cmpd 182, AutoMSn(608.8326), 21.3 min
3	Q61838	Pregnancy zone protein OS=Mus musculus OX=10090 GN=Pzp PE=1 SV=3	1076	165748	20	15.3	6.24	4663	1	1	1	608.833	1215.65	2	1215.65	0.0007	0	40.64	4.8e-05	R	LPDLPGNYVTK	G			Cmpd 178, AutoMSn(608.8326), 21.2 min
3	Q61838	Pregnancy zone protein OS=Mus musculus OX=10090 GN=Pzp PE=1 SV=3	1076	165748	20	15.3	6.24	4664	1	1	1	608.834	1215.65	2	1215.65	0.003	0	47.29	1e-05	R	LPDLPGNYVTK	G			Cmpd 179, AutoMSn(608.8338), 21.3 min
3	Q61838	Pregnancy zone protein OS=Mus musculus OX=10090 GN=Pzp PE=1 SV=3	1076	165748	20	15.3	6.24	4720	1	1	1	413.9	1238.68	3	1238.67	0.0059	1	41.03	3.7e-05	K	KLQDQPNIQR	T			Cmpd 4, AutoMSn(413.9003), 13.4 min
3	Q61838	Pregnancy zone protein OS=Mus musculus OX=10090 GN=Pzp PE=1 SV=3	1076	165748	20	15.3	6.24	4722	1	1	1	413.9	1238.68	3	1238.67	0.0063	1	29.51	0.00052	K	KLQDQPNIQR	T			Cmpd 2, AutoMSn(413.9004), 13.3 min
3	Q61838	Pregnancy zone protein OS=Mus musculus OX=10090 GN=Pzp PE=1 SV=3	1076	165748	20	15.3	6.24	4932	1	1	1	649.347	1296.68	2	1296.68	-0.003	0	17.4	0.0085	K	AINYLISGYQR	Q			Cmpd 165, AutoMSn(649.3471), 22.0 min
3	Q61838	Pregnancy zone protein OS=Mus musculus OX=10090 GN=Pzp PE=1 SV=3	1076	165748	20	15.3	6.24	4933	1	1	1	649.348	1296.68	2	1296.68	-0.0016	0	65.03	1.5e-07	K	AINYLISGYQR	Q			Cmpd 304, AutoMSn(649.3478), 21.7 min
3	Q61838	Pregnancy zone protein OS=Mus musculus OX=10090 GN=Pzp PE=1 SV=3	1076	165748	20	15.3	6.24	4934	1	1	1	649.349	1296.68	2	1296.68	0.0003	0	32.59	0.00026	K	AINYLISGYQR	Q			Cmpd 162, AutoMSn(649.3487), 21.9 min
3	Q61838	Pregnancy zone protein OS=Mus musculus OX=10090 GN=Pzp PE=1 SV=3	1076	165748	20	15.3	6.24	4935	1	1	1	649.349	1296.68	2	1296.68	0.0005	0	56.76	9.8e-07	K	AINYLISGYQR	Q			Cmpd 310, AutoMSn(649.3489), 21.8 min
3	Q61838	Pregnancy zone protein OS=Mus musculus OX=10090 GN=Pzp PE=1 SV=3	1076	165748	20	15.3	6.24	4936	1	1	1	649.35	1296.69	2	1296.68	0.0027	0	60.64	4e-07	K	AINYLISGYQR	Q			Cmpd 307, AutoMSn(649.3499), 21.8 min
3	Q61838	Pregnancy zone protein OS=Mus musculus OX=10090 GN=Pzp PE=1 SV=3	1076	165748	20	15.3	6.24	5823	1	1	1	517.465	1549.37	3	1549.82	-0.4476	1	25.66	0.0024	R	DLSSSDLSTASKIVK	W			Cmpd 131, AutoMSn(517.4647), 19.7 min
3	Q61838	Pregnancy zone protein OS=Mus musculus OX=10090 GN=Pzp PE=1 SV=3	1076	165748	20	15.3	6.24	5825	1	1	1	775.92	1549.83	2	1549.82	0.0053	1	35.79	0.00012	R	DLSSSDLSTASKIVK	W			Cmpd 132, AutoMSn(775.9199), 19.8 min
3	Q61838	Pregnancy zone protein OS=Mus musculus OX=10090 GN=Pzp PE=1 SV=3	1076	165748	20	15.3	6.24	5826	1	1	1	775.92	1549.83	2	1549.82	0.0057	1	60.71	3.9e-07	R	DLSSSDLSTASKIVK	W			Cmpd 130, AutoMSn(775.9201), 19.7 min
3	Q61838	Pregnancy zone protein OS=Mus musculus OX=10090 GN=Pzp PE=1 SV=3	1076	165748	20	15.3	6.24	5827	1	1	1	517.617	1549.83	3	1549.82	0.0086	1	69.52	5.2e-08	R	DLSSSDLSTASKIVK	W			Cmpd 126, AutoMSn(517.6168), 19.7 min
3	Q61838	Pregnancy zone protein OS=Mus musculus OX=10090 GN=Pzp PE=1 SV=3	1076	165748	20	15.3	6.24	5828	1	1	1	517.617	1549.83	3	1549.82	0.0089	1	30.4	0.00042	R	DLSSSDLSTASKIVK	W			Cmpd 134, AutoMSn(517.6169), 19.7 min
3	Q61838	Pregnancy zone protein OS=Mus musculus OX=10090 GN=Pzp PE=1 SV=3	1076	165748	20	15.3	6.24	5829	1	1	1	517.617	1549.83	3	1549.82	0.0102	1	88.99	5.9e-10	R	DLSSSDLSTASKIVK	W			Cmpd 129, AutoMSn(517.6173), 19.7 min
3	Q61838	Pregnancy zone protein OS=Mus musculus OX=10090 GN=Pzp PE=1 SV=3	1076	165748	20	15.3	6.24	6631	1	1	1	613.996	1838.97	3	1838.96	0.0037	1	50.02	4.2e-06	R	SQKEVLVTIESSGTFSK	T			Cmpd 142, AutoMSn(613.9960), 20.1 min
3	Q61838	Pregnancy zone protein OS=Mus musculus OX=10090 GN=Pzp PE=1 SV=3	1076	165748	20	15.3	6.24	6632	1	1	1	613.996	1838.97	3	1838.96	0.0049	1	47.48	7.4e-06	R	SQKEVLVTIESSGTFSK	T			Cmpd 140, AutoMSn(613.9964), 20.0 min
3	Q61838	Pregnancy zone protein OS=Mus musculus OX=10090 GN=Pzp PE=1 SV=3	1076	165748	20	15.3	6.24	6633	1	1	1	613.997	1838.97	3	1838.96	0.0061	1	50.78	3.5e-06	R	SQKEVLVTIESSGTFSK	T			Cmpd 144, AutoMSn(613.9968), 20.1 min
3	Q61838	Pregnancy zone protein OS=Mus musculus OX=10090 GN=Pzp PE=1 SV=3	1076	165748	20	15.3	6.24	6634	1	1	1	614.001	1838.98	3	1838.96	0.0183	1	47.54	7.5e-06	R	SQKEVLVTIESSGTFSK	T			Cmpd 145, AutoMSn(614.0009), 20.1 min
3	Q61838	Pregnancy zone protein OS=Mus musculus OX=10090 GN=Pzp PE=1 SV=3	1076	165748	20	15.3	6.24	7368	1	1	1	690.066	2067.17	3	2067.17	0.0019	1	29.94	0.00051	R	LLLQEVRLPDLPGNYVTK	G			Cmpd 325, AutoMSn(690.0655), 26.1 min
3	Q61838	Pregnancy zone protein OS=Mus musculus OX=10090 GN=Pzp PE=1 SV=3	1076	165748	20	15.3	6.24	7369	1	1	1	690.068	2067.18	3	2067.17	0.0092	1	33.18	0.00025	R	LLLQEVRLPDLPGNYVTK	G			Cmpd 319, AutoMSn(690.0679), 25.9 min
3	Q61838	Pregnancy zone protein OS=Mus musculus OX=10090 GN=Pzp PE=1 SV=3	1076	165748	20	15.3	6.24	7370	1	1	1	690.068	2067.18	3	2067.17	0.011	1	53.56	2.3e-06	R	LLLQEVRLPDLPGNYVTK	G			Cmpd 322, AutoMSn(690.0685), 26.0 min
3	Q61838	Pregnancy zone protein OS=Mus musculus OX=10090 GN=Pzp PE=1 SV=3	1076	165748	20	15.3	6.24	7990	1	1	1	801.742	2402.2	3	2402.18	0.0224	0	24.41	0.0013	K	QQNSHGGFSSTQDTVVALQALSK	Y			Cmpd 200, AutoMSn(801.7423), 22.0 min
3	Q61838	Pregnancy zone protein OS=Mus musculus OX=10090 GN=Pzp PE=1 SV=3	1076	165748	20	15.3	6.24	8191	1	1	1	830.765	2489.27	3	2489.27	0.0056	1	44.83	1.1e-05	K	IKEEGTGIELTGIGSCEIANALSK	L	Carbamidomethyl (C)	0.000000000000000100000000.0	Cmpd 433, AutoMSn(830.7653), 24.6 min
3	Q61838	Pregnancy zone protein OS=Mus musculus OX=10090 GN=Pzp PE=1 SV=3	1076	165748	20	15.3	6.24	8192	1	1	1	830.766	2489.27	3	2489.27	0.0066	1	44.81	1.1e-05	K	IKEEGTGIELTGIGSCEIANALSK	L	Carbamidomethyl (C)	0.000000000000000100000000.0	Cmpd 435, AutoMSn(830.7656), 24.7 min
3	Q61838	Pregnancy zone protein OS=Mus musculus OX=10090 GN=Pzp PE=1 SV=3	1076	165748	20	15.3	6.24	8241	1	1	1	834.384	2500.13	3	2500.13	0.0024	0	70.16	3.2e-08	R	AMGVPMMGLDYSDEINQVVEVR	E	3 Oxidation (M)	0.0200022000000000000000.0	Cmpd 460, AutoMSn(834.3842), 25.3 min
3	Q61838	Pregnancy zone protein OS=Mus musculus OX=10090 GN=Pzp PE=1 SV=3	1076	165748	20	15.3	6.24	8242	1	1	1	834.387	2500.14	3	2500.13	0.0095	0	50.36	3.1e-06	R	AMGVPMMGLDYSDEINQVVEVR	E	3 Oxidation (M)	0.0200022000000000000000.0	Cmpd 459, AutoMSn(834.3866), 25.3 min
3	Q61838	Pregnancy zone protein OS=Mus musculus OX=10090 GN=Pzp PE=1 SV=3	1076	165748	20	15.3	6.24	8281	1	1	1	836.807	2507.4	3	2507.4	-0.0043	0	57.54	7.8e-07	K	AAPLSLCALTAVDQSVLLLKPEAK	L	Carbamidomethyl (C)	0.000000100000000000000000.0	Cmpd 584, AutoMSn(836.8069), 28.9 min
3	Q61838	Pregnancy zone protein OS=Mus musculus OX=10090 GN=Pzp PE=1 SV=3	1076	165748	20	15.3	6.24	8282	1	1	1	836.807	2507.4	3	2507.4	-0.0038	0	51.33	3.3e-06	K	AAPLSLCALTAVDQSVLLLKPEAK	L	Carbamidomethyl (C)	0.000000100000000000000000.0	Cmpd 587, AutoMSn(836.8071), 28.9 min
3	Q61838	Pregnancy zone protein OS=Mus musculus OX=10090 GN=Pzp PE=1 SV=3	1076	165748	20	15.3	6.24	8283	1	1	1	836.807	2507.4	3	2507.4	-0.003	0	42.05	2.8e-05	K	AAPLSLCALTAVDQSVLLLKPEAK	L	Carbamidomethyl (C)	0.000000100000000000000000.0	Cmpd 339, AutoMSn(836.8073), 29.1 min
3	Q61838	Pregnancy zone protein OS=Mus musculus OX=10090 GN=Pzp PE=1 SV=3	1076	165748	20	15.3	6.24	8284	1	1	1	836.808	2507.4	3	2507.4	-0.0026	0	65.52	1.2e-07	K	AAPLSLCALTAVDQSVLLLKPEAK	L	Carbamidomethyl (C)	0.000000100000000000000000.0	Cmpd 610, AutoMSn(836.8075), 28.9 min
3	Q61838	Pregnancy zone protein OS=Mus musculus OX=10090 GN=Pzp PE=1 SV=3	1076	165748	20	15.3	6.24	8285	1	1	1	836.808	2507.4	3	2507.4	-0.0017	0	46.11	1.1e-05	K	AAPLSLCALTAVDQSVLLLKPEAK	L	Carbamidomethyl (C)	0.000000100000000000000000.0	Cmpd 613, AutoMSn(836.8078), 29.0 min
3	Q61838	Pregnancy zone protein OS=Mus musculus OX=10090 GN=Pzp PE=1 SV=3	1076	165748	20	15.3	6.24	8286	1	1	1	836.808	2507.4	3	2507.4	-0.0012	0	28.24	0.00067	K	AAPLSLCALTAVDQSVLLLKPEAK	L	Carbamidomethyl (C)	0.000000100000000000000000.0	Cmpd 336, AutoMSn(836.8080), 29.0 min
3	Q61838	Pregnancy zone protein OS=Mus musculus OX=10090 GN=Pzp PE=1 SV=3	1076	165748	20	15.3	6.24	8287	1	1	1	836.809	2507.41	3	2507.4	0.0018	0	37.69	7.6e-05	K	AAPLSLCALTAVDQSVLLLKPEAK	L	Carbamidomethyl (C)	0.000000100000000000000000.0	Cmpd 590, AutoMSn(836.8090), 29.0 min
3	Q61838	Pregnancy zone protein OS=Mus musculus OX=10090 GN=Pzp PE=1 SV=3	1076	165748	20	15.3	6.24	8749	3	1	1	969.085	2904.23	3	2904.57	-0.3407	1	16.21	0.0095	R	VVSVDISFRPLNETFPVVYIETPKR	N			Cmpd 528, AutoMSn(969.0853), 26.9 min	emPAI	0.48
4	P07759	Serine protease inhibitor A3K OS=Mus musculus OX=10090 GN=Serpina3k PE=1 SV=2	762	46850	13	41.9	5.05	3383	1	1	1	439.762	877.51	2	877.505	0.0043	1	35.78	0.00017	K	MKLLTTR	H	Oxidation (M)	0.2000000.0	Cmpd 37, AutoMSn(439.7622), 12.6 min
4	P07759	Serine protease inhibitor A3K OS=Mus musculus OX=10090 GN=Serpina3k PE=1 SV=2	762	46850	13	41.9	5.05	6134	1	1	1	814.722	1627.43	2	1627.88	-0.4526	0	30.85	0.00067	K	TLFPSQIEELNLPK	F			Cmpd 491, AutoMSn(814.7220), 26.3 min
4	P07759	Serine protease inhibitor A3K OS=Mus musculus OX=10090 GN=Serpina3k PE=1 SV=2	762	46850	13	41.9	5.05	6135	1	1	1	814.946	1627.88	2	1627.88	-0.0052	0	82.79	2.3e-09	K	TLFPSQIEELNLPK	F			Cmpd 583, AutoMSn(814.9457), 26.3 min
4	P07759	Serine protease inhibitor A3K OS=Mus musculus OX=10090 GN=Serpina3k PE=1 SV=2	762	46850	13	41.9	5.05	6136	1	1	1	814.947	1627.88	2	1627.88	-0.0026	0	82.41	2.5e-09	K	TLFPSQIEELNLPK	F			Cmpd 507, AutoMSn(814.9470), 26.5 min
4	P07759	Serine protease inhibitor A3K OS=Mus musculus OX=10090 GN=Serpina3k PE=1 SV=2	762	46850	13	41.9	5.05	6137	1	1	1	814.947	1627.88	2	1627.88	-0.0024	0	51.12	3.4e-06	K	TLFPSQIEELNLPK	F			Cmpd 510, AutoMSn(814.9471), 26.5 min
4	P07759	Serine protease inhibitor A3K OS=Mus musculus OX=10090 GN=Serpina3k PE=1 SV=2	762	46850	13	41.9	5.05	6138	1	1	1	814.948	1627.88	2	1627.88	0	0	68.73	5.9e-08	K	TLFPSQIEELNLPK	F			Cmpd 503, AutoMSn(814.9483), 26.4 min
4	P07759	Serine protease inhibitor A3K OS=Mus musculus OX=10090 GN=Serpina3k PE=1 SV=2	762	46850	13	41.9	5.05	6139	1	1	1	814.949	1627.88	2	1627.88	0.0007	0	64.19	1.7e-07	K	TLFPSQIEELNLPK	F			Cmpd 641, AutoMSn(814.9487), 26.2 min
4	P07759	Serine protease inhibitor A3K OS=Mus musculus OX=10090 GN=Serpina3k PE=1 SV=2	762	46850	13	41.9	5.05	6140	2	1	1	814.949	1627.88	2	1627.88	0.0008	0	19.5	0.0049	K	TLFPSQIEELNLPK	F			Cmpd 495, AutoMSn(814.9487), 26.4 min
4	P07759	Serine protease inhibitor A3K OS=Mus musculus OX=10090 GN=Serpina3k PE=1 SV=2	762	46850	13	41.9	5.05	6141	1	1	1	543.636	1627.89	3	1627.88	0.0052	0	46.85	9.1e-06	K	TLFPSQIEELNLPK	F			Cmpd 505, AutoMSn(543.6364), 26.4 min
4	P07759	Serine protease inhibitor A3K OS=Mus musculus OX=10090 GN=Serpina3k PE=1 SV=2	762	46850	13	41.9	5.05	6143	1	1	1	543.638	1627.89	3	1627.88	0.0097	0	105.59	1.2e-11	K	TLFPSQIEELNLPK	F			Cmpd 643, AutoMSn(543.6379), 26.2 min
4	P07759	Serine protease inhibitor A3K OS=Mus musculus OX=10090 GN=Serpina3k PE=1 SV=2	762	46850	13	41.9	5.05	6146	6	1	0	543.977	1628.91	3	1628.82	0.0915	0	16.77	0.01	R	MQQVEASLQPETLR	K			Cmpd 241, AutoMSn(543.9775), 18.5 min
4	P07759	Serine protease inhibitor A3K OS=Mus musculus OX=10090 GN=Serpina3k PE=1 SV=2	762	46850	13	41.9	5.05	6470	1	1	1	586.328	1755.96	3	1755.98	-0.0152	1	36.17	0.00011	R	KTLFPSQIEELNLPK	F			Cmpd 378, AutoMSn(586.3279), 23.6 min
4	P07759	Serine protease inhibitor A3K OS=Mus musculus OX=10090 GN=Serpina3k PE=1 SV=2	762	46850	13	41.9	5.05	6471	1	1	1	586.328	1755.96	3	1755.98	-0.0139	1	37.13	9.1e-05	R	KTLFPSQIEELNLPK	F			Cmpd 381, AutoMSn(586.3283), 23.6 min
4	P07759	Serine protease inhibitor A3K OS=Mus musculus OX=10090 GN=Serpina3k PE=1 SV=2	762	46850	13	41.9	5.05	6473	4	1	1	878.99	1755.97	2	1755.98	-0.0109	1	15.7	0.013	R	KTLFPSQIEELNLPK	F			Cmpd 467, AutoMSn(878.9904), 23.5 min
4	P07759	Serine protease inhibitor A3K OS=Mus musculus OX=10090 GN=Serpina3k PE=1 SV=2	762	46850	13	41.9	5.05	6474	1	1	1	586.33	1755.97	3	1755.98	-0.0103	1	36.77	9.9e-05	R	KTLFPSQIEELNLPK	F			Cmpd 290, AutoMSn(586.3295), 23.2 min
4	P07759	Serine protease inhibitor A3K OS=Mus musculus OX=10090 GN=Serpina3k PE=1 SV=2	762	46850	13	41.9	5.05	6476	1	1	1	586.33	1755.97	3	1755.98	-0.0088	1	61.77	3.2e-07	R	KTLFPSQIEELNLPK	F			Cmpd 463, AutoMSn(586.3300), 23.5 min
4	P07759	Serine protease inhibitor A3K OS=Mus musculus OX=10090 GN=Serpina3k PE=1 SV=2	762	46850	13	41.9	5.05	6479	1	1	1	586.332	1755.97	3	1755.98	-0.0022	1	54.35	1.8e-06	R	KTLFPSQIEELNLPK	F			Cmpd 468, AutoMSn(586.3322), 23.6 min
4	P07759	Serine protease inhibitor A3K OS=Mus musculus OX=10090 GN=Serpina3k PE=1 SV=2	762	46850	13	41.9	5.05	6480	1	1	1	586.332	1755.97	3	1755.98	-0.0021	1	36.1	0.00012	R	KTLFPSQIEELNLPK	F			Cmpd 387, AutoMSn(586.3322), 23.6 min
4	P07759	Serine protease inhibitor A3K OS=Mus musculus OX=10090 GN=Serpina3k PE=1 SV=2	762	46850	13	41.9	5.05	6481	1	1	1	586.332	1755.98	3	1755.98	-0.0013	1	48.03	7.6e-06	R	KTLFPSQIEELNLPK	F			Cmpd 390, AutoMSn(586.3325), 23.7 min
4	P07759	Serine protease inhibitor A3K OS=Mus musculus OX=10090 GN=Serpina3k PE=1 SV=2	762	46850	13	41.9	5.05	6482	1	1	1	586.334	1755.98	3	1755.98	0.0022	1	48.87	6.4e-06	R	KTLFPSQIEELNLPK	F			Cmpd 466, AutoMSn(586.3337), 23.5 min
4	P07759	Serine protease inhibitor A3K OS=Mus musculus OX=10090 GN=Serpina3k PE=1 SV=2	762	46850	13	41.9	5.05	6483	1	1	1	586.334	1755.98	3	1755.98	0.0028	1	43.65	2.1e-05	R	KTLFPSQIEELNLPK	F			Cmpd 292, AutoMSn(586.3339), 23.3 min
4	P07759	Serine protease inhibitor A3K OS=Mus musculus OX=10090 GN=Serpina3k PE=1 SV=2	762	46850	13	41.9	5.05	6484	1	1	1	586.335	1755.98	3	1755.98	0.0071	1	41.07	3.9e-05	R	KTLFPSQIEELNLPK	F			Cmpd 394, AutoMSn(586.3353), 23.7 min
4	P07759	Serine protease inhibitor A3K OS=Mus musculus OX=10090 GN=Serpina3k PE=1 SV=2	762	46850	13	41.9	5.05	6488	1	1	0	586.646	1756.92	3	1756.91	0.002	1	46.91	8.9e-06	R	MQQVEASLQPETLRK	W			Cmpd 272, AutoMSn(586.6460), 17.9 min
4	P07759	Serine protease inhibitor A3K OS=Mus musculus OX=10090 GN=Serpina3k PE=1 SV=2	762	46850	13	41.9	5.05	6489	1	1	0	586.647	1756.92	3	1756.91	0.0042	1	33.51	0.0002	R	MQQVEASLQPETLRK	W			Cmpd 275, AutoMSn(586.6467), 18.0 min
4	P07759	Serine protease inhibitor A3K OS=Mus musculus OX=10090 GN=Serpina3k PE=1 SV=2	762	46850	13	41.9	5.05	6506	5	1	0	591.98	1772.92	3	1772.91	0.0082	1	24.09	0.0017	R	MQQVEASLQPETLRK	W	Oxidation (M)	0.200000000000000.0	Cmpd 120, AutoMSn(591.9797), 17.3 min
4	P07759	Serine protease inhibitor A3K OS=Mus musculus OX=10090 GN=Serpina3k PE=1 SV=2	762	46850	13	41.9	5.05	6507	6	1	0	591.981	1772.92	3	1772.91	0.0109	1	25.51	0.0012	R	MQQVEASLQPETLRK	W	Oxidation (M)	0.200000000000000.0	Cmpd 119, AutoMSn(591.9806), 17.2 min
4	P07759	Serine protease inhibitor A3K OS=Mus musculus OX=10090 GN=Serpina3k PE=1 SV=2	762	46850	13	41.9	5.05	7500	1	1	1	714.717	2141.13	3	2141.13	-0.0042	0	29.05	0.00049	K	AVLDVAETGTEAAAATGVIGGIR	K			Cmpd 591, AutoMSn(714.7168), 26.5 min
4	P07759	Serine protease inhibitor A3K OS=Mus musculus OX=10090 GN=Serpina3k PE=1 SV=2	762	46850	13	41.9	5.05	7501	1	1	1	714.719	2141.14	3	2141.13	0.0031	0	64.12	1.6e-07	K	AVLDVAETGTEAAAATGVIGGIR	K			Cmpd 497, AutoMSn(714.7192), 26.4 min
4	P07759	Serine protease inhibitor A3K OS=Mus musculus OX=10090 GN=Serpina3k PE=1 SV=2	762	46850	13	41.9	5.05	7502	1	1	1	714.72	2141.14	3	2141.13	0.004	0	69.88	4.1e-08	K	AVLDVAETGTEAAAATGVIGGIR	K			Cmpd 508, AutoMSn(714.7196), 26.5 min
4	P07759	Serine protease inhibitor A3K OS=Mus musculus OX=10090 GN=Serpina3k PE=1 SV=2	762	46850	13	41.9	5.05	7503	1	1	1	714.721	2141.14	3	2141.13	0.0078	0	72.52	2.3e-08	K	AVLDVAETGTEAAAATGVIGGIR	K			Cmpd 500, AutoMSn(714.7208), 26.5 min
4	P07759	Serine protease inhibitor A3K OS=Mus musculus OX=10090 GN=Serpina3k PE=1 SV=2	762	46850	13	41.9	5.05	7539	1	1	1	720.346	2158.01	3	2158.02	-0.0073	0	61.62	2.6e-07	R	ALYQTEAFTADFQQPTEAK	N			Cmpd 384, AutoMSn(720.3455), 23.7 min
4	P07759	Serine protease inhibitor A3K OS=Mus musculus OX=10090 GN=Serpina3k PE=1 SV=2	762	46850	13	41.9	5.05	7540	1	1	1	720.346	2158.02	3	2158.02	-0.0054	0	53.2	1.8e-06	R	ALYQTEAFTADFQQPTEAK	N			Cmpd 387, AutoMSn(720.3461), 23.8 min
4	P07759	Serine protease inhibitor A3K OS=Mus musculus OX=10090 GN=Serpina3k PE=1 SV=2	762	46850	13	41.9	5.05	7542	1	1	1	720.348	2158.02	3	2158.02	0.0016	0	48.62	5.2e-06	R	ALYQTEAFTADFQQPTEAK	N			Cmpd 474, AutoMSn(720.3484), 23.7 min
4	P07759	Serine protease inhibitor A3K OS=Mus musculus OX=10090 GN=Serpina3k PE=1 SV=2	762	46850	13	41.9	5.05	7543	1	1	1	720.348	2158.02	3	2158.02	0.0019	0	77.84	6.2e-09	R	ALYQTEAFTADFQQPTEAK	N			Cmpd 399, AutoMSn(720.3485), 23.9 min
4	P07759	Serine protease inhibitor A3K OS=Mus musculus OX=10090 GN=Serpina3k PE=1 SV=2	762	46850	13	41.9	5.05	7544	1	1	1	720.349	2158.03	3	2158.02	0.0033	0	51.51	2.7e-06	R	ALYQTEAFTADFQQPTEAK	N			Cmpd 471, AutoMSn(720.3490), 23.7 min
4	P07759	Serine protease inhibitor A3K OS=Mus musculus OX=10090 GN=Serpina3k PE=1 SV=2	762	46850	13	41.9	5.05	7545	1	1	1	1080.02	2158.03	2	2158.02	0.005	0	30.78	0.00032	R	ALYQTEAFTADFQQPTEAK	N			Cmpd 397, AutoMSn(1080.0207), 23.8 min
4	P07759	Serine protease inhibitor A3K OS=Mus musculus OX=10090 GN=Serpina3k PE=1 SV=2	762	46850	13	41.9	5.05	7546	1	1	1	720.35	2158.03	3	2158.02	0.0052	0	46.53	8.4e-06	R	ALYQTEAFTADFQQPTEAK	N			Cmpd 396, AutoMSn(720.3496), 23.8 min
4	P07759	Serine protease inhibitor A3K OS=Mus musculus OX=10090 GN=Serpina3k PE=1 SV=2	762	46850	13	41.9	5.05	7547	1	1	1	720.351	2158.03	3	2158.02	0.0082	0	55.34	1.1e-06	R	ALYQTEAFTADFQQPTEAK	N			Cmpd 239, AutoMSn(720.3506), 23.5 min
4	P07759	Serine protease inhibitor A3K OS=Mus musculus OX=10090 GN=Serpina3k PE=1 SV=2	762	46850	13	41.9	5.05	7549	1	1	1	720.351	2158.03	3	2158.02	0.0094	0	21.3	0.0028	R	ALYQTEAFTADFQQPTEAK	N			Cmpd 216, AutoMSn(720.3510), 23.9 min
4	P07759	Serine protease inhibitor A3K OS=Mus musculus OX=10090 GN=Serpina3k PE=1 SV=2	762	46850	13	41.9	5.05	7550	1	1	1	720.351	2158.03	3	2158.02	0.0106	0	33.2	0.00018	R	ALYQTEAFTADFQQPTEAK	N			Cmpd 390, AutoMSn(720.3514), 23.8 min
4	P07759	Serine protease inhibitor A3K OS=Mus musculus OX=10090 GN=Serpina3k PE=1 SV=2	762	46850	13	41.9	5.05	7551	1	1	1	720.352	2158.03	3	2158.02	0.0113	0	65.42	1.1e-07	R	ALYQTEAFTADFQQPTEAK	N			Cmpd 393, AutoMSn(720.3516), 23.7 min
4	P07759	Serine protease inhibitor A3K OS=Mus musculus OX=10090 GN=Serpina3k PE=1 SV=2	762	46850	13	41.9	5.05	7552	1	1	1	1080.02	2158.03	2	2158.02	0.0122	0	25.52	0.0011	R	ALYQTEAFTADFQQPTEAK	N			Cmpd 400, AutoMSn(1080.0243), 23.9 min
4	P07759	Serine protease inhibitor A3K OS=Mus musculus OX=10090 GN=Serpina3k PE=1 SV=2	762	46850	13	41.9	5.05	7554	1	1	1	720.353	2158.04	3	2158.02	0.0141	0	42.3	2.2e-05	R	ALYQTEAFTADFQQPTEAK	N			Cmpd 238, AutoMSn(720.3526), 23.5 min
4	P07759	Serine protease inhibitor A3K OS=Mus musculus OX=10090 GN=Serpina3k PE=1 SV=2	762	46850	13	41.9	5.05	7555	1	1	1	720.353	2158.04	3	2158.02	0.0155	0	25.3	0.0011	R	ALYQTEAFTADFQQPTEAK	N			Cmpd 402, AutoMSn(720.3531), 23.6 min
4	P07759	Serine protease inhibitor A3K OS=Mus musculus OX=10090 GN=Serpina3k PE=1 SV=2	762	46850	13	41.9	5.05	7747	1	1	1	757.368	2269.08	3	2269.23	-0.1445	1	19.11	0.0041	K	AVLDVAETGTEAAAATGVIGGIRK	A			Cmpd 344, AutoMSn(757.3683), 24.6 min
4	P07759	Serine protease inhibitor A3K OS=Mus musculus OX=10090 GN=Serpina3k PE=1 SV=2	762	46850	13	41.9	5.05	7750	10	1	1	757.369	2269.08	3	2269.23	-0.1432	1	13.59	0.015	K	AVLDVAETGTEAAAATGVIGGIRK	A			Cmpd 121, AutoMSn(757.3688), 24.8 min
4	P07759	Serine protease inhibitor A3K OS=Mus musculus OX=10090 GN=Serpina3k PE=1 SV=2	762	46850	13	41.9	5.05	7752	1	1	1	757.369	2269.09	3	2269.23	-0.1414	1	22.59	0.0018	K	AVLDVAETGTEAAAATGVIGGIRK	A			Cmpd 345, AutoMSn(757.3694), 24.6 min
4	P07759	Serine protease inhibitor A3K OS=Mus musculus OX=10090 GN=Serpina3k PE=1 SV=2	762	46850	13	41.9	5.05	7754	7	1	1	757.371	2269.09	3	2269.23	-0.1377	1	14.23	0.012	K	AVLDVAETGTEAAAATGVIGGIRK	A			Cmpd 280, AutoMSn(757.3706), 24.7 min
4	P07759	Serine protease inhibitor A3K OS=Mus musculus OX=10090 GN=Serpina3k PE=1 SV=2	762	46850	13	41.9	5.05	7755	6	1	1	757.371	2269.09	3	2269.23	-0.1357	1	15.38	0.0096	K	AVLDVAETGTEAAAATGVIGGIRK	A			Cmpd 283, AutoMSn(757.3713), 24.8 min
4	P07759	Serine protease inhibitor A3K OS=Mus musculus OX=10090 GN=Serpina3k PE=1 SV=2	762	46850	13	41.9	5.05	7761	2	1	1	757.374	2269.1	3	2269.23	-0.1278	1	24.3	0.0012	K	AVLDVAETGTEAAAATGVIGGIRK	A			Cmpd 119, AutoMSn(757.3739), 24.7 min
4	P07759	Serine protease inhibitor A3K OS=Mus musculus OX=10090 GN=Serpina3k PE=1 SV=2	762	46850	13	41.9	5.05	7762	1	1	1	757.411	2269.21	3	2269.23	-0.0172	1	41.73	2.5e-05	K	AVLDVAETGTEAAAATGVIGGIRK	A			Cmpd 489, AutoMSn(757.4108), 24.1 min
4	P07759	Serine protease inhibitor A3K OS=Mus musculus OX=10090 GN=Serpina3k PE=1 SV=2	762	46850	13	41.9	5.05	7763	1	1	1	757.413	2269.22	3	2269.23	-0.0116	1	45.96	9.5e-06	K	AVLDVAETGTEAAAATGVIGGIRK	A			Cmpd 488, AutoMSn(757.4127), 24.0 min
4	P07759	Serine protease inhibitor A3K OS=Mus musculus OX=10090 GN=Serpina3k PE=1 SV=2	762	46850	13	41.9	5.05	7764	1	1	1	757.416	2269.23	3	2269.23	-0.0006	1	69.14	4.7e-08	K	AVLDVAETGTEAAAATGVIGGIRK	A			Cmpd 546, AutoMSn(757.4163), 24.0 min
4	P07759	Serine protease inhibitor A3K OS=Mus musculus OX=10090 GN=Serpina3k PE=1 SV=2	762	46850	13	41.9	5.05	7765	1	1	1	757.417	2269.23	3	2269.23	0.0013	1	84.6	1.3e-09	K	AVLDVAETGTEAAAATGVIGGIRK	A			Cmpd 541, AutoMSn(757.4170), 23.9 min
4	P07759	Serine protease inhibitor A3K OS=Mus musculus OX=10090 GN=Serpina3k PE=1 SV=2	762	46850	13	41.9	5.05	7766	1	1	1	757.417	2269.23	3	2269.23	0.0024	1	119.37	4.5e-13	K	AVLDVAETGTEAAAATGVIGGIRK	A			Cmpd 544, AutoMSn(757.4173), 24.0 min
4	P07759	Serine protease inhibitor A3K OS=Mus musculus OX=10090 GN=Serpina3k PE=1 SV=2	762	46850	13	41.9	5.05	7841	2	1	1	771.072	2310.19	3	2310.16	0.0378	1	13.86	0.015	K	FSIASNYRLEEDVLPEMGIK	E			Cmpd 263, AutoMSn(771.0721), 24.1 min
4	P07759	Serine protease inhibitor A3K OS=Mus musculus OX=10090 GN=Serpina3k PE=1 SV=2	762	46850	13	41.9	5.05	7920	1	1	1	789.366	2365.08	3	2365.07	0.0003	1	30.02	0.00033	K	ISFDPQDTFESEFYLDEKR	S			Cmpd 569, AutoMSn(789.3657), 26.0 min
4	P07759	Serine protease inhibitor A3K OS=Mus musculus OX=10090 GN=Serpina3k PE=1 SV=2	762	46850	13	41.9	5.05	7921	1	1	1	789.367	2365.08	3	2365.07	0.0029	1	28.72	0.00044	K	ISFDPQDTFESEFYLDEKR	S			Cmpd 573, AutoMSn(789.3666), 26.1 min
4	P07759	Serine protease inhibitor A3K OS=Mus musculus OX=10090 GN=Serpina3k PE=1 SV=2	762	46850	13	41.9	5.05	7925	1	1	1	789.371	2365.09	3	2365.07	0.0175	1	40.22	3.1e-05	K	ISFDPQDTFESEFYLDEKR	S			Cmpd 494, AutoMSn(789.3714), 26.2 min
4	P07759	Serine protease inhibitor A3K OS=Mus musculus OX=10090 GN=Serpina3k PE=1 SV=2	762	46850	13	41.9	5.05	7926	1	1	1	789.371	2365.09	3	2365.07	0.0177	1	29.21	0.00039	K	ISFDPQDTFESEFYLDEKR	S			Cmpd 498, AutoMSn(789.3715), 26.3 min
4	P07759	Serine protease inhibitor A3K OS=Mus musculus OX=10090 GN=Serpina3k PE=1 SV=2	762	46850	13	41.9	5.05	8581	2	1	1	914.844	2741.51	3	2741.35	0.1625	0	16.2	0.01	M	AFIVAMGMILMAGICPAVLCFPDGTK	E	Carbamidomethyl (C); Oxidation (M)	0.00000002000000100000000000.0	Cmpd 458, AutoMSn(914.8444), 23.3 min
4	P07759	Serine protease inhibitor A3K OS=Mus musculus OX=10090 GN=Serpina3k PE=1 SV=2	762	46850	13	41.9	5.05	8767	3	1	1	974.454	2920.34	3	2920.37	-0.0345	0	21.09	0.0023	-	MAFIVAMGMILMAGICPAVLCFPDGTK	E	Carbamidomethyl (C); 4 Oxidation (M)	0.200000202002000000001000000.0	Cmpd 705, AutoMSn(974.4538), 31.2 min
4	P07759	Serine protease inhibitor A3K OS=Mus musculus OX=10090 GN=Serpina3k PE=1 SV=2	762	46850	13	41.9	5.05	8768	4	1	1	974.487	2920.44	3	2920.37	0.0639	0	13.04	0.014	-	MAFIVAMGMILMAGICPAVLCFPDGTK	E	Carbamidomethyl (C); 4 Oxidation (M)	0.200000202002000100000000000.0	Cmpd 711, AutoMSn(974.4866), 31.3 min
4	P07759	Serine protease inhibitor A3K OS=Mus musculus OX=10090 GN=Serpina3k PE=1 SV=2	762	46850	13	41.9	5.05	8772	1	1	1	975.23	2922.67	3	2922.68	-0.0099	1	61.02	3.5e-07	K	LALKNPDTNIVFSPLSISAALALVSLGAK	G			Cmpd 869, AutoMSn(975.2304), 33.3 min
4	P07759	Serine protease inhibitor A3K OS=Mus musculus OX=10090 GN=Serpina3k PE=1 SV=2	762	46850	13	41.9	5.05	8773	1	1	1	975.232	2922.67	3	2922.68	-0.0062	1	107.56	7.7e-12	K	LALKNPDTNIVFSPLSISAALALVSLGAK	G			Cmpd 949, AutoMSn(975.2317), 33.3 min
4	P07759	Serine protease inhibitor A3K OS=Mus musculus OX=10090 GN=Serpina3k PE=1 SV=2	762	46850	13	41.9	5.05	8774	1	1	1	975.232	2922.67	3	2922.68	-0.005	1	39.51	4.9e-05	K	LALKNPDTNIVFSPLSISAALALVSLGAK	G			Cmpd 868, AutoMSn(975.2321), 33.3 min
4	P07759	Serine protease inhibitor A3K OS=Mus musculus OX=10090 GN=Serpina3k PE=1 SV=2	762	46850	13	41.9	5.05	8776	1	1	1	975.233	2922.68	3	2922.68	-0.0024	1	134.13	1.7e-14	K	LALKNPDTNIVFSPLSISAALALVSLGAK	G			Cmpd 951, AutoMSn(975.2329), 33.4 min
4	P07759	Serine protease inhibitor A3K OS=Mus musculus OX=10090 GN=Serpina3k PE=1 SV=2	762	46850	13	41.9	5.05	8777	3	1	1	975.233	2922.68	3	2922.68	-0.002	1	19.18	0.0053	K	LALKNPDTNIVFSPLSISAALALVSLGAK	G			Cmpd 721, AutoMSn(975.2331), 33.6 min
4	P07759	Serine protease inhibitor A3K OS=Mus musculus OX=10090 GN=Serpina3k PE=1 SV=2	762	46850	13	41.9	5.05	8778	1	1	1	975.234	2922.68	3	2922.68	-0.0002	1	67.89	7.2e-08	K	LALKNPDTNIVFSPLSISAALALVSLGAK	G			Cmpd 794, AutoMSn(975.2337), 33.6 min
4	P07759	Serine protease inhibitor A3K OS=Mus musculus OX=10090 GN=Serpina3k PE=1 SV=2	762	46850	13	41.9	5.05	8779	1	1	1	975.234	2922.68	3	2922.68	0.0004	1	93.8	1.9e-10	K	LALKNPDTNIVFSPLSISAALALVSLGAK	G			Cmpd 872, AutoMSn(975.2338), 33.4 min
4	P07759	Serine protease inhibitor A3K OS=Mus musculus OX=10090 GN=Serpina3k PE=1 SV=2	762	46850	13	41.9	5.05	8781	1	1	1	975.237	2922.69	3	2922.68	0.0098	1	38.06	7e-05	K	LALKNPDTNIVFSPLSISAALALVSLGAK	G			Cmpd 719, AutoMSn(975.2370), 33.5 min
4	P07759	Serine protease inhibitor A3K OS=Mus musculus OX=10090 GN=Serpina3k PE=1 SV=2	762	46850	13	41.9	5.05	8782	1	1	1	975.239	2922.69	3	2922.68	0.0146	1	51.66	3.1e-06	K	LALKNPDTNIVFSPLSISAALALVSLGAK	G			Cmpd 759, AutoMSn(975.2386), 33.4 min
4	P07759	Serine protease inhibitor A3K OS=Mus musculus OX=10090 GN=Serpina3k PE=1 SV=2	762	46850	13	41.9	5.05	8814	8	1	1	982.761	2945.26	3	2945.41	-0.1445	0	15.49	0.01	-	MAFIVAMGMILMAGICPAVLCFPDGTK	E	2 Carbamidomethyl (C); 2 Oxidation (M)	0.000000002002000100001000000.0	Cmpd 429, AutoMSn(982.7610), 24.2 min	emPAI	0.85
5	P21614	Vitamin D-binding protein OS=Mus musculus OX=10090 GN=Gc PE=1 SV=2	705	53565	15	36.1	5.39	3103	1	1	1	400.247	798.48	2	798.485	-0.0052	0	30.23	0.00049	K	VLEPTLK	T			Cmpd 118, AutoMSn(400.2472), 17.0 min
5	P21614	Vitamin D-binding protein OS=Mus musculus OX=10090 GN=Gc PE=1 SV=2	705	53565	15	36.1	5.39	3104	1	1	1	400.249	798.484	2	798.485	-0.0012	0	38.32	7.6e-05	K	VLEPTLK	T			Cmpd 123, AutoMSn(400.2492), 17.2 min
5	P21614	Vitamin D-binding protein OS=Mus musculus OX=10090 GN=Gc PE=1 SV=2	705	53565	15	36.1	5.39	3105	1	1	1	400.25	798.485	2	798.485	-0.0001	0	39.23	6.2e-05	K	VLEPTLK	T			Cmpd 120, AutoMSn(400.2498), 17.1 min
5	P21614	Vitamin D-binding protein OS=Mus musculus OX=10090 GN=Gc PE=1 SV=2	705	53565	15	36.1	5.39	4167	1	1	1	526.308	1050.6	2	1050.61	-0.0062	0	46.25	1.2e-05	R	SLSLILYSR	K			Cmpd 403, AutoMSn(526.3078), 23.6 min
5	P21614	Vitamin D-binding protein OS=Mus musculus OX=10090 GN=Gc PE=1 SV=2	705	53565	15	36.1	5.39	4170	1	1	1	526.31	1050.61	2	1050.61	-0.0015	0	41.72	3.3e-05	R	SLSLILYSR	K			Cmpd 404, AutoMSn(526.3102), 23.6 min
5	P21614	Vitamin D-binding protein OS=Mus musculus OX=10090 GN=Gc PE=1 SV=2	705	53565	15	36.1	5.39	4171	1	1	1	526.311	1050.61	2	1050.61	0.0009	0	42.98	2.5e-05	R	SLSLILYSR	K			Cmpd 407, AutoMSn(526.3114), 23.7 min
5	P21614	Vitamin D-binding protein OS=Mus musculus OX=10090 GN=Gc PE=1 SV=2	705	53565	15	36.1	5.39	4507	1	1	1	574.319	1146.62	2	1146.63	-0.0058	0	28.88	0.0007	R	TQVPEVFLSK	V			Cmpd 319, AutoMSn(574.3186), 21.6 min
5	P21614	Vitamin D-binding protein OS=Mus musculus OX=10090 GN=Gc PE=1 SV=2	705	53565	15	36.1	5.39	4508	1	1	1	574.32	1146.63	2	1146.63	-0.0023	0	38.54	7.6e-05	R	TQVPEVFLSK	V			Cmpd 325, AutoMSn(574.3204), 21.8 min
5	P21614	Vitamin D-binding protein OS=Mus musculus OX=10090 GN=Gc PE=1 SV=2	705	53565	15	36.1	5.39	4509	1	1	1	574.322	1146.63	2	1146.63	0.0003	0	45.54	1.5e-05	R	TQVPEVFLSK	V			Cmpd 322, AutoMSn(574.3217), 21.7 min
5	P21614	Vitamin D-binding protein OS=Mus musculus OX=10090 GN=Gc PE=1 SV=2	705	53565	15	36.1	5.39	4569	1	1	1	390.581	1168.72	3	1168.72	0.0027	1	54.03	2.2e-06	K	VLEPTLKTLR	E			Cmpd 162, AutoMSn(390.5808), 18.1 min
5	P21614	Vitamin D-binding protein OS=Mus musculus OX=10090 GN=Gc PE=1 SV=2	705	53565	15	36.1	5.39	4960	1	1	1	435.249	1302.72	3	1302.73	-0.0056	1	37.13	0.0001	R	RTQVPEVFLSK	V			Cmpd 202, AutoMSn(435.2486), 19.0 min
5	P21614	Vitamin D-binding protein OS=Mus musculus OX=10090 GN=Gc PE=1 SV=2	705	53565	15	36.1	5.39	4962	8	1	1	652.371	1302.73	2	1302.73	-0.0025	1	12.31	0.031	R	RTQVPEVFLSK	V			Cmpd 201, AutoMSn(652.3708), 19.0 min
5	P21614	Vitamin D-binding protein OS=Mus musculus OX=10090 GN=Gc PE=1 SV=2	705	53565	15	36.1	5.39	4964	1	1	1	435.251	1302.73	3	1302.73	0.0004	1	36.59	0.00012	R	RTQVPEVFLSK	V			Cmpd 196, AutoMSn(435.2506), 18.8 min
5	P21614	Vitamin D-binding protein OS=Mus musculus OX=10090 GN=Gc PE=1 SV=2	705	53565	15	36.1	5.39	4965	1	1	1	435.251	1302.73	3	1302.73	0.001	1	42.19	3.2e-05	R	RTQVPEVFLSK	V			Cmpd 198, AutoMSn(435.2508), 18.9 min
5	P21614	Vitamin D-binding protein OS=Mus musculus OX=10090 GN=Gc PE=1 SV=2	705	53565	15	36.1	5.39	6247	7	1	1	559.284	1674.83	3	1674.81	0.0179	1	11.66	0.03	K	TPNTSPAELKDMVEK	H	Oxidation (M)	0.000000000002000.0	Cmpd 189, AutoMSn(559.2844), 17.3 min
5	P21614	Vitamin D-binding protein OS=Mus musculus OX=10090 GN=Gc PE=1 SV=2	705	53565	15	36.1	5.39	6426	1	1	1	581.308	1740.9	3	1740.9	-0.0014	1	31.21	0.0003	R	KFSSSTFEQVNQLVK	E			Cmpd 274, AutoMSn(581.3084), 20.6 min
5	P21614	Vitamin D-binding protein OS=Mus musculus OX=10090 GN=Gc PE=1 SV=2	705	53565	15	36.1	5.39	6427	1	1	1	581.31	1740.91	3	1740.9	0.0031	1	34.02	0.00016	R	KFSSSTFEQVNQLVK	E			Cmpd 276, AutoMSn(581.3098), 20.6 min
5	P21614	Vitamin D-binding protein OS=Mus musculus OX=10090 GN=Gc PE=1 SV=2	705	53565	15	36.1	5.39	6428	2	1	1	581.31	1740.91	3	1740.9	0.0036	1	20.5	0.0036	R	KFSSSTFEQVNQLVK	E			Cmpd 280, AutoMSn(581.3100), 20.7 min
5	P21614	Vitamin D-binding protein OS=Mus musculus OX=10090 GN=Gc PE=1 SV=2	705	53565	15	36.1	5.39	6893	1	1	1	643.373	1927.1	3	1927.1	-0.0064	1	31.22	0.00037	R	TQVPEVFLSKVLEPTLK	T			Cmpd 506, AutoMSn(643.3728), 26.3 min
5	P21614	Vitamin D-binding protein OS=Mus musculus OX=10090 GN=Gc PE=1 SV=2	705	53565	15	36.1	5.39	6894	1	1	1	643.374	1927.1	3	1927.1	-0.0016	1	42.34	2.9e-05	R	TQVPEVFLSKVLEPTLK	T			Cmpd 508, AutoMSn(643.3744), 26.4 min
5	P21614	Vitamin D-binding protein OS=Mus musculus OX=10090 GN=Gc PE=1 SV=2	705	53565	15	36.1	5.39	7780	1	1	1	759.323	2274.95	3	2274.93	0.0141	0	31.2	0.00037	K	SCESDAPFPVHPGTPECCTK	E	3 Carbamidomethyl (C)	0.01000000000000001100.0	Cmpd 172, AutoMSn(759.3235), 18.3 min
5	P21614	Vitamin D-binding protein OS=Mus musculus OX=10090 GN=Gc PE=1 SV=2	705	53565	15	36.1	5.39	7781	1	1	1	759.326	2274.96	3	2274.93	0.0224	0	43.39	2.2e-05	K	SCESDAPFPVHPGTPECCTK	E	3 Carbamidomethyl (C)	0.01000000000000001100.0	Cmpd 177, AutoMSn(759.3262), 18.4 min
5	P21614	Vitamin D-binding protein OS=Mus musculus OX=10090 GN=Gc PE=1 SV=2	705	53565	15	36.1	5.39	7932	1	1	1	789.68	2366.02	3	2366.02	0.0033	0	42.95	2.1e-05	K	DLCGQSTTQAMDQYTFELSR	R	Carbamidomethyl (C); Oxidation (M)	0.00100000002000000000.0	Cmpd 388, AutoMSn(789.6802), 23.2 min
5	P21614	Vitamin D-binding protein OS=Mus musculus OX=10090 GN=Gc PE=1 SV=2	705	53565	15	36.1	5.39	7933	1	1	1	789.682	2366.02	3	2366.02	0.0073	0	60.48	3.6e-07	K	DLCGQSTTQAMDQYTFELSR	R	Carbamidomethyl (C); Oxidation (M)	0.00100000002000000000.0	Cmpd 391, AutoMSn(789.6815), 23.3 min
5	P21614	Vitamin D-binding protein OS=Mus musculus OX=10090 GN=Gc PE=1 SV=2	705	53565	15	36.1	5.39	8097	1	1	1	814.436	2440.28	3	2440.28	0	0	45.25	1.1e-05	K	VPTANLENVLPLAEDFTEILSR	C			Cmpd 791, AutoMSn(814.4356), 34.2 min
5	P21614	Vitamin D-binding protein OS=Mus musculus OX=10090 GN=Gc PE=1 SV=2	705	53565	15	36.1	5.39	8098	1	1	1	814.437	2440.29	3	2440.28	0.0041	0	57.82	6.2e-07	K	VPTANLENVLPLAEDFTEILSR	C			Cmpd 795, AutoMSn(814.4369), 34.3 min
5	P21614	Vitamin D-binding protein OS=Mus musculus OX=10090 GN=Gc PE=1 SV=2	705	53565	15	36.1	5.39	8099	1	1	1	814.444	2440.31	3	2440.28	0.0241	0	30.76	0.00033	K	VPTANLENVLPLAEDFTEILSR	C			Cmpd 789, AutoMSn(814.4436), 34.2 min
5	P21614	Vitamin D-binding protein OS=Mus musculus OX=10090 GN=Gc PE=1 SV=2	705	53565	15	36.1	5.39	8243	1	1	1	834.708	2501.1	3	2501.1	0.0037	1	48.89	4.8e-06	R	ECCDTQDSVACFSTQSPLLKR	Q	3 Carbamidomethyl (C)	0.011000000010000000000.0	Cmpd 307, AutoMSn(834.7080), 21.4 min
5	P21614	Vitamin D-binding protein OS=Mus musculus OX=10090 GN=Gc PE=1 SV=2	705	53565	15	36.1	5.39	8244	1	1	1	834.709	2501.1	3	2501.1	0.0057	1	41.13	2.9e-05	R	ECCDTQDSVACFSTQSPLLKR	Q	3 Carbamidomethyl (C)	0.011000000010000000000.0	Cmpd 311, AutoMSn(834.7087), 21.4 min
5	P21614	Vitamin D-binding protein OS=Mus musculus OX=10090 GN=Gc PE=1 SV=2	705	53565	15	36.1	5.39	8549	4	1	1	906.086	2715.24	3	2715.23	0.0069	1	16.17	0.008	K	TLRECCDTQDSVACFSTQSPLLK	R	3 Carbamidomethyl (C)	0.00001100000001000000000.0	Cmpd 329, AutoMSn(906.0863), 21.8 min
5	P21614	Vitamin D-binding protein OS=Mus musculus OX=10090 GN=Gc PE=1 SV=2	705	53565	15	36.1	5.39	8737	1	1	1	961.193	2880.56	3	2880.56	-0.0037	1	102	2.3e-11	K	LAQKVPTANLENVLPLAEDFTEILSR	C			Cmpd 719, AutoMSn(961.1926), 31.5 min
5	P21614	Vitamin D-binding protein OS=Mus musculus OX=10090 GN=Gc PE=1 SV=2	705	53565	15	36.1	5.39	8738	1	1	1	961.195	2880.56	3	2880.56	0.0029	1	99.7	3.9e-11	K	LAQKVPTANLENVLPLAEDFTEILSR	C			Cmpd 716, AutoMSn(961.1948), 31.4 min
5	P21614	Vitamin D-binding protein OS=Mus musculus OX=10090 GN=Gc PE=1 SV=2	705	53565	15	36.1	5.39	8739	2	1	1	961.202	2880.58	3	2880.56	0.0235	1	23.58	0.0017	K	LAQKVPTANLENVLPLAEDFTEILSR	C			Cmpd 725, AutoMSn(961.2016), 31.7 min
5	P21614	Vitamin D-binding protein OS=Mus musculus OX=10090 GN=Gc PE=1 SV=2	705	53565	15	36.1	5.39	8749	1	0	1	969.085	2904.23	3	2904.23	0.0056	0	60.96	3.2e-07	K	CCSINSPPLYCSSQIDAEMIDTLQS	-	3 Carbamidomethyl (C); Oxidation (M)	0.1100000000100000002000000.0	Cmpd 528, AutoMSn(969.0853), 26.9 min
5	P21614	Vitamin D-binding protein OS=Mus musculus OX=10090 GN=Gc PE=1 SV=2	705	53565	15	36.1	5.39	8750	1	1	1	969.087	2904.24	3	2904.23	0.0109	0	49.08	4.8e-06	K	CCSINSPPLYCSSQIDAEMIDTLQS	-	3 Carbamidomethyl (C); Oxidation (M)	0.1100000000100000002000000.0	Cmpd 526, AutoMSn(969.0871), 26.8 min	emPAI	1.05
6	Q19LI2	Alpha-1B-glycoprotein OS=Mus musculus OX=10090 GN=A1bg PE=1 SV=1	533	56518	12	27.9	6.33	1673	1	1	0	310.68	619.345	2	619.344	0.0012	0	29.7	0.0008	R	FGLQR	Q			Cmpd 50, AutoMSn(310.6800), 15.6 min
6	Q19LI2	Alpha-1B-glycoprotein OS=Mus musculus OX=10090 GN=A1bg PE=1 SV=1	533	56518	12	27.9	6.33	1674	1	1	0	310.68	619.346	2	619.344	0.0014	0	26.19	0.0018	R	FGLQR	Q			Cmpd 49, AutoMSn(310.6801), 15.6 min
6	Q19LI2	Alpha-1B-glycoprotein OS=Mus musculus OX=10090 GN=A1bg PE=1 SV=1	533	56518	12	27.9	6.33	2966	1	1	1	380.224	758.433	2	758.433	-0.0001	0	41.25	5.7e-05	R	LEALWK	S			Cmpd 248, AutoMSn(380.2236), 20.3 min
6	Q19LI2	Alpha-1B-glycoprotein OS=Mus musculus OX=10090 GN=A1bg PE=1 SV=1	533	56518	12	27.9	6.33	3578	1	1	1	474.748	947.481	2	947.482	-0.0013	0	43.19	2.9e-05	R	NAAEFQLR	Q			Cmpd 143, AutoMSn(474.7478), 17.9 min
6	Q19LI2	Alpha-1B-glycoprotein OS=Mus musculus OX=10090 GN=A1bg PE=1 SV=1	533	56518	12	27.9	6.33	3579	1	1	1	474.749	947.484	2	947.482	0.0015	0	47.37	1.1e-05	R	NAAEFQLR	Q			Cmpd 146, AutoMSn(474.7492), 18.0 min
6	Q19LI2	Alpha-1B-glycoprotein OS=Mus musculus OX=10090 GN=A1bg PE=1 SV=1	533	56518	12	27.9	6.33	3580	1	1	1	474.75	947.485	2	947.482	0.0025	0	38.77	8.1e-05	R	NAAEFQLR	Q			Cmpd 213, AutoMSn(474.7497), 17.9 min
6	Q19LI2	Alpha-1B-glycoprotein OS=Mus musculus OX=10090 GN=A1bg PE=1 SV=1	533	56518	12	27.9	6.33	3658	1	1	1	480.75	959.486	2	959.486	0.0002	0	63.79	2.6e-07	R	CTAPVSGLR	F	Carbamidomethyl (C)	0.100000000.0	Cmpd 116, AutoMSn(480.7503), 15.6 min
6	Q19LI2	Alpha-1B-glycoprotein OS=Mus musculus OX=10090 GN=A1bg PE=1 SV=1	533	56518	12	27.9	6.33	3659	1	1	1	480.751	959.487	2	959.486	0.0016	0	40.98	5e-05	R	CTAPVSGLR	F	Carbamidomethyl (C)	0.100000000.0	Cmpd 111, AutoMSn(480.7510), 15.5 min
6	Q19LI2	Alpha-1B-glycoprotein OS=Mus musculus OX=10090 GN=A1bg PE=1 SV=1	533	56518	12	27.9	6.33	3660	1	1	1	480.751	959.488	2	959.486	0.0024	0	51.88	4.1e-06	R	CTAPVSGLR	F	Carbamidomethyl (C)	0.100000000.0	Cmpd 53, AutoMSn(480.7514), 15.7 min
6	Q19LI2	Alpha-1B-glycoprotein OS=Mus musculus OX=10090 GN=A1bg PE=1 SV=1	533	56518	12	27.9	6.33	3661	1	1	1	480.752	959.488	2	959.486	0.0026	0	47.1	1.2e-05	R	CTAPVSGLR	F	Carbamidomethyl (C)	0.100000000.0	Cmpd 113, AutoMSn(480.7515), 15.6 min
6	Q19LI2	Alpha-1B-glycoprotein OS=Mus musculus OX=10090 GN=A1bg PE=1 SV=1	533	56518	12	27.9	6.33	3662	1	1	1	480.752	959.489	2	959.486	0.0028	0	59.33	7.3e-07	R	CTAPVSGLR	F	Carbamidomethyl (C)	0.100000000.0	Cmpd 55, AutoMSn(480.7516), 15.7 min
6	Q19LI2	Alpha-1B-glycoprotein OS=Mus musculus OX=10090 GN=A1bg PE=1 SV=1	533	56518	12	27.9	6.33	4371	1	1	1	554.803	1107.59	2	1107.59	-0.001	0	62.38	3e-07	R	LETQVLSYR	F			Cmpd 204, AutoMSn(554.8030), 19.4 min
6	Q19LI2	Alpha-1B-glycoprotein OS=Mus musculus OX=10090 GN=A1bg PE=1 SV=1	533	56518	12	27.9	6.33	4372	1	1	1	554.805	1107.6	2	1107.59	0.0039	0	61.87	3.3e-07	R	LETQVLSYR	F			Cmpd 210, AutoMSn(554.8054), 19.5 min
6	Q19LI2	Alpha-1B-glycoprotein OS=Mus musculus OX=10090 GN=A1bg PE=1 SV=1	533	56518	12	27.9	6.33	4373	1	1	1	554.806	1107.6	2	1107.59	0.0058	0	61.38	3.7e-07	R	LETQVLSYR	F			Cmpd 206, AutoMSn(554.8064), 19.4 min
6	Q19LI2	Alpha-1B-glycoprotein OS=Mus musculus OX=10090 GN=A1bg PE=1 SV=1	533	56518	12	27.9	6.33	4654	1	1	1	607.822	1213.63	2	1213.63	-0.0008	0	25.91	0.0013	R	DLEPGSTVQLR	C			Cmpd 314, AutoMSn(607.8220), 20.1 min
6	Q19LI2	Alpha-1B-glycoprotein OS=Mus musculus OX=10090 GN=A1bg PE=1 SV=1	533	56518	12	27.9	6.33	4655	1	1	1	607.823	1213.63	2	1213.63	0.0007	0	32.79	0.00027	R	DLEPGSTVQLR	C			Cmpd 316, AutoMSn(607.8228), 20.2 min
6	Q19LI2	Alpha-1B-glycoprotein OS=Mus musculus OX=10090 GN=A1bg PE=1 SV=1	533	56518	12	27.9	6.33	4656	1	1	1	607.823	1213.63	2	1213.63	0.0009	0	42.25	3.1e-05	R	DLEPGSTVQLR	C			Cmpd 320, AutoMSn(607.8229), 20.2 min
6	Q19LI2	Alpha-1B-glycoprotein OS=Mus musculus OX=10090 GN=A1bg PE=1 SV=1	533	56518	12	27.9	6.33	4657	1	1	1	607.823	1213.63	2	1213.63	0.002	0	87.12	1e-09	R	DLEPGSTVQLR	C			Cmpd 241, AutoMSn(607.8234), 20.2 min
6	Q19LI2	Alpha-1B-glycoprotein OS=Mus musculus OX=10090 GN=A1bg PE=1 SV=1	533	56518	12	27.9	6.33	4658	1	1	1	607.823	1213.63	2	1213.63	0.0023	0	72.15	3.1e-08	R	DLEPGSTVQLR	C			Cmpd 244, AutoMSn(607.8235), 20.3 min
6	Q19LI2	Alpha-1B-glycoprotein OS=Mus musculus OX=10090 GN=A1bg PE=1 SV=1	533	56518	12	27.9	6.33	4659	1	1	1	607.825	1213.64	2	1213.63	0.0058	0	43.94	2.1e-05	R	DLEPGSTVQLR	C			Cmpd 238, AutoMSn(607.8253), 20.1 min
6	Q19LI2	Alpha-1B-glycoprotein OS=Mus musculus OX=10090 GN=A1bg PE=1 SV=1	533	56518	12	27.9	6.33	5141	1	1	1	453.247	1356.72	3	1356.71	0.0026	0	53.81	2.1e-06	K	STVHLGQEAIFR	C			Cmpd 192, AutoMSn(453.2465), 19.1 min
6	Q19LI2	Alpha-1B-glycoprotein OS=Mus musculus OX=10090 GN=A1bg PE=1 SV=1	533	56518	12	27.9	6.33	5142	1	1	1	679.366	1356.72	2	1356.71	0.0035	0	25.74	0.0013	K	STVHLGQEAIFR	C			Cmpd 196, AutoMSn(679.3665), 19.2 min
6	Q19LI2	Alpha-1B-glycoprotein OS=Mus musculus OX=10090 GN=A1bg PE=1 SV=1	533	56518	12	27.9	6.33	5143	1	1	1	453.247	1356.72	3	1356.71	0.0043	0	65.45	1.4e-07	K	STVHLGQEAIFR	C			Cmpd 197, AutoMSn(453.2470), 19.2 min
6	Q19LI2	Alpha-1B-glycoprotein OS=Mus musculus OX=10090 GN=A1bg PE=1 SV=1	533	56518	12	27.9	6.33	5144	1	1	1	453.248	1356.72	3	1356.71	0.0056	0	85.58	1.4e-09	K	STVHLGQEAIFR	C			Cmpd 194, AutoMSn(453.2475), 19.1 min
6	Q19LI2	Alpha-1B-glycoprotein OS=Mus musculus OX=10090 GN=A1bg PE=1 SV=1	533	56518	12	27.9	6.33	5145	1	1	1	453.248	1356.72	3	1356.71	0.0077	0	38.72	6.7e-05	K	STVHLGQEAIFR	C			Cmpd 269, AutoMSn(453.2482), 19.1 min
6	Q19LI2	Alpha-1B-glycoprotein OS=Mus musculus OX=10090 GN=A1bg PE=1 SV=1	533	56518	12	27.9	6.33	5905	3	1	1	521.278	1560.81	3	1560.82	-0.0086	1	17.27	0.0085	R	CTAPVSGLRFGLQR	Q	Carbamidomethyl (C)	0.10000000000000.0	Cmpd 259, AutoMSn(521.2776), 20.6 min
6	Q19LI2	Alpha-1B-glycoprotein OS=Mus musculus OX=10090 GN=A1bg PE=1 SV=1	533	56518	12	27.9	6.33	6857	4	1	1	958.429	1914.84	2	1914.94	-0.0938	1	14.36	0.016	R	FSLGAITSNNSGIYRCR	C	Carbamidomethyl (C)	0.00000000000000010.0	Cmpd 475, AutoMSn(958.4289), 25.7 min
6	Q19LI2	Alpha-1B-glycoprotein OS=Mus musculus OX=10090 GN=A1bg PE=1 SV=1	533	56518	12	27.9	6.33	8150	7	1	1	822.892	2465.65	3	2466.22	-0.5673	0	16.04	0.016	R	YTALPPFTFESGISDPVEVIVEG	-			Cmpd 655, AutoMSn(822.8917), 30.8 min
6	Q19LI2	Alpha-1B-glycoprotein OS=Mus musculus OX=10090 GN=A1bg PE=1 SV=1	533	56518	12	27.9	6.33	8151	1	1	1	822.893	2465.66	3	2466.22	-0.5643	0	26.38	0.0014	R	YTALPPFTFESGISDPVEVIVEG	-			Cmpd 658, AutoMSn(822.8927), 30.9 min
6	Q19LI2	Alpha-1B-glycoprotein OS=Mus musculus OX=10090 GN=A1bg PE=1 SV=1	533	56518	12	27.9	6.33	8153	1	1	1	823.088	2466.24	3	2466.22	0.0215	0	23.28	0.0016	R	YTALPPFTFESGISDPVEVIVEG	-			Cmpd 784, AutoMSn(823.0880), 35.4 min
6	Q19LI2	Alpha-1B-glycoprotein OS=Mus musculus OX=10090 GN=A1bg PE=1 SV=1	533	56518	12	27.9	6.33	6170	1	1	1	823.525	2467.55	3	2468.23	-0.6751	1	19.53	0.014	R	STSAYLKLLFVGPQHAGNYSCR	Y	Carbamidomethyl (C)	0.0000000000000000000010.0	Cmpd 787, AutoMSn(823.5246), 35.5 min
6	Q19LI2	Alpha-1B-glycoprotein OS=Mus musculus OX=10090 GN=A1bg PE=1 SV=1	533	56518	12	27.9	6.33	8233	1	1	1	833.415	2497.22	3	2497.23	-0.0081	1	26.1	0.00076	R	DAILYYVNLKELDNPGPFTCR	Y	Carbamidomethyl (C)	0.000000000000000000010.0	Cmpd 551, AutoMSn(833.4149), 27.9 min
6	Q19LI2	Alpha-1B-glycoprotein OS=Mus musculus OX=10090 GN=A1bg PE=1 SV=1	533	56518	12	27.9	6.33	8234	1	1	1	833.416	2497.23	3	2497.23	-0.0038	1	37.75	5.2e-05	R	DAILYYVNLKELDNPGPFTCR	Y	Carbamidomethyl (C)	0.000000000000000000010.0	Cmpd 550, AutoMSn(833.4164), 27.9 min
6	Q19LI2	Alpha-1B-glycoprotein OS=Mus musculus OX=10090 GN=A1bg PE=1 SV=1	533	56518	12	27.9	6.33	8235	1	1	1	833.417	2497.23	3	2497.23	-0.0021	1	41.06	2.4e-05	R	DAILYYVNLKELDNPGPFTCR	Y	Carbamidomethyl (C)	0.000000000000000000010.0	Cmpd 549, AutoMSn(833.4169), 27.8 min
6	Q19LI2	Alpha-1B-glycoprotein OS=Mus musculus OX=10090 GN=A1bg PE=1 SV=1	533	56518	12	27.9	6.33	8236	1	1	1	833.421	2497.24	3	2497.23	0.0107	1	33.78	0.00013	R	DAILYYVNLKELDNPGPFTCR	Y	Carbamidomethyl (C)	0.000000000000000000010.0	Cmpd 548, AutoMSn(833.4212), 27.8 min	emPAI	0.49
7	P02088	Hemoglobin subunit beta-1 OS=Mus musculus OX=10090 GN=Hbb-b1 PE=1 SV=2	496	15830	9	51.7	7.12	4495	8	1	0	568.855	1135.69	2	1135.67	0.0235	0	10.69	0.05	K	VVAGVATALAHK	Y			Cmpd 832, AutoMSn(568.8547), 34.5 min
7	P02088	Hemoglobin subunit beta-1 OS=Mus musculus OX=10090 GN=Hbb-b1 PE=1 SV=2	496	15830	9	51.7	7.12	4850	1	1	0	637.865	1273.72	2	1273.72	-0.003	0	21.18	0.004	R	LLVVYPWTQR	Y			Cmpd 297, AutoMSn(637.8649), 25.3 min
7	P02088	Hemoglobin subunit beta-1 OS=Mus musculus OX=10090 GN=Hbb-b1 PE=1 SV=2	496	15830	9	51.7	7.12	4851	1	1	0	637.865	1273.72	2	1273.72	-0.003	0	58.97	6.7e-07	R	LLVVYPWTQR	Y			Cmpd 340, AutoMSn(637.8649), 25.2 min
7	P02088	Hemoglobin subunit beta-1 OS=Mus musculus OX=10090 GN=Hbb-b1 PE=1 SV=2	496	15830	9	51.7	7.12	4852	1	1	0	637.865	1273.72	2	1273.72	-0.0028	0	42.18	3.2e-05	R	LLVVYPWTQR	Y			Cmpd 475, AutoMSn(637.8650), 25.4 min
7	P02088	Hemoglobin subunit beta-1 OS=Mus musculus OX=10090 GN=Hbb-b1 PE=1 SV=2	496	15830	9	51.7	7.12	4853	1	1	0	637.865	1273.72	2	1273.72	-0.0027	0	38.94	6.7e-05	R	LLVVYPWTQR	Y			Cmpd 279, AutoMSn(637.8651), 25.7 min
7	P02088	Hemoglobin subunit beta-1 OS=Mus musculus OX=10090 GN=Hbb-b1 PE=1 SV=2	496	15830	9	51.7	7.12	4854	1	1	0	637.866	1273.72	2	1273.72	-0.0013	0	41.34	3.9e-05	R	LLVVYPWTQR	Y			Cmpd 456, AutoMSn(637.8658), 25.5 min
7	P02088	Hemoglobin subunit beta-1 OS=Mus musculus OX=10090 GN=Hbb-b1 PE=1 SV=2	496	15830	9	51.7	7.12	4855	1	1	0	637.866	1273.72	2	1273.72	-0.0011	0	59.11	6.5e-07	R	LLVVYPWTQR	Y			Cmpd 171, AutoMSn(637.8659), 25.1 min
7	P02088	Hemoglobin subunit beta-1 OS=Mus musculus OX=10090 GN=Hbb-b1 PE=1 SV=2	496	15830	9	51.7	7.12	4857	1	1	0	637.866	1273.72	2	1273.72	-0.0006	0	48.95	6.7e-06	R	LLVVYPWTQR	Y			Cmpd 343, AutoMSn(637.8661), 25.3 min
7	P02088	Hemoglobin subunit beta-1 OS=Mus musculus OX=10090 GN=Hbb-b1 PE=1 SV=2	496	15830	9	51.7	7.12	4858	1	1	0	637.867	1273.72	2	1273.72	0.0014	0	37.93	8.5e-05	R	LLVVYPWTQR	Y			Cmpd 290, AutoMSn(637.8671), 25.2 min
7	P02088	Hemoglobin subunit beta-1 OS=Mus musculus OX=10090 GN=Hbb-b1 PE=1 SV=2	496	15830	9	51.7	7.12	4859	1	1	0	637.867	1273.72	2	1273.72	0.0016	0	38.49	7.5e-05	R	LLVVYPWTQR	Y			Cmpd 296, AutoMSn(637.8672), 25.2 min
7	P02088	Hemoglobin subunit beta-1 OS=Mus musculus OX=10090 GN=Hbb-b1 PE=1 SV=2	496	15830	9	51.7	7.12	4860	1	1	0	637.867	1273.72	2	1273.72	0.0019	0	57.5	9.4e-07	R	LLVVYPWTQR	Y			Cmpd 356, AutoMSn(637.8674), 25.0 min
7	P02088	Hemoglobin subunit beta-1 OS=Mus musculus OX=10090 GN=Hbb-b1 PE=1 SV=2	496	15830	9	51.7	7.12	4861	1	1	0	637.867	1273.72	2	1273.72	0.002	0	35.48	0.00015	R	LLVVYPWTQR	Y			Cmpd 459, AutoMSn(637.8674), 25.5 min
7	P02088	Hemoglobin subunit beta-1 OS=Mus musculus OX=10090 GN=Hbb-b1 PE=1 SV=2	496	15830	9	51.7	7.12	4862	1	1	0	637.868	1273.72	2	1273.72	0.0024	0	58.97	6.7e-07	R	LLVVYPWTQR	Y			Cmpd 175, AutoMSn(637.8676), 25.2 min
7	P02088	Hemoglobin subunit beta-1 OS=Mus musculus OX=10090 GN=Hbb-b1 PE=1 SV=2	496	15830	9	51.7	7.12	4863	1	1	0	637.868	1273.72	2	1273.72	0.0026	0	58.45	7.6e-07	R	LLVVYPWTQR	Y			Cmpd 359, AutoMSn(637.8677), 25.0 min
7	P02088	Hemoglobin subunit beta-1 OS=Mus musculus OX=10090 GN=Hbb-b1 PE=1 SV=2	496	15830	9	51.7	7.12	4864	1	1	0	425.581	1273.72	3	1273.72	0.0027	0	53.18	2.6e-06	R	LLVVYPWTQR	Y			Cmpd 364, AutoMSn(425.5809), 25.1 min
7	P02088	Hemoglobin subunit beta-1 OS=Mus musculus OX=10090 GN=Hbb-b1 PE=1 SV=2	496	15830	9	51.7	7.12	4865	1	1	0	637.868	1273.72	2	1273.72	0.0027	0	27.39	0.00097	R	LLVVYPWTQR	Y			Cmpd 292, AutoMSn(637.8678), 25.3 min
7	P02088	Hemoglobin subunit beta-1 OS=Mus musculus OX=10090 GN=Hbb-b1 PE=1 SV=2	496	15830	9	51.7	7.12	4866	1	1	0	637.868	1273.72	2	1273.72	0.003	0	58.27	7.9e-07	R	LLVVYPWTQR	Y			Cmpd 362, AutoMSn(637.8679), 25.1 min
7	P02088	Hemoglobin subunit beta-1 OS=Mus musculus OX=10090 GN=Hbb-b1 PE=1 SV=2	496	15830	9	51.7	7.12	4867	1	1	0	637.868	1273.72	2	1273.72	0.0032	0	23.6	0.0023	R	LLVVYPWTQR	Y			Cmpd 277, AutoMSn(637.8680), 25.6 min
7	P02088	Hemoglobin subunit beta-1 OS=Mus musculus OX=10090 GN=Hbb-b1 PE=1 SV=2	496	15830	9	51.7	7.12	4868	1	1	0	637.868	1273.72	2	1273.72	0.0033	0	59.37	6.2e-07	R	LLVVYPWTQR	Y			Cmpd 173, AutoMSn(637.8681), 25.1 min
7	P02088	Hemoglobin subunit beta-1 OS=Mus musculus OX=10090 GN=Hbb-b1 PE=1 SV=2	496	15830	9	51.7	7.12	4869	1	1	0	637.868	1273.72	2	1273.72	0.0035	0	29.65	0.00058	R	LLVVYPWTQR	Y			Cmpd 287, AutoMSn(637.8682), 25.2 min
7	P02088	Hemoglobin subunit beta-1 OS=Mus musculus OX=10090 GN=Hbb-b1 PE=1 SV=2	496	15830	9	51.7	7.12	4870	1	1	0	425.582	1273.72	3	1273.72	0.0047	0	39.21	6.4e-05	R	LLVVYPWTQR	Y			Cmpd 370, AutoMSn(425.5816), 25.2 min
7	P02088	Hemoglobin subunit beta-1 OS=Mus musculus OX=10090 GN=Hbb-b1 PE=1 SV=2	496	15830	9	51.7	7.12	4871	1	1	0	637.869	1273.72	2	1273.72	0.0053	0	32.96	0.00027	R	LLVVYPWTQR	Y			Cmpd 337, AutoMSn(637.8691), 25.2 min
7	P02088	Hemoglobin subunit beta-1 OS=Mus musculus OX=10090 GN=Hbb-b1 PE=1 SV=2	496	15830	9	51.7	7.12	3315	1	1	0	425.582	1273.73	3	1273.72	0.0071	0	53.44	8.1e-06	R	LLVVYPWTQR	Y			Cmpd 367, AutoMSn(425.5824), 25.2 min
7	P02088	Hemoglobin subunit beta-1 OS=Mus musculus OX=10090 GN=Hbb-b1 PE=1 SV=2	496	15830	9	51.7	7.12	4947	1	1	1	651.819	1301.62	2	1301.62	0.0028	0	96.57	1.1e-10	K	VNSDEVGGEALGR	L			Cmpd 56, AutoMSn(651.8192), 16.4 min
7	P02088	Hemoglobin subunit beta-1 OS=Mus musculus OX=10090 GN=Hbb-b1 PE=1 SV=2	496	15830	9	51.7	7.12	4948	1	1	1	651.82	1301.62	2	1301.62	0.0035	0	89.43	5.5e-10	K	VNSDEVGGEALGR	L			Cmpd 61, AutoMSn(651.8196), 16.5 min
7	P02088	Hemoglobin subunit beta-1 OS=Mus musculus OX=10090 GN=Hbb-b1 PE=1 SV=2	496	15830	9	51.7	7.12	4949	1	1	1	651.821	1301.63	2	1301.62	0.0056	0	85.93	1.2e-09	K	VNSDEVGGEALGR	L			Cmpd 53, AutoMSn(651.8207), 16.3 min
7	P02088	Hemoglobin subunit beta-1 OS=Mus musculus OX=10090 GN=Hbb-b1 PE=1 SV=2	496	15830	9	51.7	7.12	4950	1	1	1	651.821	1301.63	2	1301.62	0.0063	0	82.9	2.5e-09	K	VNSDEVGGEALGR	L			Cmpd 58, AutoMSn(651.8210), 16.4 min
7	P02088	Hemoglobin subunit beta-1 OS=Mus musculus OX=10090 GN=Hbb-b1 PE=1 SV=2	496	15830	9	51.7	7.12	5415	1	1	0	479.608	1435.8	3	1435.79	0.0093	1	53.48	2.3e-06	K	VVAGVATALAHKYH	-			Cmpd 74, AutoMSn(479.6083), 16.8 min
7	P02088	Hemoglobin subunit beta-1 OS=Mus musculus OX=10090 GN=Hbb-b1 PE=1 SV=2	496	15830	9	51.7	7.12	5416	1	1	0	479.608	1435.8	3	1435.79	0.0101	1	70.44	4.6e-08	K	VVAGVATALAHKYH	-			Cmpd 75, AutoMSn(479.6085), 16.8 min
7	P02088	Hemoglobin subunit beta-1 OS=Mus musculus OX=10090 GN=Hbb-b1 PE=1 SV=2	496	15830	9	51.7	7.12	5417	1	1	0	479.61	1435.81	3	1435.79	0.0156	1	54.15	2e-06	K	VVAGVATALAHKYH	-			Cmpd 72, AutoMSn(479.6103), 16.8 min
7	P02088	Hemoglobin subunit beta-1 OS=Mus musculus OX=10090 GN=Hbb-b1 PE=1 SV=2	496	15830	9	51.7	7.12	6771	1	1	1	628.995	1883.96	3	1883.96	0.0062	1	27.43	0.00074	M	VHLTDAEKAAVSCLWGK	V	Carbamidomethyl (C)	0.00000000000010000.0	Cmpd 221, AutoMSn(628.9948), 21.6 min
7	P02088	Hemoglobin subunit beta-1 OS=Mus musculus OX=10090 GN=Hbb-b1 PE=1 SV=2	496	15830	9	51.7	7.12	6772	1	1	1	628.998	1883.97	3	1883.96	0.0151	1	22.03	0.0026	M	VHLTDAEKAAVSCLWGK	V	Carbamidomethyl (C)	0.00000000000010000.0	Cmpd 223, AutoMSn(628.9978), 21.7 min
7	P02088	Hemoglobin subunit beta-1 OS=Mus musculus OX=10090 GN=Hbb-b1 PE=1 SV=2	496	15830	9	51.7	7.12	6995	5	1	1	653.552	1957.63	3	1957.98	-0.3419	1	15.26	0.021	-	MVHLTDAEKAAVSCLWGK	V			Cmpd 526, AutoMSn(653.5518), 26.9 min
7	P02088	Hemoglobin subunit beta-1 OS=Mus musculus OX=10090 GN=Hbb-b1 PE=1 SV=2	496	15830	9	51.7	7.12	7138	1	1	1	998.954	1995.89	2	1995.89	0.0056	0	93.86	1.6e-10	R	YFDSFGDLSSASAIMGNAK	V	Oxidation (M)	0.0000000000000020000.0	Cmpd 330, AutoMSn(998.9543), 24.3 min
7	P02088	Hemoglobin subunit beta-1 OS=Mus musculus OX=10090 GN=Hbb-b1 PE=1 SV=2	496	15830	9	51.7	7.12	7139	1	1	1	998.955	1995.9	2	1995.89	0.0073	0	98.34	5.7e-11	R	YFDSFGDLSSASAIMGNAK	V	Oxidation (M)	0.0000000000000020000.0	Cmpd 337, AutoMSn(998.9551), 24.4 min
7	P02088	Hemoglobin subunit beta-1 OS=Mus musculus OX=10090 GN=Hbb-b1 PE=1 SV=2	496	15830	9	51.7	7.12	7141	1	1	1	666.307	1995.9	3	1995.89	0.0096	0	44.42	1.4e-05	R	YFDSFGDLSSASAIMGNAK	V	Oxidation (M)	0.0000000000000020000.0	Cmpd 148, AutoMSn(666.3066), 24.4 min
7	P02088	Hemoglobin subunit beta-1 OS=Mus musculus OX=10090 GN=Hbb-b1 PE=1 SV=2	496	15830	9	51.7	7.12	7142	1	1	1	998.957	1995.9	2	1995.89	0.0103	0	127.26	7.3e-14	R	YFDSFGDLSSASAIMGNAK	V	Oxidation (M)	0.0000000000000020000.0	Cmpd 333, AutoMSn(998.9566), 24.4 min
7	P02088	Hemoglobin subunit beta-1 OS=Mus musculus OX=10090 GN=Hbb-b1 PE=1 SV=2	496	15830	9	51.7	7.12	7143	1	1	1	666.307	1995.9	3	1995.89	0.0107	0	30.39	0.00035	R	YFDSFGDLSSASAIMGNAK	V	Oxidation (M)	0.0000000000000020000.0	Cmpd 152, AutoMSn(666.3070), 24.4 min
7	P02088	Hemoglobin subunit beta-1 OS=Mus musculus OX=10090 GN=Hbb-b1 PE=1 SV=2	496	15830	9	51.7	7.12	7144	1	1	1	666.308	1995.9	3	1995.89	0.0133	0	41.43	2.8e-05	R	YFDSFGDLSSASAIMGNAK	V	Oxidation (M)	0.0000000000000020000.0	Cmpd 320, AutoMSn(666.3078), 24.5 min
7	P02088	Hemoglobin subunit beta-1 OS=Mus musculus OX=10090 GN=Hbb-b1 PE=1 SV=2	496	15830	9	51.7	7.12	7146	1	1	1	666.311	1995.91	3	1995.89	0.0215	0	40.66	3.3e-05	R	YFDSFGDLSSASAIMGNAK	V	Oxidation (M)	0.0000000000000020000.0	Cmpd 322, AutoMSn(666.3106), 24.5 min
7	P02088	Hemoglobin subunit beta-1 OS=Mus musculus OX=10090 GN=Hbb-b1 PE=1 SV=2	496	15830	9	51.7	7.12	7148	1	1	1	666.315	1995.92	3	1995.89	0.0345	0	49.63	4.1e-06	R	YFDSFGDLSSASAIMGNAK	V	Oxidation (M)	0.0000000000000020000.0	Cmpd 328, AutoMSn(666.3149), 24.2 min
7	P02088	Hemoglobin subunit beta-1 OS=Mus musculus OX=10090 GN=Hbb-b1 PE=1 SV=2	496	15830	9	51.7	7.12	7676	1	1	1	742.026	2223.06	3	2223.05	0.0052	1	27.07	0.00072	R	YFDSFGDLSSASAIMGNAKVK	A	Oxidation (M)	0.000000000000002000000.0	Cmpd 258, AutoMSn(742.0263), 22.5 min
7	P02088	Hemoglobin subunit beta-1 OS=Mus musculus OX=10090 GN=Hbb-b1 PE=1 SV=2	496	15830	9	51.7	7.12	7677	1	1	1	742.029	2223.07	3	2223.05	0.0134	1	48.52	5.1e-06	R	YFDSFGDLSSASAIMGNAKVK	A	Oxidation (M)	0.000000000000002000000.0	Cmpd 262, AutoMSn(742.0290), 22.6 min
7	P02088	Hemoglobin subunit beta-1 OS=Mus musculus OX=10090 GN=Hbb-b1 PE=1 SV=2	496	15830	9	51.7	7.12	7678	1	1	1	742.03	2223.07	3	2223.05	0.0159	1	22.86	0.0019	R	YFDSFGDLSSASAIMGNAKVK	A	Oxidation (M)	0.000000000000002000000.0	Cmpd 266, AutoMSn(742.0298), 22.7 min
7	P02088	Hemoglobin subunit beta-1 OS=Mus musculus OX=10090 GN=Hbb-b1 PE=1 SV=2	496	15830	9	51.7	7.12	7778	1	1	1	759.048	2274.12	3	2274.11	0.0173	1	42.85	1.7e-05	K	AAVSCLWGKVNSDEVGGEALGR	L	Carbamidomethyl (C)	0.0000100000000000000000.0	Cmpd 235, AutoMSn(759.0485), 21.9 min	emPAI	3.71
8	P01027	Complement C3 OS=Mus musculus OX=10090 GN=C3 PE=1 SV=3	511	186366	12	10.3	6.29	2741	6	1	1	370.375	1108.1	3	1107.56	0.5479	0	11.61	0.13	K	QNEAFSLTAK	G			Cmpd 809, AutoMSn(370.3752), 36.2 min
8	P01027	Complement C3 OS=Mus musculus OX=10090 GN=C3 PE=1 SV=3	511	186366	12	10.3	6.29	4422	1	1	1	558.327	1114.64	2	1114.63	0.0044	0	60.71	4.8e-07	K	VLVVTQGSNAK	A			Cmpd 162, AutoMSn(558.3268), 15.4 min
8	P01027	Complement C3 OS=Mus musculus OX=10090 GN=C3 PE=1 SV=3	511	186366	12	10.3	6.29	4845	1	1	1	636.802	1271.59	2	1271.59	0.0002	0	27.74	0.00082	K	NTMFLEICTK	Y	Carbamidomethyl (C); Oxidation (M)	0.0020000100.0	Cmpd 167, AutoMSn(636.8019), 20.8 min
8	P01027	Complement C3 OS=Mus musculus OX=10090 GN=C3 PE=1 SV=3	511	186366	12	10.3	6.29	6298	1	1	1	561.616	1681.83	3	1681.82	0.0106	1	58.55	5.8e-07	R	SEETKQNEAFSLTAK	G			Cmpd 33, AutoMSn(561.6161), 16.2 min
8	P01027	Complement C3 OS=Mus musculus OX=10090 GN=C3 PE=1 SV=3	511	186366	12	10.3	6.29	6299	1	1	1	561.617	1681.83	3	1681.82	0.0142	1	49.04	5.2e-06	R	SEETKQNEAFSLTAK	G			Cmpd 38, AutoMSn(561.6173), 16.4 min
8	P01027	Complement C3 OS=Mus musculus OX=10090 GN=C3 PE=1 SV=3	511	186366	12	10.3	6.29	6780	1	1	1	943.962	1885.91	2	1885.92	-0.0061	0	37.86	6.5e-05	R	SELEEDIIPEEDIISR	S			Cmpd 358, AutoMSn(943.9620), 25.6 min
8	P01027	Complement C3 OS=Mus musculus OX=10090 GN=C3 PE=1 SV=3	511	186366	12	10.3	6.29	6781	1	1	1	943.964	1885.91	2	1885.92	-0.0015	0	69.62	4.3e-08	R	SELEEDIIPEEDIISR	S			Cmpd 297, AutoMSn(943.9644), 25.4 min
8	P01027	Complement C3 OS=Mus musculus OX=10090 GN=C3 PE=1 SV=3	511	186366	12	10.3	6.29	6782	1	1	1	943.965	1885.91	2	1885.92	-0.0006	0	33	0.0002	R	SELEEDIIPEEDIISR	S			Cmpd 355, AutoMSn(943.9648), 25.6 min
8	P01027	Complement C3 OS=Mus musculus OX=10090 GN=C3 PE=1 SV=3	511	186366	12	10.3	6.29	6783	1	1	1	629.647	1885.92	3	1885.92	0.0034	0	58.06	6.2e-07	R	SELEEDIIPEEDIISR	S			Cmpd 298, AutoMSn(629.6470), 25.4 min
8	P01027	Complement C3 OS=Mus musculus OX=10090 GN=C3 PE=1 SV=3	511	186366	12	10.3	6.29	6784	1	1	1	629.647	1885.92	3	1885.92	0.0041	0	48.57	5.5e-06	R	SELEEDIIPEEDIISR	S			Cmpd 301, AutoMSn(629.6472), 25.5 min
8	P01027	Complement C3 OS=Mus musculus OX=10090 GN=C3 PE=1 SV=3	511	186366	12	10.3	6.29	6785	1	1	1	629.647	1885.92	3	1885.92	0.0043	0	64.79	1.3e-07	R	SELEEDIIPEEDIISR	S			Cmpd 303, AutoMSn(629.6473), 25.6 min
8	P01027	Complement C3 OS=Mus musculus OX=10090 GN=C3 PE=1 SV=3	511	186366	12	10.3	6.29	6786	1	1	1	943.968	1885.92	2	1885.92	0.0064	0	33.8	0.00017	R	SELEEDIIPEEDIISR	S			Cmpd 353, AutoMSn(943.9683), 25.5 min
8	P01027	Complement C3 OS=Mus musculus OX=10090 GN=C3 PE=1 SV=3	511	186366	12	10.3	6.29	6787	2	1	1	629.65	1885.93	3	1885.92	0.0116	0	19.08	0.0049	R	SELEEDIIPEEDIISR	S			Cmpd 356, AutoMSn(629.6497), 25.6 min
8	P01027	Complement C3 OS=Mus musculus OX=10090 GN=C3 PE=1 SV=3	511	186366	12	10.3	6.29	6837	1	1	1	637.362	1909.07	3	1909.07	-0.0092	1	25.66	0.0013	K	LSINTPNSRQPLTITVR	T			Cmpd 408, AutoMSn(637.3624), 21.0 min
8	P01027	Complement C3 OS=Mus musculus OX=10090 GN=C3 PE=1 SV=3	511	186366	12	10.3	6.29	7124	4	1	1	664.626	1990.86	3	1990.08	0.7728	1	22.03	0.0028	K	TVAIHTLDPEKLGQGGVQK	V			Cmpd 117, AutoMSn(664.6265), 17.3 min
8	P01027	Complement C3 OS=Mus musculus OX=10090 GN=C3 PE=1 SV=3	511	186366	12	10.3	6.29	7470	1	1	1	1065.5	2128.98	2	2128.98	0.0086	0	61.16	2.8e-07	K	VDVPAADLSDQVPDTDSETR	I			Cmpd 196, AutoMSn(1065.4996), 21.9 min
8	P01027	Complement C3 OS=Mus musculus OX=10090 GN=C3 PE=1 SV=3	511	186366	12	10.3	6.29	7471	1	1	1	710.669	2128.99	3	2128.98	0.0108	0	46.82	7.7e-06	K	VDVPAADLSDQVPDTDSETR	I			Cmpd 191, AutoMSn(710.6696), 21.8 min
8	P01027	Complement C3 OS=Mus musculus OX=10090 GN=C3 PE=1 SV=3	511	186366	12	10.3	6.29	7472	1	1	1	1065.5	2128.99	2	2128.98	0.0155	0	43.38	1.7e-05	K	VDVPAADLSDQVPDTDSETR	I			Cmpd 193, AutoMSn(1065.5031), 21.9 min
8	P01027	Complement C3 OS=Mus musculus OX=10090 GN=C3 PE=1 SV=3	511	186366	12	10.3	6.29	7473	1	1	1	710.671	2128.99	3	2128.98	0.0161	0	78.86	4.8e-09	K	VDVPAADLSDQVPDTDSETR	I			Cmpd 192, AutoMSn(710.6713), 21.9 min
8	P01027	Complement C3 OS=Mus musculus OX=10090 GN=C3 PE=1 SV=3	511	186366	12	10.3	6.29	7474	1	1	1	1065.5	2128.99	2	2128.98	0.0171	0	78.38	5.4e-09	K	VDVPAADLSDQVPDTDSETR	I			Cmpd 198, AutoMSn(1065.5039), 22.0 min
8	P01027	Complement C3 OS=Mus musculus OX=10090 GN=C3 PE=1 SV=3	511	186366	12	10.3	6.29	7475	1	1	1	710.679	2129.01	3	2128.98	0.0384	0	30.79	0.00031	K	VDVPAADLSDQVPDTDSETR	I			Cmpd 190, AutoMSn(710.6788), 21.8 min
8	P01027	Complement C3 OS=Mus musculus OX=10090 GN=C3 PE=1 SV=3	511	186366	12	10.3	6.29	7504	1	1	1	715.028	2142.06	3	2142.06	-0.0005	0	69.61	3.9e-08	R	IILQGSPVVQMAEDAVDGER	L	Oxidation (M)	0.00000000002000000000.0	Cmpd 286, AutoMSn(715.0280), 24.9 min
8	P01027	Complement C3 OS=Mus musculus OX=10090 GN=C3 PE=1 SV=3	511	186366	12	10.3	6.29	7505	1	1	1	715.031	2142.07	3	2142.06	0.0089	0	22.84	0.0019	R	IILQGSPVVQMAEDAVDGER	L	Oxidation (M)	0.00000000002000000000.0	Cmpd 284, AutoMSn(715.0311), 24.8 min
8	P01027	Complement C3 OS=Mus musculus OX=10090 GN=C3 PE=1 SV=3	511	186366	12	10.3	6.29	7506	1	1	1	715.031	2142.07	3	2142.06	0.0093	0	81.63	2.4e-09	R	IILQGSPVVQMAEDAVDGER	L	Oxidation (M)	0.00000000002000000000.0	Cmpd 285, AutoMSn(715.0313), 24.9 min
8	P01027	Complement C3 OS=Mus musculus OX=10090 GN=C3 PE=1 SV=3	511	186366	12	10.3	6.29	7646	1	1	1	736.31	2205.91	3	2205.9	0.0054	0	47.85	7.4e-06	K	QCEELGAFTESMVVYGCPN	-	2 Carbamidomethyl (C); Oxidation (M)	0.0100000000020000100.0	Cmpd 310, AutoMSn(736.3096), 25.7 min
8	P01027	Complement C3 OS=Mus musculus OX=10090 GN=C3 PE=1 SV=3	511	186366	12	10.3	6.29	7647	1	1	1	736.311	2205.91	3	2205.9	0.0087	0	48.5	6.3e-06	K	QCEELGAFTESMVVYGCPN	-	2 Carbamidomethyl (C); Oxidation (M)	0.0100000000020000100.0	Cmpd 313, AutoMSn(736.3107), 25.8 min
8	P01027	Complement C3 OS=Mus musculus OX=10090 GN=C3 PE=1 SV=3	511	186366	12	10.3	6.29	7958	1	1	1	795.42	2383.24	3	2383.24	-0.002	1	23.03	0.0018	R	IILQGSPVVQMAEDAVDGERLK	H	Oxidation (M)	0.0000000000200000000000.0	Cmpd 261, AutoMSn(795.4205), 24.1 min
8	P01027	Complement C3 OS=Mus musculus OX=10090 GN=C3 PE=1 SV=3	511	186366	12	10.3	6.29	8647	9	1	1	1403.15	2804.28	2	2804.09	0.1935	1	13.71	0.013	K	LCHSEMCRCAEENCFMQQSQEK	I	3 Carbamidomethyl (C)	0.0000001010000100000000.0	Cmpd 899, AutoMSn(1403.1492), 32.0 min	emPAI	0.15
9	P28665	Murinoglobulin-1 OS=Mus musculus OX=10090 GN=Mug1 PE=1 SV=3	468	165193	12	13.1	6	4540	1	1	0	578.311	1154.61	2	1154.61	-0.0005	0	34.05	0.00019	R	HTSSWLVTPK	S			Cmpd 129, AutoMSn(578.3112), 17.5 min
9	P28665	Murinoglobulin-1 OS=Mus musculus OX=10090 GN=Mug1 PE=1 SV=3	468	165193	12	13.1	6	4542	1	1	0	578.313	1154.61	2	1154.61	0.0041	0	44.59	1.7e-05	R	HTSSWLVTPK	S			Cmpd 127, AutoMSn(578.3135), 17.5 min
9	P28665	Murinoglobulin-1 OS=Mus musculus OX=10090 GN=Mug1 PE=1 SV=3	468	165193	12	13.1	6	5335	1	1	1	705.352	1408.69	2	1408.69	-0.0049	0	48.12	7.3e-06	R	FSTSQSLPASQTR	L			Cmpd 94, AutoMSn(705.3521), 16.8 min
9	P28665	Murinoglobulin-1 OS=Mus musculus OX=10090 GN=Mug1 PE=1 SV=3	468	165193	12	13.1	6	5336	1	1	1	705.357	1408.7	2	1408.69	0.0055	0	64.07	1.9e-07	R	FSTSQSLPASQTR	L			Cmpd 101, AutoMSn(705.3574), 16.8 min
9	P28665	Murinoglobulin-1 OS=Mus musculus OX=10090 GN=Mug1 PE=1 SV=3	468	165193	12	13.1	6	5337	1	1	1	705.358	1408.7	2	1408.69	0.0071	0	47.87	7.7e-06	R	FSTSQSLPASQTR	L			Cmpd 98, AutoMSn(705.3582), 16.8 min
9	P28665	Murinoglobulin-1 OS=Mus musculus OX=10090 GN=Mug1 PE=1 SV=3	468	165193	12	13.1	6	5338	1	1	1	705.358	1408.7	2	1408.69	0.0075	0	37.1	9.2e-05	R	FSTSQSLPASQTR	L			Cmpd 96, AutoMSn(705.3583), 16.8 min
9	P28665	Murinoglobulin-1 OS=Mus musculus OX=10090 GN=Mug1 PE=1 SV=3	468	165193	12	13.1	6	5339	1	1	1	470.577	1408.71	3	1408.69	0.0143	0	39.95	4.8e-05	R	FSTSQSLPASQTR	L			Cmpd 106, AutoMSn(470.5769), 16.9 min
9	P28665	Murinoglobulin-1 OS=Mus musculus OX=10090 GN=Mug1 PE=1 SV=3	468	165193	12	13.1	6	5451	1	1	0	482.955	1445.84	3	1445.83	0.0104	0	23.72	0.0025	K	MLSGFIPLKPTVK	K	Oxidation (M)	0.2000000000000.0	Cmpd 306, AutoMSn(482.9546), 21.7 min
9	P28665	Murinoglobulin-1 OS=Mus musculus OX=10090 GN=Mug1 PE=1 SV=3	468	165193	12	13.1	6	5763	9	1	0	510.583	1528.73	3	1528.8	-0.0757	0	19.66	0.0053	R	LQVTASPQSLCGLR	A	Carbamidomethyl (C)	0.00000000001000.0	Cmpd 17, AutoMSn(510.5831), 16.2 min
9	P28665	Murinoglobulin-1 OS=Mus musculus OX=10090 GN=Mug1 PE=1 SV=3	468	165193	12	13.1	6	5772	9	1	0	510.586	1528.74	3	1528.8	-0.068	0	17.07	0.0095	R	LQVTASPQSLCGLR	A	Carbamidomethyl (C)	0.00000000001000.0	Cmpd 47, AutoMSn(510.5857), 16.2 min
9	P28665	Murinoglobulin-1 OS=Mus musculus OX=10090 GN=Mug1 PE=1 SV=3	468	165193	12	13.1	6	5774	2	1	0	510.586	1528.74	3	1528.8	-0.0678	0	25.08	0.0015	R	LQVTASPQSLCGLR	A	Carbamidomethyl (C)	0.00000000001000.0	Cmpd 50, AutoMSn(510.5857), 16.2 min
9	P28665	Murinoglobulin-1 OS=Mus musculus OX=10090 GN=Mug1 PE=1 SV=3	468	165193	12	13.1	6	5780	1	1	0	765.406	1528.8	2	1528.8	-0.006	0	54.54	1.7e-06	R	LQVTASPQSLCGLR	A	Carbamidomethyl (C)	0.00000000001000.0	Cmpd 301, AutoMSn(765.4058), 21.5 min
9	P28665	Murinoglobulin-1 OS=Mus musculus OX=10090 GN=Mug1 PE=1 SV=3	468	165193	12	13.1	6	5781	1	1	0	765.408	1528.8	2	1528.8	-0.0023	0	16.52	0.011	R	LQVTASPQSLCGLR	A	Carbamidomethyl (C)	0.00000000001000.0	Cmpd 151, AutoMSn(765.4077), 21.7 min
9	P28665	Murinoglobulin-1 OS=Mus musculus OX=10090 GN=Mug1 PE=1 SV=3	468	165193	12	13.1	6	5782	1	1	0	765.408	1528.8	2	1528.8	-0.0015	0	32.21	0.00029	R	LQVTASPQSLCGLR	A	Carbamidomethyl (C)	0.00000000001000.0	Cmpd 156, AutoMSn(765.4081), 21.8 min
9	P28665	Murinoglobulin-1 OS=Mus musculus OX=10090 GN=Mug1 PE=1 SV=3	468	165193	12	13.1	6	5783	1	1	0	765.408	1528.8	2	1528.8	-0.0011	0	31.61	0.00033	R	LQVTASPQSLCGLR	A	Carbamidomethyl (C)	0.00000000001000.0	Cmpd 152, AutoMSn(765.4083), 21.7 min
9	P28665	Murinoglobulin-1 OS=Mus musculus OX=10090 GN=Mug1 PE=1 SV=3	468	165193	12	13.1	6	5784	1	1	0	765.409	1528.8	2	1528.8	-0.0004	0	29.28	0.00057	R	LQVTASPQSLCGLR	A	Carbamidomethyl (C)	0.00000000001000.0	Cmpd 153, AutoMSn(765.4087), 21.7 min
9	P28665	Murinoglobulin-1 OS=Mus musculus OX=10090 GN=Mug1 PE=1 SV=3	468	165193	12	13.1	6	5785	1	1	0	510.609	1528.8	3	1528.8	0.001	0	27.72	0.00082	R	LQVTASPQSLCGLR	A	Carbamidomethyl (C)	0.00000000001000.0	Cmpd 154, AutoMSn(510.6087), 21.7 min
9	P28665	Murinoglobulin-1 OS=Mus musculus OX=10090 GN=Mug1 PE=1 SV=3	468	165193	12	13.1	6	5786	1	1	0	765.41	1528.81	2	1528.8	0.0028	0	37.31	9e-05	R	LQVTASPQSLCGLR	A	Carbamidomethyl (C)	0.00000000001000.0	Cmpd 304, AutoMSn(765.4103), 21.6 min
9	P28665	Murinoglobulin-1 OS=Mus musculus OX=10090 GN=Mug1 PE=1 SV=3	468	165193	12	13.1	6	5787	1	1	0	765.411	1528.81	2	1528.8	0.0045	0	85.61	1.3e-09	R	LQVTASPQSLCGLR	A	Carbamidomethyl (C)	0.00000000001000.0	Cmpd 301, AutoMSn(765.4111), 21.6 min
9	P28665	Murinoglobulin-1 OS=Mus musculus OX=10090 GN=Mug1 PE=1 SV=3	468	165193	12	13.1	6	5788	1	1	0	765.411	1528.81	2	1528.8	0.0045	0	71.16	3.7e-08	R	LQVTASPQSLCGLR	A	Carbamidomethyl (C)	0.00000000001000.0	Cmpd 295, AutoMSn(765.4111), 21.5 min
9	P28665	Murinoglobulin-1 OS=Mus musculus OX=10090 GN=Mug1 PE=1 SV=3	468	165193	12	13.1	6	5789	1	1	0	765.411	1528.81	2	1528.8	0.0048	0	82.59	2.7e-09	R	LQVTASPQSLCGLR	A	Carbamidomethyl (C)	0.00000000001000.0	Cmpd 298, AutoMSn(765.4112), 21.6 min
9	P28665	Murinoglobulin-1 OS=Mus musculus OX=10090 GN=Mug1 PE=1 SV=3	468	165193	12	13.1	6	5790	1	1	0	510.611	1528.81	3	1528.8	0.0065	0	62.56	2.7e-07	R	LQVTASPQSLCGLR	A	Carbamidomethyl (C)	0.00000000001000.0	Cmpd 302, AutoMSn(510.6105), 21.7 min
9	P28665	Murinoglobulin-1 OS=Mus musculus OX=10090 GN=Mug1 PE=1 SV=3	468	165193	12	13.1	6	5791	1	1	0	510.611	1528.81	3	1528.8	0.0086	0	58.57	6.8e-07	R	LQVTASPQSLCGLR	A	Carbamidomethyl (C)	0.00000000001000.0	Cmpd 296, AutoMSn(510.6112), 21.5 min
9	P28665	Murinoglobulin-1 OS=Mus musculus OX=10090 GN=Mug1 PE=1 SV=3	468	165193	12	13.1	6	5792	1	1	0	510.612	1528.81	3	1528.8	0.0102	0	50.39	4.5e-06	R	LQVTASPQSLCGLR	A	Carbamidomethyl (C)	0.00000000001000.0	Cmpd 299, AutoMSn(510.6117), 21.6 min
9	P28665	Murinoglobulin-1 OS=Mus musculus OX=10090 GN=Mug1 PE=1 SV=3	468	165193	12	13.1	6	6142	7	1	0	543.638	1627.89	3	1627.9	-0.0052	1	14.93	0.014	K	MSLVLPPTVVKDSAR	A	Oxidation (M)	0.200000000000000.0	Cmpd 266, AutoMSn(543.6378), 20.7 min
9	P28665	Murinoglobulin-1 OS=Mus musculus OX=10090 GN=Mug1 PE=1 SV=3	468	165193	12	13.1	6	6144	1	1	0	543.641	1627.9	3	1627.9	0.0051	1	24.51	0.0016	K	MSLVLPPTVVKDSAR	A	Oxidation (M)	0.200000000000000.0	Cmpd 261, AutoMSn(543.6412), 20.6 min
9	P28665	Murinoglobulin-1 OS=Mus musculus OX=10090 GN=Mug1 PE=1 SV=3	468	165193	12	13.1	6	6635	1	1	1	920.962	1839.91	2	1839.92	-0.0049	0	30.41	0.00036	K	FALEIPVEFSMVPMAK	M	2 Oxidation (M)	0.0000000000200200.0	Cmpd 589, AutoMSn(920.9624), 28.4 min
9	P28665	Murinoglobulin-1 OS=Mus musculus OX=10090 GN=Mug1 PE=1 SV=3	468	165193	12	13.1	6	6636	1	1	1	920.964	1839.91	2	1839.92	-0.0019	0	36.41	9.2e-05	K	FALEIPVEFSMVPMAK	M	2 Oxidation (M)	0.0000000000200200.0	Cmpd 587, AutoMSn(920.9639), 28.4 min
9	P28665	Murinoglobulin-1 OS=Mus musculus OX=10090 GN=Mug1 PE=1 SV=3	468	165193	12	13.1	6	6637	1	1	1	920.965	1839.92	2	1839.92	0.0006	0	30.67	0.00034	K	FALEIPVEFSMVPMAK	M	2 Oxidation (M)	0.0000000000200200.0	Cmpd 592, AutoMSn(920.9651), 28.5 min
9	P28665	Murinoglobulin-1 OS=Mus musculus OX=10090 GN=Mug1 PE=1 SV=3	468	165193	12	13.1	6	6638	1	1	1	614.313	1839.92	3	1839.92	0.0024	0	53.67	1.7e-06	K	FALEIPVEFSMVPMAK	M	2 Oxidation (M)	0.0000000000200200.0	Cmpd 588, AutoMSn(614.3131), 28.4 min
9	P28665	Murinoglobulin-1 OS=Mus musculus OX=10090 GN=Mug1 PE=1 SV=3	468	165193	12	13.1	6	6639	1	1	1	614.314	1839.92	3	1839.92	0.0047	0	47.05	7.9e-06	K	FALEIPVEFSMVPMAK	M	2 Oxidation (M)	0.0000000000200200.0	Cmpd 585, AutoMSn(614.3139), 28.4 min
9	P28665	Murinoglobulin-1 OS=Mus musculus OX=10090 GN=Mug1 PE=1 SV=3	468	165193	12	13.1	6	6640	3	1	1	614.315	1839.92	3	1839.92	0.0073	0	19.05	0.005	K	FALEIPVEFSMVPMAK	M	2 Oxidation (M)	0.0000000000200200.0	Cmpd 567, AutoMSn(614.3147), 28.4 min
9	P28665	Murinoglobulin-1 OS=Mus musculus OX=10090 GN=Mug1 PE=1 SV=3	468	165193	12	13.1	6	7269	3	1	1	1013.5	2024.98	2	2025.03	-0.0473	1	15.41	0.01	K	GKFALEIPVEFSMVPMAK	M	2 Oxidation (M)	0.000000000000200200.0	Cmpd 466, AutoMSn(1013.4994), 25.2 min
9	P28665	Murinoglobulin-1 OS=Mus musculus OX=10090 GN=Mug1 PE=1 SV=3	468	165193	12	13.1	6	7588	1	1	1	729.341	2185	3	2184.99	0.0137	0	36.82	8.5e-05	R	LSEDQEDCILYSSWLAEK	H	Carbamidomethyl (C)	0.000000010000000000.0	Cmpd 530, AutoMSn(729.3413), 27.0 min
9	P28665	Murinoglobulin-1 OS=Mus musculus OX=10090 GN=Mug1 PE=1 SV=3	468	165193	12	13.1	6	7687	6	1	1	1115.87	2229.72	2	2229.16	0.5566	0	12.4	0.038	K	QLSAFAIWVQTVPLTCNNPK	G			Cmpd 559, AutoMSn(1115.8664), 27.6 min
9	P28665	Murinoglobulin-1 OS=Mus musculus OX=10090 GN=Mug1 PE=1 SV=3	468	165193	12	13.1	6	8478	1	1	0	875.788	2624.34	3	2624.33	0.0131	0	37.86	5e-05	K	MLIYTILPDGEVIADSVNFEIEK	C	Oxidation (M)	0.20000000000000000000000.0	Cmpd 679, AutoMSn(875.7881), 30.5 min
9	P28665	Murinoglobulin-1 OS=Mus musculus OX=10090 GN=Mug1 PE=1 SV=3	468	165193	12	13.1	6	8498	1	1	1	888.446	2662.32	3	2662.32	-0.0063	0	28.93	0.00039	R	LTAQPAPSPEDLTLSMSTIMWLTK	Q	2 Oxidation (M)	0.000000000000000200020000.0	Cmpd 601, AutoMSn(888.4463), 28.7 min
9	P28665	Murinoglobulin-1 OS=Mus musculus OX=10090 GN=Mug1 PE=1 SV=3	468	165193	12	13.1	6	8499	1	1	1	888.449	2662.33	3	2662.32	0.0022	0	51.13	2.3e-06	R	LTAQPAPSPEDLTLSMSTIMWLTK	Q	2 Oxidation (M)	0.000000000000000200020000.0	Cmpd 599, AutoMSn(888.4491), 28.7 min
9	P28665	Murinoglobulin-1 OS=Mus musculus OX=10090 GN=Mug1 PE=1 SV=3	468	165193	12	13.1	6	8841	1	1	1	991.728	2972.16	3	2972.48	-0.3186	1	23.48	0.0018	R	KSEHHLYKPQASSAEVEMNAYVVLAR	L	Oxidation (M)	0.00000000000000000200000000.0	Cmpd 774, AutoMSn(991.7282), 30.7 min	emPAI	0.19
10	P01863	Ig gamma-2A chain C region, A allele OS=Mus musculus OX=10090 GN=Ighg PE=1 SV=1	349	36366	6	21.8	7.23	3495	1	1	1	455.382	908.749	2	909.492	-0.7432	0	32.18	0.0006	K	DLPAPIER	T			Cmpd 73, AutoMSn(455.3817), 16.0 min
10	P01863	Ig gamma-2A chain C region, A allele OS=Mus musculus OX=10090 GN=Ighg PE=1 SV=1	349	36366	6	21.8	7.23	4798	1	1	0	418.884	1253.63	3	1253.63	0.0047	0	39.36	5.8e-05	R	GPTIKPCPPCK	C	2 Carbamidomethyl (C)	0.00000010010.0	Cmpd 17, AutoMSn(418.8842), 13.9 min
10	P01863	Ig gamma-2A chain C region, A allele OS=Mus musculus OX=10090 GN=Ighg PE=1 SV=1	349	36366	6	21.8	7.23	4799	1	1	0	418.888	1253.64	3	1253.63	0.0173	0	31.86	0.00032	R	GPTIKPCPPCK	C	2 Carbamidomethyl (C)	0.00000010010.0	Cmpd 16, AutoMSn(418.8884), 13.8 min
10	P01863	Ig gamma-2A chain C region, A allele OS=Mus musculus OX=10090 GN=Ighg PE=1 SV=1	349	36366	6	21.8	7.23	5166	1	1	1	683.379	1364.74	2	1364.74	0.0012	1	37.39	9.5e-05	K	VNNKDLPAPIER	T			Cmpd 78, AutoMSn(683.3785), 16.1 min
10	P01863	Ig gamma-2A chain C region, A allele OS=Mus musculus OX=10090 GN=Ighg PE=1 SV=1	349	36366	6	21.8	7.23	5167	1	1	1	683.379	1364.74	2	1364.74	0.0017	1	31.88	0.00034	K	VNNKDLPAPIER	T			Cmpd 81, AutoMSn(683.3787), 16.1 min
10	P01863	Ig gamma-2A chain C region, A allele OS=Mus musculus OX=10090 GN=Ighg PE=1 SV=1	349	36366	6	21.8	7.23	5168	1	1	1	455.922	1364.74	3	1364.74	0.0036	1	57.3	9.7e-07	K	VNNKDLPAPIER	T			Cmpd 79, AutoMSn(455.9222), 16.1 min
10	P01863	Ig gamma-2A chain C region, A allele OS=Mus musculus OX=10090 GN=Ighg PE=1 SV=1	349	36366	6	21.8	7.23	5169	1	1	1	455.923	1364.75	3	1364.74	0.0059	1	39.45	5.9e-05	K	VNNKDLPAPIER	T			Cmpd 76, AutoMSn(455.9230), 16.1 min
10	P01863	Ig gamma-2A chain C region, A allele OS=Mus musculus OX=10090 GN=Ighg PE=1 SV=1	349	36366	6	21.8	7.23	7047	1	1	1	658.008	1971	3	1971	-0.0006	1	53	2.1e-06	R	APQVYVLPPPEEEMTKK	Q	Oxidation (M)	0.00000000000002000.0	Cmpd 215, AutoMSn(658.0078), 19.3 min
10	P01863	Ig gamma-2A chain C region, A allele OS=Mus musculus OX=10090 GN=Ighg PE=1 SV=1	349	36366	6	21.8	7.23	7048	1	1	1	658.009	1971	3	1971	0.0025	1	49.32	4.8e-06	R	APQVYVLPPPEEEMTKK	Q	Oxidation (M)	0.00000000000002000.0	Cmpd 213, AutoMSn(658.0089), 19.2 min
10	P01863	Ig gamma-2A chain C region, A allele OS=Mus musculus OX=10090 GN=Ighg PE=1 SV=1	349	36366	6	21.8	7.23	7049	1	1	1	658.01	1971.01	3	1971	0.0044	1	43.1	2e-05	R	APQVYVLPPPEEEMTKK	Q	Oxidation (M)	0.00000000000002000.0	Cmpd 218, AutoMSn(658.0095), 19.4 min
10	P01863	Ig gamma-2A chain C region, A allele OS=Mus musculus OX=10090 GN=Ighg PE=1 SV=1	349	36366	6	21.8	7.23	7050	1	1	1	658.01	1971.01	3	1971	0.005	1	34.78	0.00014	R	APQVYVLPPPEEEMTKK	Q	Oxidation (M)	0.00000000000002000.0	Cmpd 225, AutoMSn(658.0097), 19.5 min
10	P01863	Ig gamma-2A chain C region, A allele OS=Mus musculus OX=10090 GN=Ighg PE=1 SV=1	349	36366	6	21.8	7.23	7711	1	1	1	748.384	2242.13	3	2242.13	-0.0006	1	45.94	9.6e-06	K	GSVRAPQVYVLPPPEEEMTK	K	Oxidation (M)	0.00000000000000000200.0	Cmpd 268, AutoMSn(748.3839), 20.4 min
10	P01863	Ig gamma-2A chain C region, A allele OS=Mus musculus OX=10090 GN=Ighg PE=1 SV=1	349	36366	6	21.8	7.23	7712	2	1	1	748.386	2242.14	3	2242.13	0.0067	1	29.82	0.0004	K	GSVRAPQVYVLPPPEEEMTK	K	Oxidation (M)	0.00000000000000000200.0	Cmpd 265, AutoMSn(748.3863), 20.4 min
10	P01863	Ig gamma-2A chain C region, A allele OS=Mus musculus OX=10090 GN=Ighg PE=1 SV=1	349	36366	6	21.8	7.23	8704	1	1	0	951.144	2850.41	3	2850.41	-0.0045	0	121.66	2.1e-13	K	TTAPSVYPLAPVCGDTTGSSVTLGCLVK	G	2 Carbamidomethyl (C)	0.0000000000001000000000001000.0	Cmpd 543, AutoMSn(951.1439), 27.2 min
10	P01863	Ig gamma-2A chain C region, A allele OS=Mus musculus OX=10090 GN=Ighg PE=1 SV=1	349	36366	6	21.8	7.23	8705	1	1	0	951.145	2850.41	3	2850.41	-0.0004	0	97.02	6.2e-11	K	TTAPSVYPLAPVCGDTTGSSVTLGCLVK	G	2 Carbamidomethyl (C)	0.0000000000001000000000001000.0	Cmpd 540, AutoMSn(951.1453), 27.2 min
10	P01863	Ig gamma-2A chain C region, A allele OS=Mus musculus OX=10090 GN=Ighg PE=1 SV=1	349	36366	6	21.8	7.23	8706	1	1	0	951.146	2850.42	3	2850.41	0.0011	0	74.02	1.2e-08	K	TTAPSVYPLAPVCGDTTGSSVTLGCLVK	G	2 Carbamidomethyl (C)	0.0000000000001000000000001000.0	Cmpd 539, AutoMSn(951.1458), 27.1 min
10	P01863	Ig gamma-2A chain C region, A allele OS=Mus musculus OX=10090 GN=Ighg PE=1 SV=1	349	36366	6	21.8	7.23	8707	1	1	0	951.146	2850.42	3	2850.41	0.0011	0	83.32	1.5e-09	K	TTAPSVYPLAPVCGDTTGSSVTLGCLVK	G	2 Carbamidomethyl (C)	0.0000000000001000000000001000.0	Cmpd 538, AutoMSn(951.1458), 27.1 min	emPAI	0.69
11	P02089	Hemoglobin subunit beta-2 OS=Mus musculus OX=10090 GN=Hbb-b2 PE=1 SV=2	324	15868	7	56.5	7.85	4303	5	1	1	546.308	1090.6	2	1090.6	-0.001	0	14.97	0.019	K	VITAFNEGLK	N			Cmpd 180, AutoMSn(546.3079), 20.0 min
11	P02089	Hemoglobin subunit beta-2 OS=Mus musculus OX=10090 GN=Hbb-b2 PE=1 SV=2	324	15868	7	56.5	7.85	4304	1	1	1	546.308	1090.6	2	1090.6	-0.0009	0	26.86	0.0012	K	VITAFNEGLK	N			Cmpd 176, AutoMSn(546.3079), 19.9 min
11	P02089	Hemoglobin subunit beta-2 OS=Mus musculus OX=10090 GN=Hbb-b2 PE=1 SV=2	324	15868	7	56.5	7.85	4495	8	0	0	568.855	1135.69	2	1135.67	0.0235	0	10.69	0.05	K	VVAGVATALAHK	Y			Cmpd 832, AutoMSn(568.8547), 34.5 min
11	P02089	Hemoglobin subunit beta-2 OS=Mus musculus OX=10090 GN=Hbb-b2 PE=1 SV=2	324	15868	7	56.5	7.85	4850	1	0	0	637.865	1273.72	2	1273.72	-0.003	0	21.18	0.004	R	LLVVYPWTQR	Y			Cmpd 297, AutoMSn(637.8649), 25.3 min
11	P02089	Hemoglobin subunit beta-2 OS=Mus musculus OX=10090 GN=Hbb-b2 PE=1 SV=2	324	15868	7	56.5	7.85	4851	1	0	0	637.865	1273.72	2	1273.72	-0.003	0	58.97	6.7e-07	R	LLVVYPWTQR	Y			Cmpd 340, AutoMSn(637.8649), 25.2 min
11	P02089	Hemoglobin subunit beta-2 OS=Mus musculus OX=10090 GN=Hbb-b2 PE=1 SV=2	324	15868	7	56.5	7.85	4852	1	0	0	637.865	1273.72	2	1273.72	-0.0028	0	42.18	3.2e-05	R	LLVVYPWTQR	Y			Cmpd 475, AutoMSn(637.8650), 25.4 min
11	P02089	Hemoglobin subunit beta-2 OS=Mus musculus OX=10090 GN=Hbb-b2 PE=1 SV=2	324	15868	7	56.5	7.85	4853	1	0	0	637.865	1273.72	2	1273.72	-0.0027	0	38.94	6.7e-05	R	LLVVYPWTQR	Y			Cmpd 279, AutoMSn(637.8651), 25.7 min
11	P02089	Hemoglobin subunit beta-2 OS=Mus musculus OX=10090 GN=Hbb-b2 PE=1 SV=2	324	15868	7	56.5	7.85	4854	1	0	0	637.866	1273.72	2	1273.72	-0.0013	0	41.34	3.9e-05	R	LLVVYPWTQR	Y			Cmpd 456, AutoMSn(637.8658), 25.5 min
11	P02089	Hemoglobin subunit beta-2 OS=Mus musculus OX=10090 GN=Hbb-b2 PE=1 SV=2	324	15868	7	56.5	7.85	4855	1	0	0	637.866	1273.72	2	1273.72	-0.0011	0	59.11	6.5e-07	R	LLVVYPWTQR	Y			Cmpd 171, AutoMSn(637.8659), 25.1 min
11	P02089	Hemoglobin subunit beta-2 OS=Mus musculus OX=10090 GN=Hbb-b2 PE=1 SV=2	324	15868	7	56.5	7.85	4857	1	0	0	637.866	1273.72	2	1273.72	-0.0006	0	48.95	6.7e-06	R	LLVVYPWTQR	Y			Cmpd 343, AutoMSn(637.8661), 25.3 min
11	P02089	Hemoglobin subunit beta-2 OS=Mus musculus OX=10090 GN=Hbb-b2 PE=1 SV=2	324	15868	7	56.5	7.85	4858	1	0	0	637.867	1273.72	2	1273.72	0.0014	0	37.93	8.5e-05	R	LLVVYPWTQR	Y			Cmpd 290, AutoMSn(637.8671), 25.2 min
11	P02089	Hemoglobin subunit beta-2 OS=Mus musculus OX=10090 GN=Hbb-b2 PE=1 SV=2	324	15868	7	56.5	7.85	4859	1	0	0	637.867	1273.72	2	1273.72	0.0016	0	38.49	7.5e-05	R	LLVVYPWTQR	Y			Cmpd 296, AutoMSn(637.8672), 25.2 min
11	P02089	Hemoglobin subunit beta-2 OS=Mus musculus OX=10090 GN=Hbb-b2 PE=1 SV=2	324	15868	7	56.5	7.85	4860	1	0	0	637.867	1273.72	2	1273.72	0.0019	0	57.5	9.4e-07	R	LLVVYPWTQR	Y			Cmpd 356, AutoMSn(637.8674), 25.0 min
11	P02089	Hemoglobin subunit beta-2 OS=Mus musculus OX=10090 GN=Hbb-b2 PE=1 SV=2	324	15868	7	56.5	7.85	4861	1	0	0	637.867	1273.72	2	1273.72	0.002	0	35.48	0.00015	R	LLVVYPWTQR	Y			Cmpd 459, AutoMSn(637.8674), 25.5 min
11	P02089	Hemoglobin subunit beta-2 OS=Mus musculus OX=10090 GN=Hbb-b2 PE=1 SV=2	324	15868	7	56.5	7.85	4862	1	0	0	637.868	1273.72	2	1273.72	0.0024	0	58.97	6.7e-07	R	LLVVYPWTQR	Y			Cmpd 175, AutoMSn(637.8676), 25.2 min
11	P02089	Hemoglobin subunit beta-2 OS=Mus musculus OX=10090 GN=Hbb-b2 PE=1 SV=2	324	15868	7	56.5	7.85	4863	1	0	0	637.868	1273.72	2	1273.72	0.0026	0	58.45	7.6e-07	R	LLVVYPWTQR	Y			Cmpd 359, AutoMSn(637.8677), 25.0 min
11	P02089	Hemoglobin subunit beta-2 OS=Mus musculus OX=10090 GN=Hbb-b2 PE=1 SV=2	324	15868	7	56.5	7.85	4864	1	0	0	425.581	1273.72	3	1273.72	0.0027	0	53.18	2.6e-06	R	LLVVYPWTQR	Y			Cmpd 364, AutoMSn(425.5809), 25.1 min
11	P02089	Hemoglobin subunit beta-2 OS=Mus musculus OX=10090 GN=Hbb-b2 PE=1 SV=2	324	15868	7	56.5	7.85	4865	1	0	0	637.868	1273.72	2	1273.72	0.0027	0	27.39	0.00097	R	LLVVYPWTQR	Y			Cmpd 292, AutoMSn(637.8678), 25.3 min
11	P02089	Hemoglobin subunit beta-2 OS=Mus musculus OX=10090 GN=Hbb-b2 PE=1 SV=2	324	15868	7	56.5	7.85	4866	1	0	0	637.868	1273.72	2	1273.72	0.003	0	58.27	7.9e-07	R	LLVVYPWTQR	Y			Cmpd 362, AutoMSn(637.8679), 25.1 min
11	P02089	Hemoglobin subunit beta-2 OS=Mus musculus OX=10090 GN=Hbb-b2 PE=1 SV=2	324	15868	7	56.5	7.85	4867	1	0	0	637.868	1273.72	2	1273.72	0.0032	0	23.6	0.0023	R	LLVVYPWTQR	Y			Cmpd 277, AutoMSn(637.8680), 25.6 min
11	P02089	Hemoglobin subunit beta-2 OS=Mus musculus OX=10090 GN=Hbb-b2 PE=1 SV=2	324	15868	7	56.5	7.85	4868	1	0	0	637.868	1273.72	2	1273.72	0.0033	0	59.37	6.2e-07	R	LLVVYPWTQR	Y			Cmpd 173, AutoMSn(637.8681), 25.1 min
11	P02089	Hemoglobin subunit beta-2 OS=Mus musculus OX=10090 GN=Hbb-b2 PE=1 SV=2	324	15868	7	56.5	7.85	4869	1	0	0	637.868	1273.72	2	1273.72	0.0035	0	29.65	0.00058	R	LLVVYPWTQR	Y			Cmpd 287, AutoMSn(637.8682), 25.2 min
11	P02089	Hemoglobin subunit beta-2 OS=Mus musculus OX=10090 GN=Hbb-b2 PE=1 SV=2	324	15868	7	56.5	7.85	4870	1	0	0	425.582	1273.72	3	1273.72	0.0047	0	39.21	6.4e-05	R	LLVVYPWTQR	Y			Cmpd 370, AutoMSn(425.5816), 25.2 min
11	P02089	Hemoglobin subunit beta-2 OS=Mus musculus OX=10090 GN=Hbb-b2 PE=1 SV=2	324	15868	7	56.5	7.85	4871	1	0	0	637.869	1273.72	2	1273.72	0.0053	0	32.96	0.00027	R	LLVVYPWTQR	Y			Cmpd 337, AutoMSn(637.8691), 25.2 min
11	P02089	Hemoglobin subunit beta-2 OS=Mus musculus OX=10090 GN=Hbb-b2 PE=1 SV=2	324	15868	7	56.5	7.85	3315	1	0	0	425.582	1273.73	3	1273.72	0.0071	0	53.44	8.1e-06	R	LLVVYPWTQR	Y			Cmpd 367, AutoMSn(425.5824), 25.2 min
11	P02089	Hemoglobin subunit beta-2 OS=Mus musculus OX=10090 GN=Hbb-b2 PE=1 SV=2	324	15868	7	56.5	7.85	4993	1	1	1	656.828	1311.64	2	1311.64	-0.0006	0	75.46	1.4e-08	K	VNPDEVGGEALGR	L			Cmpd 104, AutoMSn(656.8279), 18.0 min
11	P02089	Hemoglobin subunit beta-2 OS=Mus musculus OX=10090 GN=Hbb-b2 PE=1 SV=2	324	15868	7	56.5	7.85	4994	1	1	1	656.83	1311.65	2	1311.64	0.0032	0	79.13	6e-09	K	VNPDEVGGEALGR	L			Cmpd 102, AutoMSn(656.8298), 17.9 min
11	P02089	Hemoglobin subunit beta-2 OS=Mus musculus OX=10090 GN=Hbb-b2 PE=1 SV=2	324	15868	7	56.5	7.85	4997	1	1	1	656.831	1311.65	2	1311.64	0.0048	0	68.47	6.9e-08	K	VNPDEVGGEALGR	L			Cmpd 108, AutoMSn(656.8306), 18.1 min
11	P02089	Hemoglobin subunit beta-2 OS=Mus musculus OX=10090 GN=Hbb-b2 PE=1 SV=2	324	15868	7	56.5	7.85	4999	1	1	1	656.832	1311.65	2	1311.64	0.0066	0	47.64	8.4e-06	K	VNPDEVGGEALGR	L			Cmpd 101, AutoMSn(656.8315), 17.9 min
11	P02089	Hemoglobin subunit beta-2 OS=Mus musculus OX=10090 GN=Hbb-b2 PE=1 SV=2	324	15868	7	56.5	7.85	5415	1	0	0	479.608	1435.8	3	1435.79	0.0093	1	53.48	2.3e-06	K	VVAGVATALAHKYH	-			Cmpd 74, AutoMSn(479.6083), 16.8 min
11	P02089	Hemoglobin subunit beta-2 OS=Mus musculus OX=10090 GN=Hbb-b2 PE=1 SV=2	324	15868	7	56.5	7.85	5416	1	0	0	479.608	1435.8	3	1435.79	0.0101	1	70.44	4.6e-08	K	VVAGVATALAHKYH	-			Cmpd 75, AutoMSn(479.6085), 16.8 min
11	P02089	Hemoglobin subunit beta-2 OS=Mus musculus OX=10090 GN=Hbb-b2 PE=1 SV=2	324	15868	7	56.5	7.85	5417	1	0	0	479.61	1435.81	3	1435.79	0.0156	1	54.15	2e-06	K	VVAGVATALAHKYH	-			Cmpd 72, AutoMSn(479.6103), 16.8 min
11	P02089	Hemoglobin subunit beta-2 OS=Mus musculus OX=10090 GN=Hbb-b2 PE=1 SV=2	324	15868	7	56.5	7.85	6848	1	1	1	638.998	1913.97	3	1913.97	0.0041	1	19.13	0.0049	M	VHLTDAEKSAVSCLWAK	V	Carbamidomethyl (C)	0.00000000000010000.0	Cmpd 196, AutoMSn(638.9976), 20.4 min
11	P02089	Hemoglobin subunit beta-2 OS=Mus musculus OX=10090 GN=Hbb-b2 PE=1 SV=2	324	15868	7	56.5	7.85	6849	1	1	1	638.998	1913.97	3	1913.97	0.0061	1	28.16	0.00062	M	VHLTDAEKSAVSCLWAK	V	Carbamidomethyl (C)	0.00000000000010000.0	Cmpd 197, AutoMSn(638.9983), 20.5 min
11	P02089	Hemoglobin subunit beta-2 OS=Mus musculus OX=10090 GN=Hbb-b2 PE=1 SV=2	324	15868	7	56.5	7.85	6850	2	1	1	638.998	1913.97	3	1913.97	0.0063	1	17.49	0.0072	M	VHLTDAEKSAVSCLWAK	V	Carbamidomethyl (C)	0.00000000000010000.0	Cmpd 201, AutoMSn(638.9984), 20.5 min
11	P02089	Hemoglobin subunit beta-2 OS=Mus musculus OX=10090 GN=Hbb-b2 PE=1 SV=2	324	15868	7	56.5	7.85	7264	1	1	1	674.977	2021.91	3	2021.9	0.0045	0	49.25	5e-06	R	YFDSFGDLSSASAIMGNPK	V	Oxidation (M)	0.0000000000000020000.0	Cmpd 339, AutoMSn(674.9768), 24.5 min
11	P02089	Hemoglobin subunit beta-2 OS=Mus musculus OX=10090 GN=Hbb-b2 PE=1 SV=2	324	15868	7	56.5	7.85	7265	1	1	1	1011.96	2021.91	2	2021.9	0.0065	0	49.19	5.1e-06	R	YFDSFGDLSSASAIMGNPK	V	Oxidation (M)	0.0000000000000020000.0	Cmpd 340, AutoMSn(1011.9626), 24.5 min	emPAI	2.2
12	P11276	Fibronectin OS=Mus musculus OX=10090 GN=Fn1 PE=1 SV=4	370	272368	13	8.3	5.39	3921	1	1	1	502.268	1002.52	2	1002.59	-0.065	0	15.58	0.016	R	APITGYIIR	H			Cmpd 121, AutoMSn(502.2679), 17.1 min
12	P11276	Fibronectin OS=Mus musculus OX=10090 GN=Fn1 PE=1 SV=4	370	272368	13	8.3	5.39	3922	1	1	1	502.269	1002.52	2	1002.59	-0.0629	0	13.52	0.025	R	APITGYIIR	H			Cmpd 122, AutoMSn(502.2689), 17.2 min
12	P11276	Fibronectin OS=Mus musculus OX=10090 GN=Fn1 PE=1 SV=4	370	272368	13	8.3	5.39	3923	1	1	1	502.269	1002.52	2	1002.59	-0.0625	0	15.86	0.015	R	APITGYIIR	H			Cmpd 125, AutoMSn(502.2691), 17.2 min
12	P11276	Fibronectin OS=Mus musculus OX=10090 GN=Fn1 PE=1 SV=4	370	272368	13	8.3	5.39	4032	3	1	1	515.286	1028.56	2	1028.41	0.1479	0	15.21	0.017	R	MSCTCLGNGK	G	Oxidation (M)	0.2000000000.0	Cmpd 660, AutoMSn(515.2857), 29.9 min
12	P11276	Fibronectin OS=Mus musculus OX=10090 GN=Fn1 PE=1 SV=4	370	272368	13	8.3	5.39	4961	1	1	1	652.371	1302.73	2	1302.73	-0.0028	0	48.8	7e-06	K	ATGVFTTLQPLR	S			Cmpd 210, AutoMSn(652.3707), 23.5 min
12	P11276	Fibronectin OS=Mus musculus OX=10090 GN=Fn1 PE=1 SV=4	370	272368	13	8.3	5.39	4963	1	1	1	652.371	1302.73	2	1302.73	-0.002	0	60.5	4.7e-07	K	ATGVFTTLQPLR	S			Cmpd 209, AutoMSn(652.3711), 23.5 min
12	P11276	Fibronectin OS=Mus musculus OX=10090 GN=Fn1 PE=1 SV=4	370	272368	13	8.3	5.39	4966	1	1	1	652.374	1302.73	2	1302.73	0.004	0	37.84	8.7e-05	K	ATGVFTTLQPLR	S			Cmpd 213, AutoMSn(652.3741), 23.6 min
12	P11276	Fibronectin OS=Mus musculus OX=10090 GN=Fn1 PE=1 SV=4	370	272368	13	8.3	5.39	4967	1	1	1	652.375	1302.73	2	1302.73	0.0048	0	27.74	0.00089	K	ATGVFTTLQPLR	S			Cmpd 214, AutoMSn(652.3745), 23.6 min
12	P11276	Fibronectin OS=Mus musculus OX=10090 GN=Fn1 PE=1 SV=4	370	272368	13	8.3	5.39	5157	2	1	1	682.346	1362.68	2	1362.69	-0.0159	0	18.87	0.0064	R	WLPSTSPVTGYR	V			Cmpd 158, AutoMSn(682.3459), 21.8 min
12	P11276	Fibronectin OS=Mus musculus OX=10090 GN=Fn1 PE=1 SV=4	370	272368	13	8.3	5.39	5158	1	1	1	682.352	1362.69	2	1362.69	-0.0027	0	27.49	0.00088	R	WLPSTSPVTGYR	V			Cmpd 164, AutoMSn(682.3525), 22.0 min
12	P11276	Fibronectin OS=Mus musculus OX=10090 GN=Fn1 PE=1 SV=4	370	272368	13	8.3	5.39	5159	1	1	1	682.354	1362.69	2	1362.69	0.0002	0	37.22	9.4e-05	R	WLPSTSPVTGYR	V			Cmpd 161, AutoMSn(682.3540), 21.9 min
12	P11276	Fibronectin OS=Mus musculus OX=10090 GN=Fn1 PE=1 SV=4	370	272368	13	8.3	5.39	6722	1	1	1	625.345	1873.01	3	1873.02	-0.0045	1	40.99	3.6e-05	R	GVTYNIIVEALQNQRR	H			Cmpd 254, AutoMSn(625.3448), 24.9 min
12	P11276	Fibronectin OS=Mus musculus OX=10090 GN=Fn1 PE=1 SV=4	370	272368	13	8.3	5.39	6723	1	1	1	625.346	1873.02	3	1873.02	0.0007	1	43.24	2.2e-05	R	GVTYNIIVEALQNQRR	H			Cmpd 252, AutoMSn(625.3465), 24.9 min
12	P11276	Fibronectin OS=Mus musculus OX=10090 GN=Fn1 PE=1 SV=4	370	272368	13	8.3	5.39	6751	8	0	1	627.352	1879.03	3	1879.78	-0.7481	1	10.23	0.042	R	WKCDPIDQCQDSETR	T	Carbamidomethyl (C)	0.001000000000000.0	Cmpd 455, AutoMSn(627.3522), 22.0 min
12	P11276	Fibronectin OS=Mus musculus OX=10090 GN=Fn1 PE=1 SV=4	370	272368	13	8.3	5.39	6821	1	1	1	636.027	1905.06	3	1905.07	-0.012	0	28.29	0.00068	R	VTWAPPPSIELTNLLVR	Y			Cmpd 367, AutoMSn(636.0274), 30.3 min
12	P11276	Fibronectin OS=Mus musculus OX=10090 GN=Fn1 PE=1 SV=4	370	272368	13	8.3	5.39	6822	1	1	1	953.543	1905.07	2	1905.07	-0.0009	0	29.63	0.00052	R	VTWAPPPSIELTNLLVR	Y			Cmpd 374, AutoMSn(953.5430), 30.4 min
12	P11276	Fibronectin OS=Mus musculus OX=10090 GN=Fn1 PE=1 SV=4	370	272368	13	8.3	5.39	6823	1	1	1	953.544	1905.07	2	1905.07	0.0003	0	17.27	0.0089	R	VTWAPPPSIELTNLLVR	Y			Cmpd 368, AutoMSn(953.5436), 30.3 min
12	P11276	Fibronectin OS=Mus musculus OX=10090 GN=Fn1 PE=1 SV=4	370	272368	13	8.3	5.39	6824	4	1	1	953.544	1905.07	2	1905.07	0.0014	0	17.81	0.0079	R	VTWAPPPSIELTNLLVR	Y			Cmpd 371, AutoMSn(953.5442), 30.4 min
12	P11276	Fibronectin OS=Mus musculus OX=10090 GN=Fn1 PE=1 SV=4	370	272368	13	8.3	5.39	6825	1	1	1	636.032	1905.08	3	1905.07	0.0028	0	29.38	0.00056	R	VTWAPPPSIELTNLLVR	Y			Cmpd 373, AutoMSn(636.0323), 30.4 min
12	P11276	Fibronectin OS=Mus musculus OX=10090 GN=Fn1 PE=1 SV=4	370	272368	13	8.3	5.39	6826	1	1	1	636.033	1905.08	3	1905.07	0.0037	0	73.86	2e-08	R	VTWAPPPSIELTNLLVR	Y			Cmpd 370, AutoMSn(636.0326), 30.3 min
12	P11276	Fibronectin OS=Mus musculus OX=10090 GN=Fn1 PE=1 SV=4	370	272368	13	8.3	5.39	7113	9	1	1	663.348	1987.02	3	1986.84	0.184	1	16.95	0.0079	K	QHDLGHMMRCTCVGNGR	G	Carbamidomethyl (C); Oxidation (M)	0.00000002000100000.0	Cmpd 329, AutoMSn(663.3484), 24.2 min
12	P11276	Fibronectin OS=Mus musculus OX=10090 GN=Fn1 PE=1 SV=4	370	272368	13	8.3	5.39	7121	3	1	1	664.357	1990.05	3	1989.84	0.214	1	15.19	0.012	K	RHEEGHMLNCTCFGQGR	G	Oxidation (M)	0.00000020000000000.0	Cmpd 135, AutoMSn(664.3571), 21.1 min
12	P11276	Fibronectin OS=Mus musculus OX=10090 GN=Fn1 PE=1 SV=4	370	272368	13	8.3	5.39	7313	4	1	1	1019.84	2037.66	2	2036.93	0.7316	0	17.47	0.013	R	GGNSNGALCHFPFLYNNR	N	Carbamidomethyl (C)	0.000000001000000000.0	Cmpd 750, AutoMSn(1019.8368), 33.1 min
12	P11276	Fibronectin OS=Mus musculus OX=10090 GN=Fn1 PE=1 SV=4	370	272368	13	8.3	5.39	7336	6	1	1	683.652	2047.93	3	2048.19	-0.2583	1	15.95	0.0089	R	GPGPGRLLLLAVLCLGTSVR	C	Carbamidomethyl (C)	0.00000000000001000000.0	Cmpd 152, AutoMSn(683.6521), 20.3 min
12	P11276	Fibronectin OS=Mus musculus OX=10090 GN=Fn1 PE=1 SV=4	370	272368	13	8.3	5.39	7338	8	1	1	683.655	2047.94	3	2048.19	-0.2509	1	15.2	0.011	R	GPGPGRLLLLAVLCLGTSVR	C	Carbamidomethyl (C)	0.00000000000001000000.0	Cmpd 150, AutoMSn(683.6546), 20.2 min
12	P11276	Fibronectin OS=Mus musculus OX=10090 GN=Fn1 PE=1 SV=4	370	272368	13	8.3	5.39	7519	2	1	1	716.343	2146.01	3	2146.12	-0.1123	0	13.83	0.014	K	EINLSPDSSSVIVSGLMVATK	Y			Cmpd 932, AutoMSn(716.3429), 32.8 min
12	P11276	Fibronectin OS=Mus musculus OX=10090 GN=Fn1 PE=1 SV=4	370	272368	13	8.3	5.39	7570	1	1	1	723.354	2167.04	3	2167.04	-0.0035	0	37.43	6.7e-05	R	ITYGETGGNSPVQEFTVPGSK	S			Cmpd 184, AutoMSn(723.3539), 22.9 min
12	P11276	Fibronectin OS=Mus musculus OX=10090 GN=Fn1 PE=1 SV=4	370	272368	13	8.3	5.39	7571	1	1	1	723.357	2167.05	3	2167.04	0.0058	0	33.43	0.00017	R	ITYGETGGNSPVQEFTVPGSK	S			Cmpd 187, AutoMSn(723.3570), 22.9 min	emPAI	0.05
13	A2ASS6	Titin OS=Mus musculus OX=10090 GN=Ttn PE=1 SV=1	1103	3904053	87	3.9	5.91	1750	7	1	1	634.877	633.87	1	633.37	0.4999	0	11.81	0.1	K	LSSTVK	D			Cmpd 864, AutoMSn(634.8769), 37.7 min
13	A2ASS6	Titin OS=Mus musculus OX=10090 GN=Ttn PE=1 SV=1	1103	3904053	87	3.9	5.91	2887	1	1	1	375.976	749.938	2	749.385	0.5522	1	19.25	0.014	K	TSCRVGK	L			Cmpd 189, AutoMSn(375.9761), 16.0 min
13	A2ASS6	Titin OS=Mus musculus OX=10090 GN=Ttn PE=1 SV=1	1103	3904053	87	3.9	5.91	3264	3	1	1	420.884	839.752	2	840.482	-0.7293	1	16.3	0.021	R	VNRDPIK	A			Cmpd 88, AutoMSn(420.8835), 17.4 min
13	A2ASS6	Titin OS=Mus musculus OX=10090 GN=Ttn PE=1 SV=1	1103	3904053	87	3.9	5.91	3415	3	1	1	450.268	898.521	2	898.512	0.009	1	22.62	0.0027	K	KVEVEPAK	V			Cmpd 53, AutoMSn(450.2680), 18.6 min
13	A2ASS6	Titin OS=Mus musculus OX=10090 GN=Ttn PE=1 SV=1	1103	3904053	87	3.9	5.91	3526	1	1	1	933.612	932.605	1	932.508	0.0971	0	18.61	0.0096	K	IIEFGQAR	Q			Cmpd 486, AutoMSn(933.6124), 26.0 min
13	A2ASS6	Titin OS=Mus musculus OX=10090 GN=Ttn PE=1 SV=1	1103	3904053	87	3.9	5.91	3552	2	1	1	471.913	941.811	2	942.513	-0.7022	1	23.29	0.0049	K	DVTVPEKR	Q			Cmpd 292, AutoMSn(471.9129), 21.3 min
13	A2ASS6	Titin OS=Mus musculus OX=10090 GN=Ttn PE=1 SV=1	1103	3904053	87	3.9	5.91	3555	3	1	1	472.238	942.461	2	942.513	-0.0529	1	21.03	0.0042	K	DVTVPEKR	Q			Cmpd 295, AutoMSn(472.2376), 21.4 min
13	A2ASS6	Titin OS=Mus musculus OX=10090 GN=Ttn PE=1 SV=1	1103	3904053	87	3.9	5.91	3556	3	1	1	472.238	942.461	2	942.513	-0.0525	1	21.41	0.0039	K	DVTVPEKR	Q			Cmpd 298, AutoMSn(472.2378), 21.5 min
13	A2ASS6	Titin OS=Mus musculus OX=10090 GN=Ttn PE=1 SV=1	1103	3904053	87	3.9	5.91	3596	2	0	1	476.268	950.522	2	950.474	0.0481	0	20.05	0.0056	R	TVLMSSEGK	T			Cmpd 100, AutoMSn(476.2684), 16.9 min
13	A2ASS6	Titin OS=Mus musculus OX=10090 GN=Ttn PE=1 SV=1	1103	3904053	87	3.9	5.91	3796	8	1	1	488.728	975.441	2	975.524	-0.0826	1	22.04	0.0038	K	EAEKTAVTK	V			Cmpd 38, AutoMSn(488.7278), 14.8 min
13	A2ASS6	Titin OS=Mus musculus OX=10090 GN=Ttn PE=1 SV=1	1103	3904053	87	3.9	5.91	3797	8	1	1	488.728	975.441	2	975.524	-0.0826	1	22.05	0.0038	K	EAEKTAVTK	V			Cmpd 37, AutoMSn(488.7278), 14.7 min
13	A2ASS6	Titin OS=Mus musculus OX=10090 GN=Ttn PE=1 SV=1	1103	3904053	87	3.9	5.91	3828	6	1	1	491.296	980.577	2	980.529	0.0475	0	14.53	0.019	K	NPVIAQDPK	Q			Cmpd 708, AutoMSn(491.2955), 36.8 min
13	A2ASS6	Titin OS=Mus musculus OX=10090 GN=Ttn PE=1 SV=1	1103	3904053	87	3.9	5.91	3908	6	1	1	500.254	998.494	2	998.528	-0.0342	0	11.41	0.041	R	TVPETVPEK	T			Cmpd 3, AutoMSn(500.2544), 13.5 min
13	A2ASS6	Titin OS=Mus musculus OX=10090 GN=Ttn PE=1 SV=1	1103	3904053	87	3.9	5.91	3964	1	1	1	505.277	1008.54	2	1008.51	0.0328	1	23.03	0.0025	R	ISMDPKFR	D	Oxidation (M)	0.00200000.0	Cmpd 123, AutoMSn(505.2768), 17.5 min
13	A2ASS6	Titin OS=Mus musculus OX=10090 GN=Ttn PE=1 SV=1	1103	3904053	87	3.9	5.91	4157	6	1	1	525.721	1049.43	2	1049.61	-0.185	1	16.18	0.013	K	IKPSRFFR	M			Cmpd 328, AutoMSn(525.7215), 19.1 min
13	A2ASS6	Titin OS=Mus musculus OX=10090 GN=Ttn PE=1 SV=1	1103	3904053	87	3.9	5.91	4187	6	0	1	534.235	1066.46	2	1066.51	-0.0565	0	10.11	0.048	K	YMIAEDLGR	G			Cmpd 87, AutoMSn(534.2349), 13.8 min
13	A2ASS6	Titin OS=Mus musculus OX=10090 GN=Ttn PE=1 SV=1	1103	3904053	87	3.9	5.91	4294	8	1	1	545.59	1089.17	2	1088.52	0.6442	1	19.73	0.017	R	MSPARMSPGR	R			Cmpd 622, AutoMSn(545.5903), 35.0 min
13	A2ASS6	Titin OS=Mus musculus OX=10090 GN=Ttn PE=1 SV=1	1103	3904053	87	3.9	5.91	4326	1	1	1	550.78	1099.55	2	1099.54	0.0085	0	15.12	0.017	K	IQNQEQQGR	F			Cmpd 42, AutoMSn(550.7801), 16.1 min
13	A2ASS6	Titin OS=Mus musculus OX=10090 GN=Ttn PE=1 SV=1	1103	3904053	87	3.9	5.91	2811	1	1	1	372.388	1114.14	3	1113.48	0.6585	0	15.99	0.06	K	QFVPMSDMK	W	2 Oxidation (M)	0.000020020.0	Cmpd 667, AutoMSn(372.3879), 36.5 min
13	A2ASS6	Titin OS=Mus musculus OX=10090 GN=Ttn PE=1 SV=1	1103	3904053	87	3.9	5.91	4422	6	0	1	558.327	1114.64	2	1114.65	-0.0142	1	14.98	0.018	R	ARLMIPAVTK	A	Oxidation (M)	0.0002000000.0	Cmpd 162, AutoMSn(558.3268), 15.4 min
13	A2ASS6	Titin OS=Mus musculus OX=10090 GN=Ttn PE=1 SV=1	1103	3904053	87	3.9	5.91	4514	6	0	1	575.309	1148.6	2	1148.57	0.0371	0	12.35	0.032	R	TSELEAASSVR	E			Cmpd 136, AutoMSn(575.3095), 19.8 min
13	A2ASS6	Titin OS=Mus musculus OX=10090 GN=Ttn PE=1 SV=1	1103	3904053	87	3.9	5.91	4610	9	1	1	600.053	1198.09	2	1198.49	-0.4	0	12	0.065	R	AEDQGQYTCK	H	Carbamidomethyl (C)	0.0000000010.0	Cmpd 496, AutoMSn(600.0535), 22.9 min
13	A2ASS6	Titin OS=Mus musculus OX=10090 GN=Ttn PE=1 SV=1	1103	3904053	87	3.9	5.91	4654	2	0	1	607.822	1213.63	2	1213.61	0.0244	1	18.75	0.0068	R	AQNEKGVSEPR	E			Cmpd 314, AutoMSn(607.8220), 20.1 min
13	A2ASS6	Titin OS=Mus musculus OX=10090 GN=Ttn PE=1 SV=1	1103	3904053	87	3.9	5.91	4655	5	0	1	607.823	1213.63	2	1213.61	0.0259	1	12.16	0.031	R	AQNEKGVSEPR	E			Cmpd 316, AutoMSn(607.8228), 20.2 min
13	A2ASS6	Titin OS=Mus musculus OX=10090 GN=Ttn PE=1 SV=1	1103	3904053	87	3.9	5.91	4691	3	1	1	613.341	1224.67	2	1224.68	-0.0075	0	23.73	0.0022	K	ILGYIVEYQK	V			Cmpd 376, AutoMSn(613.3412), 23.3 min
13	A2ASS6	Titin OS=Mus musculus OX=10090 GN=Ttn PE=1 SV=1	1103	3904053	87	3.9	5.91	4692	3	1	1	613.341	1224.67	2	1224.68	-0.007	0	16.22	0.012	K	ILGYIVEYQK	V			Cmpd 370, AutoMSn(613.3415), 23.2 min
13	A2ASS6	Titin OS=Mus musculus OX=10090 GN=Ttn PE=1 SV=1	1103	3904053	87	3.9	5.91	4693	7	1	1	613.342	1224.67	2	1224.68	-0.0059	0	14.37	0.019	K	ILGYIVEYQK	V			Cmpd 375, AutoMSn(613.3420), 23.3 min
13	A2ASS6	Titin OS=Mus musculus OX=10090 GN=Ttn PE=1 SV=1	1103	3904053	87	3.9	5.91	4873	6	1	1	640.319	1278.62	2	1278.65	-0.0223	0	11.92	0.03	R	DTVVVQAGESFK	I			Cmpd 260, AutoMSn(640.3190), 20.5 min
13	A2ASS6	Titin OS=Mus musculus OX=10090 GN=Ttn PE=1 SV=1	1103	3904053	87	3.9	5.91	4927	2	1	1	648.856	1295.7	2	1295.73	-0.0305	1	15.48	0.014	K	VIGLPGPCKDIK	A	Carbamidomethyl (C)	0.000000010000.0	Cmpd 262, AutoMSn(648.8556), 19.0 min
13	A2ASS6	Titin OS=Mus musculus OX=10090 GN=Ttn PE=1 SV=1	1103	3904053	87	3.9	5.91	5051	1	1	1	670.34	1338.67	2	1338.67	-0.0021	1	14.69	0.016	R	IKQFVPMSDMK	W	Oxidation (M)	0.00000000020.0	Cmpd 97, AutoMSn(670.3400), 16.6 min
13	A2ASS6	Titin OS=Mus musculus OX=10090 GN=Ttn PE=1 SV=1	1103	3904053	87	3.9	5.91	5111	1	1	1	673.858	1345.7	2	1345.8	-0.0949	1	17.1	0.01	K	VPEVPKKPVPEK	K			Cmpd 533, AutoMSn(673.8583), 25.1 min
13	A2ASS6	Titin OS=Mus musculus OX=10090 GN=Ttn PE=1 SV=1	1103	3904053	87	3.9	5.91	5116	5	1	1	674.37	1346.72	2	1346.7	0.0268	1	11.79	0.032	K	GDTKLRPTATCK	M	Carbamidomethyl (C)	0.000000000010.0	Cmpd 405, AutoMSn(674.3695), 26.2 min
13	A2ASS6	Titin OS=Mus musculus OX=10090 GN=Ttn PE=1 SV=1	1103	3904053	87	3.9	5.91	5401	3	1	1	716.864	1431.71	2	1431.74	-0.0259	1	10.76	0.04	K	VAKQGESIQLECK	I			Cmpd 177, AutoMSn(716.8639), 15.8 min
13	A2ASS6	Titin OS=Mus musculus OX=10090 GN=Ttn PE=1 SV=1	1103	3904053	87	3.9	5.91	5402	9	1	1	478.245	1431.71	3	1431.7	0.017	1	20.34	0.0044	R	SPIRMSPAMSPAR	M	2 Oxidation (M)	0.0000200020000.0	Cmpd 696, AutoMSn(478.2450), 32.3 min
13	A2ASS6	Titin OS=Mus musculus OX=10090 GN=Ttn PE=1 SV=1	1103	3904053	87	3.9	5.91	5405	6	1	1	478.249	1431.73	3	1431.74	-0.0141	1	11.58	0.033	K	VAKQGESIQLECK	I			Cmpd 176, AutoMSn(478.2490), 15.8 min
13	A2ASS6	Titin OS=Mus musculus OX=10090 GN=Ttn PE=1 SV=1	1103	3904053	87	3.9	5.91	5406	4	1	1	478.249	1431.73	3	1431.74	-0.0137	1	13.84	0.02	K	VAKQGESIQLECK	I			Cmpd 173, AutoMSn(478.2491), 15.7 min
13	A2ASS6	Titin OS=Mus musculus OX=10090 GN=Ttn PE=1 SV=1	1103	3904053	87	3.9	5.91	5413	6	1	1	479.078	1434.21	3	1434.78	-0.5709	0	11.06	0.071	K	VLDSPGPPANITVR	E			Cmpd 172, AutoMSn(479.0780), 15.7 min
13	A2ASS6	Titin OS=Mus musculus OX=10090 GN=Ttn PE=1 SV=1	1103	3904053	87	3.9	5.91	5414	9	1	1	479.078	1434.21	3	1434.78	-0.5709	0	10.24	0.085	K	VLDSPGPPANITVR	E			Cmpd 171, AutoMSn(479.0780), 15.6 min
13	A2ASS6	Titin OS=Mus musculus OX=10090 GN=Ttn PE=1 SV=1	1103	3904053	87	3.9	5.91	5442	10	0	1	720.792	1439.57	2	1439.8	-0.2282	1	15.37	0.016	K	TVTEEKIHVAVSK	K			Cmpd 52, AutoMSn(720.7923), 13.0 min
13	A2ASS6	Titin OS=Mus musculus OX=10090 GN=Ttn PE=1 SV=1	1103	3904053	87	3.9	5.91	5443	7	0	1	720.792	1439.57	2	1439.8	-0.2281	1	15.05	0.018	K	TVTEEKIHVAVSK	K			Cmpd 54, AutoMSn(720.7924), 13.0 min
13	A2ASS6	Titin OS=Mus musculus OX=10090 GN=Ttn PE=1 SV=1	1103	3904053	87	3.9	5.91	5500	1	1	1	486.19	1455.55	3	1454.75	0.7964	1	25.58	0.0018	K	TSYQFRVIAENK	F			Cmpd 661, AutoMSn(486.1900), 36.8 min
13	A2ASS6	Titin OS=Mus musculus OX=10090 GN=Ttn PE=1 SV=1	1103	3904053	87	3.9	5.91	5534	1	1	1	490.64	1468.9	3	1468.67	0.2268	1	19.29	0.0072	R	RANHTPESCPETK	Y			Cmpd 179, AutoMSn(490.6405), 15.8 min
13	A2ASS6	Titin OS=Mus musculus OX=10090 GN=Ttn PE=1 SV=1	1103	3904053	87	3.9	5.91	5540	1	1	1	490.642	1468.9	3	1468.67	0.2308	1	20.72	0.0053	R	RANHTPESCPETK	Y			Cmpd 185, AutoMSn(490.6418), 16.0 min
13	A2ASS6	Titin OS=Mus musculus OX=10090 GN=Ttn PE=1 SV=1	1103	3904053	87	3.9	5.91	5542	1	1	1	490.642	1468.9	3	1468.67	0.2311	1	21.55	0.0044	R	RANHTPESCPETK	Y			Cmpd 182, AutoMSn(490.6419), 15.9 min
13	A2ASS6	Titin OS=Mus musculus OX=10090 GN=Ttn PE=1 SV=1	1103	3904053	87	3.9	5.91	5545	10	1	1	490.643	1468.91	3	1468.67	0.2345	1	14.34	0.023	R	RANHTPESCPETK	Y			Cmpd 83, AutoMSn(490.6431), 16.3 min
13	A2ASS6	Titin OS=Mus musculus OX=10090 GN=Ttn PE=1 SV=1	1103	3904053	87	3.9	5.91	5765	4	1	1	510.585	1528.73	3	1528.7	0.0285	0	15.92	0.012	K	TTGLDEGLEYEFR	V			Cmpd 30, AutoMSn(510.5850), 16.4 min
13	A2ASS6	Titin OS=Mus musculus OX=10090 GN=Ttn PE=1 SV=1	1103	3904053	87	3.9	5.91	5773	9	1	1	510.586	1528.74	3	1528.7	0.0307	0	14.76	0.016	K	TTGLDEGLEYEFR	V			Cmpd 18, AutoMSn(510.5857), 16.2 min
13	A2ASS6	Titin OS=Mus musculus OX=10090 GN=Ttn PE=1 SV=1	1103	3904053	87	3.9	5.91	5778	4	1	1	510.588	1528.74	3	1528.7	0.0372	0	18.02	0.0076	K	TTGLDEGLEYEFR	V			Cmpd 37, AutoMSn(510.5879), 16.3 min
13	A2ASS6	Titin OS=Mus musculus OX=10090 GN=Ttn PE=1 SV=1	1103	3904053	87	3.9	5.91	5956	1	1	1	792.874	1583.73	2	1583.9	-0.1629	0	12.46	0.027	K	ACRPIKPPGPPINPK	L			Cmpd 428, AutoMSn(792.8743), 22.7 min
13	A2ASS6	Titin OS=Mus musculus OX=10090 GN=Ttn PE=1 SV=1	1103	3904053	87	3.9	5.91	5961	2	1	1	529.59	1585.75	3	1585.81	-0.066	1	26.69	0.001	K	VTDLSEKTPFFFR	V			Cmpd 40, AutoMSn(529.5900), 16.0 min
13	A2ASS6	Titin OS=Mus musculus OX=10090 GN=Ttn PE=1 SV=1	1103	3904053	87	3.9	5.91	5962	4	1	1	529.592	1585.75	3	1585.81	-0.0605	1	16.01	0.012	K	VTDLSEKTPFFFR	V			Cmpd 41, AutoMSn(529.5918), 16.0 min
13	A2ASS6	Titin OS=Mus musculus OX=10090 GN=Ttn PE=1 SV=1	1103	3904053	87	3.9	5.91	5963	3	1	1	529.593	1585.76	3	1585.81	-0.057	1	20.42	0.0043	K	VTDLSEKTPFFFR	V			Cmpd 45, AutoMSn(529.5930), 16.1 min
13	A2ASS6	Titin OS=Mus musculus OX=10090 GN=Ttn PE=1 SV=1	1103	3904053	87	3.9	5.91	5988	8	1	1	532.961	1595.86	3	1596.66	-0.799	0	14.4	0.017	R	EEEPVFDVDSEMR	K	Oxidation (M)	0.0000000000020.0	Cmpd 44, AutoMSn(532.9614), 17.1 min
13	A2ASS6	Titin OS=Mus musculus OX=10090 GN=Ttn PE=1 SV=1	1103	3904053	87	3.9	5.91	5990	10	1	1	532.963	1595.87	3	1596.66	-0.7933	0	15.65	0.013	R	EEEPVFDVDSEMR	K	Oxidation (M)	0.0000000000020.0	Cmpd 134, AutoMSn(532.9633), 17.6 min
13	A2ASS6	Titin OS=Mus musculus OX=10090 GN=Ttn PE=1 SV=1	1103	3904053	87	3.9	5.91	5994	5	1	1	532.965	1595.87	3	1596.66	-0.7897	0	18.07	0.0075	R	EEEPVFDVDSEMR	K	Oxidation (M)	0.0000000000020.0	Cmpd 80, AutoMSn(532.9645), 17.2 min
13	A2ASS6	Titin OS=Mus musculus OX=10090 GN=Ttn PE=1 SV=1	1103	3904053	87	3.9	5.91	6015	2	1	1	536.474	1606.4	3	1606.68	-0.2789	0	20.83	0.0072	K	MGASDPSDSSDPQVAK	E	Oxidation (M)	0.2000000000000000.0	Cmpd 96, AutoMSn(536.4737), 16.6 min
13	A2ASS6	Titin OS=Mus musculus OX=10090 GN=Ttn PE=1 SV=1	1103	3904053	87	3.9	5.91	6152	4	1	1	546.288	1635.84	3	1635.84	0.0026	1	22.2	0.0028	K	CREPVNPPSAPSVVK	V	Carbamidomethyl (C)	0.100000000000000.0	Cmpd 149, AutoMSn(546.2882), 17.8 min
13	A2ASS6	Titin OS=Mus musculus OX=10090 GN=Ttn PE=1 SV=1	1103	3904053	87	3.9	5.91	6193	10	0	1	828.386	1654.76	2	1654.78	-0.0233	1	11.87	0.03	K	DEADVLEDDRTHIK	T			Cmpd 421, AutoMSn(828.3856), 22.5 min
13	A2ASS6	Titin OS=Mus musculus OX=10090 GN=Ttn PE=1 SV=1	1103	3904053	87	3.9	5.91	6195	2	0	1	828.391	1654.77	2	1654.78	-0.0123	1	24.63	0.0016	K	DEADVLEDDRTHIK	T			Cmpd 414, AutoMSn(828.3910), 22.4 min
13	A2ASS6	Titin OS=Mus musculus OX=10090 GN=Ttn PE=1 SV=1	1103	3904053	87	3.9	5.91	6196	1	0	1	552.598	1654.77	3	1654.78	-0.0072	1	30.92	0.00037	K	DEADVLEDDRTHIK	T			Cmpd 416, AutoMSn(552.5982), 22.4 min
13	A2ASS6	Titin OS=Mus musculus OX=10090 GN=Ttn PE=1 SV=1	1103	3904053	87	3.9	5.91	6214	2	1	1	832.42	1662.83	2	1662.9	-0.0724	1	10.2	0.045	K	CAVVKTTHHVVSGLR	E	Carbamidomethyl (C)	0.100000000000000.0	Cmpd 836, AutoMSn(832.4205), 30.5 min
13	A2ASS6	Titin OS=Mus musculus OX=10090 GN=Ttn PE=1 SV=1	1103	3904053	87	3.9	5.91	6278	7	0	1	561.286	1680.84	3	1680.84	0.001	0	15.71	0.012	K	LPFNTYSVQAGEDLK	I			Cmpd 401, AutoMSn(561.2862), 24.0 min
13	A2ASS6	Titin OS=Mus musculus OX=10090 GN=Ttn PE=1 SV=1	1103	3904053	87	3.9	5.91	6291	4	0	1	561.289	1680.85	3	1680.84	0.0095	0	19.22	0.0052	K	LPFNTYSVQAGEDLK	I			Cmpd 230, AutoMSn(561.2891), 24.2 min
13	A2ASS6	Titin OS=Mus musculus OX=10090 GN=Ttn PE=1 SV=1	1103	3904053	87	3.9	5.91	6318	6	1	1	562.683	1685.03	3	1684.93	0.0917	1	10.4	0.056	K	GVPFPTLTWFKAPPK	K			Cmpd 409, AutoMSn(562.6825), 21.0 min
13	A2ASS6	Titin OS=Mus musculus OX=10090 GN=Ttn PE=1 SV=1	1103	3904053	87	3.9	5.91	6338	8	1	1	566.254	1695.74	3	1695.8	-0.0637	1	10.36	0.042	K	AYSTVATNCHKTSWK	V			Cmpd 276, AutoMSn(566.2540), 18.0 min
13	A2ASS6	Titin OS=Mus musculus OX=10090 GN=Ttn PE=1 SV=1	1103	3904053	87	3.9	5.91	6462	9	1	1	878.456	1754.9	2	1754.91	-0.0082	1	12.1	0.025	R	AENRFGIGPPAETIQR	T			Cmpd 367, AutoMSn(878.4564), 21.3 min
13	A2ASS6	Titin OS=Mus musculus OX=10090 GN=Ttn PE=1 SV=1	1103	3904053	87	3.9	5.91	6515	9	0	1	593.615	1777.82	3	1777.92	-0.1	1	11.25	0.032	K	ALEKPKGPCPPYFFK	E	Carbamidomethyl (C)	0.000000001000000.0	Cmpd 129, AutoMSn(593.6148), 15.9 min
13	A2ASS6	Titin OS=Mus musculus OX=10090 GN=Ttn PE=1 SV=1	1103	3904053	87	3.9	5.91	6572	9	1	1	906.461	1810.91	2	1810.86	0.0483	1	12.44	0.023	K	DIWMPVTSASAKTTCK	V	Carbamidomethyl (C); Oxidation (M)	0.0002000000000010.0	Cmpd 574, AutoMSn(906.4611), 28.6 min
13	A2ASS6	Titin OS=Mus musculus OX=10090 GN=Ttn PE=1 SV=1	1103	3904053	87	3.9	5.91	6574	4	1	1	604.832	1811.47	3	1811.83	-0.3558	1	17.18	0.015	R	EASQTNWKMVCSSVAR	T	Oxidation (M)	0.0000000020000000.0	Cmpd 397, AutoMSn(604.8318), 20.7 min
13	A2ASS6	Titin OS=Mus musculus OX=10090 GN=Ttn PE=1 SV=1	1103	3904053	87	3.9	5.91	6597	4	1	1	607.731	1820.17	3	1820.03	0.1411	0	17.26	0.015	K	INADIAGRPLPVISWAK	D			Cmpd 184, AutoMSn(607.7313), 18.9 min
13	A2ASS6	Titin OS=Mus musculus OX=10090 GN=Ttn PE=1 SV=1	1103	3904053	87	3.9	5.91	6617	5	1	1	610.659	1828.96	3	1828.95	0.0094	1	13.13	0.02	K	QVVDDTCTLVIPQSRR	S			Cmpd 425, AutoMSn(610.6593), 24.6 min
13	A2ASS6	Titin OS=Mus musculus OX=10090 GN=Ttn PE=1 SV=1	1103	3904053	87	3.9	5.91	6619	6	1	1	915.621	1829.23	2	1828.8	0.4271	0	18.65	0.011	K	AGSMTVTVGETCALECK	V	2 Carbamidomethyl (C); Oxidation (M)	0.00020000000100010.0	Cmpd 521, AutoMSn(915.6211), 26.6 min
13	A2ASS6	Titin OS=Mus musculus OX=10090 GN=Ttn PE=1 SV=1	1103	3904053	87	3.9	5.91	6640	7	0	1	614.315	1839.92	3	1840.03	-0.1096	1	16.45	0.0091	R	AQNRIGVGKPSAATPFVK	V			Cmpd 567, AutoMSn(614.3147), 28.4 min
13	A2ASS6	Titin OS=Mus musculus OX=10090 GN=Ttn PE=1 SV=1	1103	3904053	87	3.9	5.91	6652	8	1	1	922.446	1842.88	2	1842.84	0.0391	1	10.65	0.036	K	KDSGEYTFEVQNDVGR	S			Cmpd 865, AutoMSn(922.4460), 31.2 min
13	A2ASS6	Titin OS=Mus musculus OX=10090 GN=Ttn PE=1 SV=1	1103	3904053	87	3.9	5.91	6745	2	1	1	626.816	1877.42	3	1876.92	0.5048	0	14.88	0.025	K	NTAGAISAPSESTGTIICK	D	Carbamidomethyl (C)	0.0000000000000000010.0	Cmpd 589, AutoMSn(626.8156), 26.4 min
13	A2ASS6	Titin OS=Mus musculus OX=10090 GN=Ttn PE=1 SV=1	1103	3904053	87	3.9	5.91	6759	8	1	1	627.862	1880.57	3	1880.01	0.5566	1	11.7	0.054	K	LRVEAHVYGKPNPICK	W	Carbamidomethyl (C)	0.0000000000000010.0	Cmpd 592, AutoMSn(627.8625), 29.0 min
13	A2ASS6	Titin OS=Mus musculus OX=10090 GN=Ttn PE=1 SV=1	1103	3904053	87	3.9	5.91	6773	4	1	1	943.44	1884.86	2	1884.96	-0.0908	1	14.59	0.015	R	IQSQTVGQGSDAHFRVR	V			Cmpd 482, AutoMSn(943.4396), 25.9 min
13	A2ASS6	Titin OS=Mus musculus OX=10090 GN=Ttn PE=1 SV=1	1103	3904053	87	3.9	5.91	6895	1	1	1	643.411	1927.21	3	1926.99	0.223	0	21.32	0.0051	K	AVYAQDPLYPPGPPAFPK	V			Cmpd 369, AutoMSn(643.4109), 30.3 min
13	A2ASS6	Titin OS=Mus musculus OX=10090 GN=Ttn PE=1 SV=1	1103	3904053	87	3.9	5.91	6902	6	1	1	643.732	1928.17	3	1927.91	0.2635	1	19.82	0.0066	R	VCAENAAGPGKFSPPSDPK	T	Carbamidomethyl (C)	0.0100000000000000000.0	Cmpd 160, AutoMSn(643.7317), 19.5 min
13	A2ASS6	Titin OS=Mus musculus OX=10090 GN=Ttn PE=1 SV=1	1103	3904053	87	3.9	5.91	6922	9	1	1	647.302	1938.88	3	1938.16	0.7289	1	14.77	0.013	R	VLGIPVIAKDLTIQPSFK	L			Cmpd 268, AutoMSn(647.3021), 24.4 min
13	A2ASS6	Titin OS=Mus musculus OX=10090 GN=Ttn PE=1 SV=1	1103	3904053	87	3.9	5.91	7074	4	1	1	660.988	1979.94	3	1980.06	-0.1186	1	15.47	0.011	R	AENRFGPGPPCVSKPLLAK	D			Cmpd 284, AutoMSn(660.9883), 18.2 min
13	A2ASS6	Titin OS=Mus musculus OX=10090 GN=Ttn PE=1 SV=1	1103	3904053	87	3.9	5.91	7097	9	0	1	661.318	1980.93	3	1981.12	-0.1911	1	10.58	0.032	K	AVFVNVKVLDTPGPVADLK	V			Cmpd 60, AutoMSn(661.3185), 18.9 min
13	A2ASS6	Titin OS=Mus musculus OX=10090 GN=Ttn PE=1 SV=1	1103	3904053	87	3.9	5.91	5067	3	1	1	670.487	2008.44	3	2008.85	-0.4111	0	16.71	0.035	K	DSGYYSLTAENSSGSDTQK	I			Cmpd 966, AutoMSn(670.4868), 36.0 min
13	A2ASS6	Titin OS=Mus musculus OX=10090 GN=Ttn PE=1 SV=1	1103	3904053	87	3.9	5.91	5068	6	1	1	670.491	2008.45	3	2008.85	-0.3991	0	16.1	0.04	K	DSGYYSLTAENSSGSDTQK	I			Cmpd 970, AutoMSn(670.4908), 36.1 min
13	A2ASS6	Titin OS=Mus musculus OX=10090 GN=Ttn PE=1 SV=1	1103	3904053	87	3.9	5.91	5069	2	1	1	670.495	2008.46	3	2008.85	-0.3859	0	23.13	0.0081	K	DSGYYSLTAENSSGSDTQK	I			Cmpd 663, AutoMSn(670.4952), 35.9 min
13	A2ASS6	Titin OS=Mus musculus OX=10090 GN=Ttn PE=1 SV=1	1103	3904053	87	3.9	5.91	5072	6	1	1	670.498	2008.47	3	2008.85	-0.3789	0	15.34	0.049	K	DSGYYSLTAENSSGSDTQK	I			Cmpd 465, AutoMSn(670.4976), 35.9 min
13	A2ASS6	Titin OS=Mus musculus OX=10090 GN=Ttn PE=1 SV=1	1103	3904053	87	3.9	5.91	7216	10	1	1	673.03	2016.07	3	2016.04	0.0252	0	11.89	0.027	R	SSVSLAWNKPIYDGGAPVR	G			Cmpd 285, AutoMSn(673.0300), 19.5 min
13	A2ASS6	Titin OS=Mus musculus OX=10090 GN=Ttn PE=1 SV=1	1103	3904053	87	3.9	5.91	7230	6	1	1	673.032	2016.07	3	2016.04	0.0319	0	13.77	0.018	R	SSVSLAWNKPIYDGGAPVR	G			Cmpd 221, AutoMSn(673.0322), 19.4 min
13	A2ASS6	Titin OS=Mus musculus OX=10090 GN=Ttn PE=1 SV=1	1103	3904053	87	3.9	5.91	7479	7	1	1	711.684	2132.03	3	2132.07	-0.0383	1	20.71	0.0033	K	KTSFNVTNLVPGNEYFFR	V			Cmpd 209, AutoMSn(711.6842), 22.4 min
13	A2ASS6	Titin OS=Mus musculus OX=10090 GN=Ttn PE=1 SV=1	1103	3904053	87	3.9	5.91	7480	2	1	1	711.684	2132.03	3	2132.07	-0.0382	1	38.2	5.8e-05	K	KTSFNVTNLVPGNEYFFR	V			Cmpd 207, AutoMSn(711.6843), 22.4 min
13	A2ASS6	Titin OS=Mus musculus OX=10090 GN=Ttn PE=1 SV=1	1103	3904053	87	3.9	5.91	7481	2	1	1	711.689	2132.04	3	2132.07	-0.0249	1	26.29	0.0009	K	KTSFNVTNLVPGNEYFFR	V			Cmpd 254, AutoMSn(711.6887), 22.4 min
13	A2ASS6	Titin OS=Mus musculus OX=10090 GN=Ttn PE=1 SV=1	1103	3904053	87	3.9	5.91	7482	2	1	1	711.69	2132.05	3	2132.07	-0.0202	1	30.31	0.00036	K	KTSFNVTNLVPGNEYFFR	V			Cmpd 256, AutoMSn(711.6902), 22.5 min
13	A2ASS6	Titin OS=Mus musculus OX=10090 GN=Ttn PE=1 SV=1	1103	3904053	87	3.9	5.91	7521	1	1	1	716.641	2146.9	3	2146.87	0.0354	0	14.81	0.015	K	QEASFSSFSSSSASSMTEMK	F	2 Oxidation (M)	0.00000000000000020020.0	Cmpd 655, AutoMSn(716.6414), 26.5 min
13	A2ASS6	Titin OS=Mus musculus OX=10090 GN=Ttn PE=1 SV=1	1103	3904053	87	3.9	5.91	7589	6	1	1	729.378	2185.11	3	2185.05	0.0637	0	14.35	0.015	K	ANHVNVPDCAFTVTDLVEGGK	Y			Cmpd 348, AutoMSn(729.3776), 25.4 min
13	A2ASS6	Titin OS=Mus musculus OX=10090 GN=Ttn PE=1 SV=1	1103	3904053	87	3.9	5.91	7723	1	1	1	750.306	2247.9	3	2248.18	-0.2807	0	22.85	0.0027	K	MSFSNGVAVLTIPDVQISLGGK	Y	Oxidation (M)	0.2000000000000000000000.0	Cmpd 318, AutoMSn(750.3062), 25.9 min
13	A2ASS6	Titin OS=Mus musculus OX=10090 GN=Ttn PE=1 SV=1	1103	3904053	87	3.9	5.91	7732	6	1	1	1130.22	2258.42	2	2259.14	-0.7192	0	16.06	0.017	K	FTLAVSPVDPPGTPDYIDVTR	E			Cmpd 671, AutoMSn(1130.2188), 30.2 min
13	A2ASS6	Titin OS=Mus musculus OX=10090 GN=Ttn PE=1 SV=1	1103	3904053	87	3.9	5.91	7744	6	1	1	757.367	2269.08	3	2269.2	-0.1153	0	13.24	0.016	R	VLAVNEAGESDPAHVPEPVLVK	D			Cmpd 281, AutoMSn(757.3673), 24.8 min
13	A2ASS6	Titin OS=Mus musculus OX=10090 GN=Ttn PE=1 SV=1	1103	3904053	87	3.9	5.91	7747	6	0	1	757.368	2269.08	3	2269.2	-0.1122	0	14.72	0.011	R	VLAVNEAGESDPAHVPEPVLVK	D			Cmpd 344, AutoMSn(757.3683), 24.6 min
13	A2ASS6	Titin OS=Mus musculus OX=10090 GN=Ttn PE=1 SV=1	1103	3904053	87	3.9	5.91	7750	2	0	1	757.369	2269.08	3	2269.2	-0.1109	0	15.73	0.0089	R	VLAVNEAGESDPAHVPEPVLVK	D			Cmpd 121, AutoMSn(757.3688), 24.8 min
13	A2ASS6	Titin OS=Mus musculus OX=10090 GN=Ttn PE=1 SV=1	1103	3904053	87	3.9	5.91	7758	2	1	1	757.372	2269.09	3	2269.2	-0.1007	0	15.83	0.0086	R	VLAVNEAGESDPAHVPEPVLVK	D			Cmpd 155, AutoMSn(757.3722), 24.6 min
13	A2ASS6	Titin OS=Mus musculus OX=10090 GN=Ttn PE=1 SV=1	1103	3904053	87	3.9	5.91	7760	9	1	1	757.373	2269.1	3	2269.2	-0.0984	0	14.25	0.012	R	VLAVNEAGESDPAHVPEPVLVK	D			Cmpd 156, AutoMSn(757.3729), 24.6 min
13	A2ASS6	Titin OS=Mus musculus OX=10090 GN=Ttn PE=1 SV=1	1103	3904053	87	3.9	5.91	7896	3	1	1	781.641	2341.9	3	2341.22	0.6823	0	10.18	0.049	R	MAEILSGTETVPLTPVAQEALR	E	Oxidation (M)	0.2000000000000000000000.0	Cmpd 448, AutoMSn(781.6413), 21.8 min
13	A2ASS6	Titin OS=Mus musculus OX=10090 GN=Ttn PE=1 SV=1	1103	3904053	87	3.9	5.91	7927	1	1	1	789.372	2365.09	3	2365.16	-0.0614	1	24.26	0.0012	K	HLTEGNQYLFRVAAENQYGR	G			Cmpd 387, AutoMSn(789.3723), 23.2 min
13	A2ASS6	Titin OS=Mus musculus OX=10090 GN=Ttn PE=1 SV=1	1103	3904053	87	3.9	5.91	7938	5	1	1	791.402	2371.18	3	2371.16	0.0251	1	15.14	0.01	K	YTVVAGGNMSTANLFVEGRDVR	I	Oxidation (M)	0.0000000020000000000000.0	Cmpd 196, AutoMSn(791.4020), 27.1 min
13	A2ASS6	Titin OS=Mus musculus OX=10090 GN=Ttn PE=1 SV=1	1103	3904053	87	3.9	5.91	7989	9	1	1	801.615	2401.82	3	2402.24	-0.4206	1	10.28	0.059	R	GPLVQGVDSRQEITAFAEGTISK	A			Cmpd 561, AutoMSn(801.6151), 27.6 min
13	A2ASS6	Titin OS=Mus musculus OX=10090 GN=Ttn PE=1 SV=1	1103	3904053	87	3.9	5.91	8191	3	0	1	830.765	2489.27	3	2489.36	-0.0824	1	18.73	0.0043	K	IKMSFSNGVAVLTIPDVQISLGGK	Y	Oxidation (M)	0.002000000000000000000000.0	Cmpd 433, AutoMSn(830.7653), 24.6 min
13	A2ASS6	Titin OS=Mus musculus OX=10090 GN=Ttn PE=1 SV=1	1103	3904053	87	3.9	5.91	8227	7	1	1	1249.12	2496.23	2	2496.24	-0.0004	1	13.89	0.013	R	LEAPESILHERIGQQIEMEMK	E	Oxidation (M)	0.000000000000000000020.0	Cmpd 532, AutoMSn(1249.1247), 30.7 min
13	A2ASS6	Titin OS=Mus musculus OX=10090 GN=Ttn PE=1 SV=1	1103	3904053	87	3.9	5.91	8229	9	1	1	833.086	2496.24	3	2496.24	0.0019	1	15.58	0.009	R	LEAPESILHERIGQQIEMEMK	E	Oxidation (M)	0.000000000000000000020.0	Cmpd 523, AutoMSn(833.0863), 30.5 min
13	A2ASS6	Titin OS=Mus musculus OX=10090 GN=Ttn PE=1 SV=1	1103	3904053	87	3.9	5.91	6343	8	1	1	849.226	2544.65	3	2544.25	0.4018	1	16.64	0.032	R	IYAMNSEGLGEPALVPGTPKAEER	M	Oxidation (M)	0.000200000000000000000000.0	Cmpd 1071, AutoMSn(849.2255), 36.5 min
13	A2ASS6	Titin OS=Mus musculus OX=10090 GN=Ttn PE=1 SV=1	1103	3904053	87	3.9	5.91	8374	4	1	1	852.749	2555.22	3	2555.16	0.0661	1	14.4	0.012	K	ETSESSLELYAVKTSDSGTYTCK	V	Carbamidomethyl (C)	0.00000000000000000000010.0	Cmpd 265, AutoMSn(852.7488), 22.7 min
13	A2ASS6	Titin OS=Mus musculus OX=10090 GN=Ttn PE=1 SV=1	1103	3904053	87	3.9	5.91	8376	8	1	1	852.751	2555.23	3	2555.21	0.0185	1	13.5	0.014	R	RSLGDMSDEELLLPIDDYLAMK	R	2 Oxidation (M)	0.0000020000000000000020.0	Cmpd 263, AutoMSn(852.7513), 22.6 min
13	A2ASS6	Titin OS=Mus musculus OX=10090 GN=Ttn PE=1 SV=1	1103	3904053	87	3.9	5.91	8595	1	1	1	915.223	2742.65	3	2743.4	-0.749	1	16.78	0.011	K	AMTITWKPPLYDGGSKIMGYIIEK	I	2 Oxidation (M)	0.020000000000000002000000.0	Cmpd 516, AutoMSn(915.2231), 26.7 min
13	A2ASS6	Titin OS=Mus musculus OX=10090 GN=Ttn PE=1 SV=1	1103	3904053	87	3.9	5.91	8611	6	1	1	921.241	2760.7	3	2761.46	-0.7573	1	17.87	0.0093	R	IEPLEVALGHLAKFTCEIQGAPNVR	F	Carbamidomethyl (C)	0.0000000000000001000000000.0	Cmpd 569, AutoMSn(921.2410), 28.4 min
13	A2ASS6	Titin OS=Mus musculus OX=10090 GN=Ttn PE=1 SV=1	1103	3904053	87	3.9	5.91	8614	2	1	1	925.685	2774.03	3	2774.35	-0.3151	0	13.23	0.026	K	SSITLGWSKPVYDGGSDVTGYVVEMK	Q			Cmpd 481, AutoMSn(925.6847), 23.9 min
13	A2ASS6	Titin OS=Mus musculus OX=10090 GN=Ttn PE=1 SV=1	1103	3904053	87	3.9	5.91	8619	9	0	1	928.782	2783.32	3	2783.38	-0.0592	1	11.87	0.019	K	ITLTDVTRNSVSLSWEKPEHDGGSR	I			Cmpd 650, AutoMSn(928.7822), 27.9 min
13	A2ASS6	Titin OS=Mus musculus OX=10090 GN=Ttn PE=1 SV=1	1103	3904053	87	3.9	5.91	8621	5	0	1	928.783	2783.33	3	2783.38	-0.0566	1	15.29	0.0088	K	ITLTDVTRNSVSLSWEKPEHDGGSR	I			Cmpd 647, AutoMSn(928.7830), 27.8 min
13	A2ASS6	Titin OS=Mus musculus OX=10090 GN=Ttn PE=1 SV=1	1103	3904053	87	3.9	5.91	8642	5	1	1	935.653	2803.94	3	2803.24	0.6952	0	15.66	0.015	K	DSMTLCWSRPETDGGSDISGYIIER	R	Oxidation (M)	0.0020000000000000000000000.0	Cmpd 432, AutoMSn(935.6533), 24.6 min
13	A2ASS6	Titin OS=Mus musculus OX=10090 GN=Ttn PE=1 SV=1	1103	3904053	87	3.9	5.91	8695	9	1	1	945.418	2833.23	3	2833.38	-0.1482	1	10.63	0.03	K	AADSGTYICQLSNDVGTTSSKATIFVK	E	Carbamidomethyl (C)	0.000000001000000000000000000.0	Cmpd 532, AutoMSn(945.4180), 27.0 min
13	A2ASS6	Titin OS=Mus musculus OX=10090 GN=Ttn PE=1 SV=1	1103	3904053	87	3.9	5.91	8715	1	1	1	954.179	2859.52	3	2860.26	-0.7492	0	13.65	0.015	K	DSMTLCWSRPETDGGSDISGYIIER	R	Carbamidomethyl (C); Oxidation (M)	0.0020010000000000000000000.0	Cmpd 692, AutoMSn(954.1790), 27.3 min
13	A2ASS6	Titin OS=Mus musculus OX=10090 GN=Ttn PE=1 SV=1	1103	3904053	87	3.9	5.91	8771	4	1	1	1462.34	2922.66	2	2923.34	-0.6778	1	18.71	0.0058	K	CDVSVGEWTMCTPPTGINKTNLEVEK	L	Carbamidomethyl (C); Oxidation (M)	0.00000000021000000000000000.0	Cmpd 953, AutoMSn(1462.3385), 33.4 min
13	A2ASS6	Titin OS=Mus musculus OX=10090 GN=Ttn PE=1 SV=1	1103	3904053	87	3.9	5.91	8780	1	1	1	1462.35	2922.68	2	2923.34	-0.6583	1	19.19	0.0054	K	CDVSVGEWTMCTPPTGINKTNLEVEK	L	Carbamidomethyl (C); Oxidation (M)	0.00000000021000000000000000.0	Cmpd 959, AutoMSn(1462.3482), 33.5 min
13	A2ASS6	Titin OS=Mus musculus OX=10090 GN=Ttn PE=1 SV=1	1103	3904053	87	3.9	5.91	8785	2	1	1	975.436	2923.29	3	2923.34	-0.0547	1	16.36	0.0077	K	CDVSVGEWTMCTPPTGINKTNLEVEK	L	Carbamidomethyl (C); Oxidation (M)	0.10000000020000000000000000.0	Cmpd 536, AutoMSn(975.4358), 27.0 min
13	A2ASS6	Titin OS=Mus musculus OX=10090 GN=Ttn PE=1 SV=1	1103	3904053	87	3.9	5.91	8808	8	1	1	981.155	2940.44	3	2941.19	-0.7522	0	11.62	0.02	K	FASMSAQSMSSMQESFVEMSSSSFMGK	S	Oxidation (M)	0.000200000000000000000000000.0	Cmpd 757, AutoMSn(981.1548), 30.3 min
13	A2ASS6	Titin OS=Mus musculus OX=10090 GN=Ttn PE=1 SV=1	1103	3904053	87	3.9	5.91	8815	6	1	1	983.078	2946.21	3	2946.5	-0.2928	1	16.28	0.0095	K	IKTADQDLVVDAGQPLTMVVPYDAYPK	A			Cmpd 578, AutoMSn(983.0779), 28.7 min
13	A2ASS6	Titin OS=Mus musculus OX=10090 GN=Ttn PE=1 SV=1	1103	3904053	87	3.9	5.91	8827	8	0	1	984.126	2949.36	3	2949.34	0.0191	1	12.18	0.016	K	DSMVVCWGHPDSDGGSEIINYIVERR	D	Oxidation (M)	0.00200000000000000000000000.0	Cmpd 598, AutoMSn(984.1265), 28.7 min	emPAI	0
14	P01942	Hemoglobin subunit alpha OS=Mus musculus OX=10090 GN=Hba PE=1 SV=2	286	15076	6	39.4	7.96	4088	1	1	1	523.254	1044.49	2	1044.49	-0.0009	0	33.86	0.00024	R	MFASFPTTK	T	Oxidation (M)	0.200000000.0	Cmpd 141, AutoMSn(523.2543), 18.7 min
14	P01942	Hemoglobin subunit alpha OS=Mus musculus OX=10090 GN=Hba PE=1 SV=2	286	15076	6	39.4	7.96	4089	1	1	1	523.255	1044.49	2	1044.49	0	0	15.78	0.016	R	MFASFPTTK	T	Oxidation (M)	0.200000000.0	Cmpd 55, AutoMSn(523.2548), 18.6 min
14	P01942	Hemoglobin subunit alpha OS=Mus musculus OX=10090 GN=Hba PE=1 SV=2	286	15076	6	39.4	7.96	4091	1	1	1	523.255	1044.5	2	1044.49	0.0014	0	38.93	7.6e-05	R	MFASFPTTK	T	Oxidation (M)	0.200000000.0	Cmpd 56, AutoMSn(523.2555), 18.6 min
14	P01942	Hemoglobin subunit alpha OS=Mus musculus OX=10090 GN=Hba PE=1 SV=2	286	15076	6	39.4	7.96	4092	1	1	1	523.256	1044.5	2	1044.49	0.0032	0	26.18	0.0014	R	MFASFPTTK	T	Oxidation (M)	0.200000000.0	Cmpd 122, AutoMSn(523.2564), 18.4 min
14	P01942	Hemoglobin subunit alpha OS=Mus musculus OX=10090 GN=Hba PE=1 SV=2	286	15076	6	39.4	7.96	4093	1	1	1	523.257	1044.5	2	1044.49	0.0037	0	33.26	0.00028	R	MFASFPTTK	T	Oxidation (M)	0.200000000.0	Cmpd 138, AutoMSn(523.2566), 18.6 min
14	P01942	Hemoglobin subunit alpha OS=Mus musculus OX=10090 GN=Hba PE=1 SV=2	286	15076	6	39.4	7.96	4094	1	1	1	523.257	1044.5	2	1044.49	0.0038	0	44.03	2.3e-05	R	MFASFPTTK	T	Oxidation (M)	0.200000000.0	Cmpd 133, AutoMSn(523.2567), 18.7 min
14	P01942	Hemoglobin subunit alpha OS=Mus musculus OX=10090 GN=Hba PE=1 SV=2	286	15076	6	39.4	7.96	4095	1	1	1	523.257	1044.5	2	1044.49	0.0041	0	38.06	9.2e-05	R	MFASFPTTK	T	Oxidation (M)	0.200000000.0	Cmpd 140, AutoMSn(523.2568), 18.6 min
14	P01942	Hemoglobin subunit alpha OS=Mus musculus OX=10090 GN=Hba PE=1 SV=2	286	15076	6	39.4	7.96	4096	1	1	1	523.257	1044.5	2	1044.49	0.0048	0	51.85	3.9e-06	R	MFASFPTTK	T	Oxidation (M)	0.200000000.0	Cmpd 126, AutoMSn(523.2572), 18.5 min
14	P01942	Hemoglobin subunit alpha OS=Mus musculus OX=10090 GN=Hba PE=1 SV=2	286	15076	6	39.4	7.96	4097	1	1	1	523.257	1044.5	2	1044.49	0.0052	0	46.31	1.4e-05	R	MFASFPTTK	T	Oxidation (M)	0.200000000.0	Cmpd 124, AutoMSn(523.2574), 18.5 min
14	P01942	Hemoglobin subunit alpha OS=Mus musculus OX=10090 GN=Hba PE=1 SV=2	286	15076	6	39.4	7.96	4600	1	1	1	397.22	1188.64	3	1188.63	0.0027	1	38.08	8.4e-05	M	VLSGEDKSNIK	A			Cmpd 1, AutoMSn(397.2198), 12.1 min
14	P01942	Hemoglobin subunit alpha OS=Mus musculus OX=10090 GN=Hba PE=1 SV=2	286	15076	6	39.4	7.96	4601	1	1	1	595.326	1188.64	2	1188.63	0.0032	1	30.73	0.00046	M	VLSGEDKSNIK	A			Cmpd 4, AutoMSn(595.3264), 12.1 min
14	P01942	Hemoglobin subunit alpha OS=Mus musculus OX=10090 GN=Hba PE=1 SV=2	286	15076	6	39.4	7.96	4602	1	1	1	595.328	1188.64	2	1188.63	0.0068	1	28.02	0.00085	M	VLSGEDKSNIK	A			Cmpd 6, AutoMSn(595.3282), 12.2 min
14	P01942	Hemoglobin subunit alpha OS=Mus musculus OX=10090 GN=Hba PE=1 SV=2	286	15076	6	39.4	7.96	4603	1	1	1	397.221	1188.64	3	1188.63	0.0071	1	58.93	6.9e-07	M	VLSGEDKSNIK	A			Cmpd 3, AutoMSn(397.2213), 12.1 min
14	P01942	Hemoglobin subunit alpha OS=Mus musculus OX=10090 GN=Hba PE=1 SV=2	286	15076	6	39.4	7.96	4605	2	1	1	397.221	1188.64	3	1188.63	0.0076	1	35.42	0.00016	M	VLSGEDKSNIK	A			Cmpd 7, AutoMSn(397.2215), 12.3 min
14	P01942	Hemoglobin subunit alpha OS=Mus musculus OX=10090 GN=Hba PE=1 SV=2	286	15076	6	39.4	7.96	5763	1	0	1	510.583	1528.73	3	1528.73	0.0005	0	38.47	6.9e-05	K	IGGHGAEYGAEALER	M			Cmpd 17, AutoMSn(510.5831), 16.2 min
14	P01942	Hemoglobin subunit alpha OS=Mus musculus OX=10090 GN=Hba PE=1 SV=2	286	15076	6	39.4	7.96	5764	1	1	1	510.584	1528.73	3	1528.73	0.0016	0	52.57	2.7e-06	K	IGGHGAEYGAEALER	M			Cmpd 16, AutoMSn(510.5835), 16.2 min
14	P01942	Hemoglobin subunit alpha OS=Mus musculus OX=10090 GN=Hba PE=1 SV=2	286	15076	6	39.4	7.96	5765	3	0	1	510.585	1528.73	3	1528.73	0.0061	0	17.27	0.0091	K	IGGHGAEYGAEALER	M			Cmpd 30, AutoMSn(510.5850), 16.4 min
14	P01942	Hemoglobin subunit alpha OS=Mus musculus OX=10090 GN=Hba PE=1 SV=2	286	15076	6	39.4	7.96	5766	1	1	1	510.585	1528.73	3	1528.73	0.0067	0	34.27	0.00018	K	IGGHGAEYGAEALER	M			Cmpd 94, AutoMSn(510.5852), 16.7 min
14	P01942	Hemoglobin subunit alpha OS=Mus musculus OX=10090 GN=Hba PE=1 SV=2	286	15076	6	39.4	7.96	5769	1	1	1	765.375	1528.73	2	1528.73	0.0075	0	38.51	6.8e-05	K	IGGHGAEYGAEALER	M			Cmpd 51, AutoMSn(765.3745), 16.3 min
14	P01942	Hemoglobin subunit alpha OS=Mus musculus OX=10090 GN=Hba PE=1 SV=2	286	15076	6	39.4	7.96	5770	1	1	1	765.375	1528.73	2	1528.73	0.0077	0	32.65	0.00026	K	IGGHGAEYGAEALER	M			Cmpd 48, AutoMSn(765.3746), 16.2 min
14	P01942	Hemoglobin subunit alpha OS=Mus musculus OX=10090 GN=Hba PE=1 SV=2	286	15076	6	39.4	7.96	5771	2	1	1	510.586	1528.73	3	1528.73	0.0079	0	27.59	0.00084	K	IGGHGAEYGAEALER	M			Cmpd 88, AutoMSn(510.5856), 16.4 min
14	P01942	Hemoglobin subunit alpha OS=Mus musculus OX=10090 GN=Hba PE=1 SV=2	286	15076	6	39.4	7.96	5772	1	0	1	510.586	1528.74	3	1528.73	0.0082	0	77.61	8.4e-09	K	IGGHGAEYGAEALER	M			Cmpd 47, AutoMSn(510.5857), 16.2 min
14	P01942	Hemoglobin subunit alpha OS=Mus musculus OX=10090 GN=Hba PE=1 SV=2	286	15076	6	39.4	7.96	5773	1	0	1	510.586	1528.74	3	1528.73	0.0083	0	49.23	5.8e-06	K	IGGHGAEYGAEALER	M			Cmpd 18, AutoMSn(510.5857), 16.2 min
14	P01942	Hemoglobin subunit alpha OS=Mus musculus OX=10090 GN=Hba PE=1 SV=2	286	15076	6	39.4	7.96	5774	1	0	1	510.586	1528.74	3	1528.73	0.0084	0	66.27	1.1e-07	K	IGGHGAEYGAEALER	M			Cmpd 50, AutoMSn(510.5857), 16.2 min
14	P01942	Hemoglobin subunit alpha OS=Mus musculus OX=10090 GN=Hba PE=1 SV=2	286	15076	6	39.4	7.96	5775	1	1	1	510.586	1528.74	3	1528.73	0.0091	0	44.97	1.5e-05	K	IGGHGAEYGAEALER	M			Cmpd 48, AutoMSn(510.5860), 16.3 min
14	P01942	Hemoglobin subunit alpha OS=Mus musculus OX=10090 GN=Hba PE=1 SV=2	286	15076	6	39.4	7.96	5778	2	0	1	510.588	1528.74	3	1528.73	0.0148	0	29.49	0.00054	K	IGGHGAEYGAEALER	M			Cmpd 37, AutoMSn(510.5879), 16.3 min
14	P01942	Hemoglobin subunit alpha OS=Mus musculus OX=10090 GN=Hba PE=1 SV=2	286	15076	6	39.4	7.96	5779	1	1	1	510.589	1528.74	3	1528.73	0.0171	0	42.09	3e-05	K	IGGHGAEYGAEALER	M			Cmpd 50, AutoMSn(510.5886), 16.3 min
14	P01942	Hemoglobin subunit alpha OS=Mus musculus OX=10090 GN=Hba PE=1 SV=2	286	15076	6	39.4	7.96	6591	1	1	1	607.299	1818.88	3	1818.87	0.0062	0	22.36	0.0025	K	TYFPHFDVSHGSAQVK	G			Cmpd 150, AutoMSn(607.2990), 19.1 min
14	P01942	Hemoglobin subunit alpha OS=Mus musculus OX=10090 GN=Hba PE=1 SV=2	286	15076	6	39.4	7.96	6593	1	1	1	607.299	1818.88	3	1818.87	0.007	0	53.61	1.9e-06	K	TYFPHFDVSHGSAQVK	G			Cmpd 147, AutoMSn(607.2993), 19.0 min
14	P01942	Hemoglobin subunit alpha OS=Mus musculus OX=10090 GN=Hba PE=1 SV=2	286	15076	6	39.4	7.96	6594	1	1	1	607.3	1818.88	3	1818.87	0.0079	0	38.21	6.6e-05	K	TYFPHFDVSHGSAQVK	G			Cmpd 144, AutoMSn(607.2996), 18.9 min
14	P01942	Hemoglobin subunit alpha OS=Mus musculus OX=10090 GN=Hba PE=1 SV=2	286	15076	6	39.4	7.96	6595	2	1	1	607.301	1818.88	3	1818.87	0.0124	0	18.64	0.006	K	TYFPHFDVSHGSAQVK	G			Cmpd 140, AutoMSn(607.3011), 18.9 min
14	P01942	Hemoglobin subunit alpha OS=Mus musculus OX=10090 GN=Hba PE=1 SV=2	286	15076	6	39.4	7.96	7318	3	1	1	681.675	2042	3	2042	0.0059	1	20.24	0.0036	K	AAWGKIGGHGAEYGAEALER	M			Cmpd 112, AutoMSn(681.6749), 18.2 min
14	P01942	Hemoglobin subunit alpha OS=Mus musculus OX=10090 GN=Hba PE=1 SV=2	286	15076	6	39.4	7.96	8376	1	0	1	852.751	2555.23	3	2555.21	0.0205	1	23.5	0.0014	K	IGGHGAEYGAEALERMFASFPTTK	T	Oxidation (M)	0.000000000000000200000000.0	Cmpd 263, AutoMSn(852.7513), 22.6 min	emPAI	1.25
15	P29699	Alpha-2-HS-glycoprotein OS=Mus musculus OX=10090 GN=Ahsg PE=1 SV=1	296	37302	8	33.3	6.04	2621	1	1	1	358.719	715.424	2	715.423	0.0012	0	40.22	6.4e-05	K	LVEISR	A			Cmpd 52, AutoMSn(358.7193), 15.3 min
15	P29699	Alpha-2-HS-glycoprotein OS=Mus musculus OX=10090 GN=Ahsg PE=1 SV=1	296	37302	8	33.3	6.04	2622	1	1	1	358.72	715.426	2	715.423	0.0028	0	40.58	5.9e-05	K	LVEISR	A			Cmpd 49, AutoMSn(358.7201), 15.2 min
15	P29699	Alpha-2-HS-glycoprotein OS=Mus musculus OX=10090 GN=Ahsg PE=1 SV=1	296	37302	8	33.3	6.04	3042	3	1	1	774.442	773.435	1	773.455	-0.0202	1	10.16	0.071	K	VKVWSR	R			Cmpd 400, AutoMSn(774.4419), 20.8 min
15	P29699	Alpha-2-HS-glycoprotein OS=Mus musculus OX=10090 GN=Ahsg PE=1 SV=1	296	37302	8	33.3	6.04	5528	2	1	1	490.582	1468.72	3	1468.72	0.0072	1	18.38	0.0066	R	GLSDHRTYHDLR	H			Cmpd 2, AutoMSn(490.5820), 12.8 min
15	P29699	Alpha-2-HS-glycoprotein OS=Mus musculus OX=10090 GN=Ahsg PE=1 SV=1	296	37302	8	33.3	6.04	6184	1	1	1	551.937	1652.79	3	1652.78	0.0117	0	40.73	3.8e-05	K	VGQPGAAGPVSPMCPGR	I	Carbamidomethyl (C); Oxidation (M)	0.00000000000021000.0	Cmpd 90, AutoMSn(551.9366), 16.4 min
15	P29699	Alpha-2-HS-glycoprotein OS=Mus musculus OX=10090 GN=Ahsg PE=1 SV=1	296	37302	8	33.3	6.04	6654	1	1	1	615.629	1843.87	3	1843.86	0.0096	0	73.88	1.7e-08	K	ANLMHNLGGEEVSVACK	L	Carbamidomethyl (C); Oxidation (M)	0.00020000000000010.0	Cmpd 108, AutoMSn(615.6290), 16.8 min
15	P29699	Alpha-2-HS-glycoprotein OS=Mus musculus OX=10090 GN=Ahsg PE=1 SV=1	296	37302	8	33.3	6.04	6655	1	1	1	615.629	1843.87	3	1843.86	0.0101	0	81.05	3.3e-09	K	ANLMHNLGGEEVSVACK	L	Carbamidomethyl (C); Oxidation (M)	0.00020000000000010.0	Cmpd 105, AutoMSn(615.6292), 16.8 min
15	P29699	Alpha-2-HS-glycoprotein OS=Mus musculus OX=10090 GN=Ahsg PE=1 SV=1	296	37302	8	33.3	6.04	6656	1	1	1	615.629	1843.87	3	1843.86	0.0107	0	54.83	1.4e-06	K	ANLMHNLGGEEVSVACK	L	Carbamidomethyl (C); Oxidation (M)	0.00020000000000010.0	Cmpd 102, AutoMSn(615.6294), 16.7 min
15	P29699	Alpha-2-HS-glycoprotein OS=Mus musculus OX=10090 GN=Ahsg PE=1 SV=1	296	37302	8	33.3	6.04	8190	10	1	1	830.061	2487.16	3	2487.15	0.014	1	14.42	0.012	K	QHGFCKANLMHNLGGEEVSVACK	L	Oxidation (M)	0.00000000020000000000000.0	Cmpd 939, AutoMSn(830.0605), 33.0 min
15	P29699	Alpha-2-HS-glycoprotein OS=Mus musculus OX=10090 GN=Ahsg PE=1 SV=1	296	37302	8	33.3	6.04	8342	1	1	1	1272.67	2543.32	2	2543.33	-0.0122	0	33.13	0.00017	R	AQNVPLPVSTLVEFVIAATDCTAK	E	Carbamidomethyl (C)	0.000000000000000000001000.0	Cmpd 863, AutoMSn(1272.6665), 36.5 min
15	P29699	Alpha-2-HS-glycoprotein OS=Mus musculus OX=10090 GN=Ahsg PE=1 SV=1	296	37302	8	33.3	6.04	8343	3	1	1	1272.67	2543.32	2	2543.33	-0.0103	0	16.7	0.0075	R	AQNVPLPVSTLVEFVIAATDCTAK	E	Carbamidomethyl (C)	0.000000000000000000001000.0	Cmpd 860, AutoMSn(1272.6674), 36.4 min
15	P29699	Alpha-2-HS-glycoprotein OS=Mus musculus OX=10090 GN=Ahsg PE=1 SV=1	296	37302	8	33.3	6.04	8344	1	1	1	848.782	2543.32	3	2543.33	-0.0066	0	77.12	6.9e-09	R	AQNVPLPVSTLVEFVIAATDCTAK	E	Carbamidomethyl (C)	0.000000000000000000001000.0	Cmpd 862, AutoMSn(848.7819), 36.5 min
15	P29699	Alpha-2-HS-glycoprotein OS=Mus musculus OX=10090 GN=Ahsg PE=1 SV=1	296	37302	8	33.3	6.04	8345	1	1	1	848.783	2543.33	3	2543.33	-0.0028	0	63.25	1.7e-07	R	AQNVPLPVSTLVEFVIAATDCTAK	E	Carbamidomethyl (C)	0.000000000000000000001000.0	Cmpd 859, AutoMSn(848.7832), 36.4 min
15	P29699	Alpha-2-HS-glycoprotein OS=Mus musculus OX=10090 GN=Ahsg PE=1 SV=1	296	37302	8	33.3	6.04	8827	6	0	1	984.126	2949.36	3	2949.54	-0.1781	1	13.23	0.013	M	KSLVLLLCFAQLWGCQSAPQGTGLGFR	E	Carbamidomethyl (C)	0.000000000000001000000000000.0	Cmpd 598, AutoMSn(984.1265), 28.7 min	emPAI	0.53
16	Q00623	Apolipoprotein A-I OS=Mus musculus OX=10090 GN=Apoa1 PE=1 SV=2	277	30597	7	22.7	5.51	2126	1	1	1	665.306	664.298	1	664.285	0.0135	0	14.98	0.016	R	QEMNK	D	Oxidation (M)	0.00200.0	Cmpd 511, AutoMSn(665.3058), 24.5 min
16	Q00623	Apolipoprotein A-I OS=Mus musculus OX=10090 GN=Apoa1 PE=1 SV=2	277	30597	7	22.7	5.51	2127	1	1	1	665.307	664.3	1	664.285	0.0148	0	15.48	0.014	R	QEMNK	D	Oxidation (M)	0.00200.0	Cmpd 514, AutoMSn(665.3071), 24.6 min
16	Q00623	Apolipoprotein A-I OS=Mus musculus OX=10090 GN=Apoa1 PE=1 SV=2	277	30597	7	22.7	5.51	5007	2	1	1	440.23	1317.67	3	1317.67	-0.0008	1	29.77	0.00051	R	LSPVAEEFRDR	M			Cmpd 131, AutoMSn(440.2296), 17.4 min
16	Q00623	Apolipoprotein A-I OS=Mus musculus OX=10090 GN=Apoa1 PE=1 SV=2	277	30597	7	22.7	5.51	5008	1	1	1	440.231	1317.67	3	1317.67	0.0027	1	26.91	0.00098	R	LSPVAEEFRDR	M			Cmpd 54, AutoMSn(440.2307), 17.2 min
16	Q00623	Apolipoprotein A-I OS=Mus musculus OX=10090 GN=Apoa1 PE=1 SV=2	277	30597	7	22.7	5.51	5009	1	1	1	440.231	1317.67	3	1317.67	0.0046	1	35.5	0.00014	R	LSPVAEEFRDR	M			Cmpd 79, AutoMSn(440.2314), 17.2 min
16	Q00623	Apolipoprotein A-I OS=Mus musculus OX=10090 GN=Apoa1 PE=1 SV=2	277	30597	7	22.7	5.51	5010	1	1	1	440.232	1317.67	3	1317.67	0.0058	1	34.97	0.00015	R	LSPVAEEFRDR	M			Cmpd 48, AutoMSn(440.2318), 17.3 min
16	Q00623	Apolipoprotein A-I OS=Mus musculus OX=10090 GN=Apoa1 PE=1 SV=2	277	30597	7	22.7	5.51	5011	1	1	1	440.232	1317.67	3	1317.67	0.0059	1	31.81	0.00032	R	LSPVAEEFRDR	M			Cmpd 35, AutoMSn(440.2318), 17.7 min
16	Q00623	Apolipoprotein A-I OS=Mus musculus OX=10090 GN=Apoa1 PE=1 SV=2	277	30597	7	22.7	5.51	5012	1	1	1	440.232	1317.67	3	1317.67	0.0066	1	32.99	0.00024	R	LSPVAEEFRDR	M			Cmpd 128, AutoMSn(440.2320), 17.6 min
16	Q00623	Apolipoprotein A-I OS=Mus musculus OX=10090 GN=Apoa1 PE=1 SV=2	277	30597	7	22.7	5.51	5013	1	1	1	440.232	1317.67	3	1317.67	0.0073	1	34.11	0.00019	R	LSPVAEEFRDR	M			Cmpd 136, AutoMSn(440.2323), 17.7 min
16	Q00623	Apolipoprotein A-I OS=Mus musculus OX=10090 GN=Apoa1 PE=1 SV=2	277	30597	7	22.7	5.51	5014	4	1	1	440.233	1317.68	3	1317.67	0.0083	1	23.66	0.0021	R	LSPVAEEFRDR	M			Cmpd 36, AutoMSn(440.2326), 17.8 min
16	Q00623	Apolipoprotein A-I OS=Mus musculus OX=10090 GN=Apoa1 PE=1 SV=2	277	30597	7	22.7	5.51	5015	1	1	1	440.233	1317.68	3	1317.67	0.0087	1	43.73	2e-05	R	LSPVAEEFRDR	M			Cmpd 82, AutoMSn(440.2327), 17.2 min
16	Q00623	Apolipoprotein A-I OS=Mus musculus OX=10090 GN=Apoa1 PE=1 SV=2	277	30597	7	22.7	5.51	5016	1	1	1	440.233	1317.68	3	1317.67	0.0088	1	33.73	0.0002	R	LSPVAEEFRDR	M			Cmpd 129, AutoMSn(440.2328), 17.3 min
16	Q00623	Apolipoprotein A-I OS=Mus musculus OX=10090 GN=Apoa1 PE=1 SV=2	277	30597	7	22.7	5.51	5017	1	1	1	440.233	1317.68	3	1317.67	0.0091	1	38.02	7.6e-05	R	LSPVAEEFRDR	M			Cmpd 133, AutoMSn(440.2329), 17.6 min
16	Q00623	Apolipoprotein A-I OS=Mus musculus OX=10090 GN=Apoa1 PE=1 SV=2	277	30597	7	22.7	5.51	5018	1	1	1	440.233	1317.68	3	1317.67	0.0108	1	33.61	0.00021	R	LSPVAEEFRDR	M			Cmpd 126, AutoMSn(440.2334), 17.5 min
16	Q00623	Apolipoprotein A-I OS=Mus musculus OX=10090 GN=Apoa1 PE=1 SV=2	277	30597	7	22.7	5.51	5019	1	1	1	440.234	1317.68	3	1317.67	0.0116	1	31.69	0.00033	R	LSPVAEEFRDR	M			Cmpd 55, AutoMSn(440.2337), 17.2 min
16	Q00623	Apolipoprotein A-I OS=Mus musculus OX=10090 GN=Apoa1 PE=1 SV=2	277	30597	7	22.7	5.51	5020	1	1	1	440.234	1317.68	3	1317.67	0.0121	1	41.71	3.3e-05	R	LSPVAEEFRDR	M			Cmpd 132, AutoMSn(440.2339), 17.6 min
16	Q00623	Apolipoprotein A-I OS=Mus musculus OX=10090 GN=Apoa1 PE=1 SV=2	277	30597	7	22.7	5.51	5078	1	1	1	670.857	1339.7	2	1339.71	-0.0091	0	18.82	0.0066	K	VAPLGAELQESAR	Q			Cmpd 221, AutoMSn(670.8575), 19.7 min
16	Q00623	Apolipoprotein A-I OS=Mus musculus OX=10090 GN=Apoa1 PE=1 SV=2	277	30597	7	22.7	5.51	5079	1	1	1	670.86	1339.71	2	1339.71	-0.0041	0	47.99	8e-06	K	VAPLGAELQESAR	Q			Cmpd 161, AutoMSn(670.8600), 19.3 min
16	Q00623	Apolipoprotein A-I OS=Mus musculus OX=10090 GN=Apoa1 PE=1 SV=2	277	30597	7	22.7	5.51	5080	1	1	1	670.86	1339.71	2	1339.71	-0.0039	0	28.44	0.00072	K	VAPLGAELQESAR	Q			Cmpd 227, AutoMSn(670.8601), 19.8 min
16	Q00623	Apolipoprotein A-I OS=Mus musculus OX=10090 GN=Apoa1 PE=1 SV=2	277	30597	7	22.7	5.51	5081	2	1	1	670.861	1339.71	2	1339.71	-0.0021	0	16.63	0.011	K	VAPLGAELQESAR	Q			Cmpd 94, AutoMSn(670.8610), 19.9 min
16	Q00623	Apolipoprotein A-I OS=Mus musculus OX=10090 GN=Apoa1 PE=1 SV=2	277	30597	7	22.7	5.51	5082	1	1	1	670.861	1339.71	2	1339.71	-0.0019	0	74.96	1.6e-08	K	VAPLGAELQESAR	Q			Cmpd 162, AutoMSn(670.8611), 19.4 min
16	Q00623	Apolipoprotein A-I OS=Mus musculus OX=10090 GN=Apoa1 PE=1 SV=2	277	30597	7	22.7	5.51	5083	1	1	1	447.577	1339.71	3	1339.71	-0.0015	0	67.68	8.6e-08	K	VAPLGAELQESAR	Q			Cmpd 165, AutoMSn(447.5766), 19.4 min
16	Q00623	Apolipoprotein A-I OS=Mus musculus OX=10090 GN=Apoa1 PE=1 SV=2	277	30597	7	22.7	5.51	5084	1	1	1	670.861	1339.71	2	1339.71	-0.0013	0	35.71	0.00013	K	VAPLGAELQESAR	Q			Cmpd 227, AutoMSn(670.8614), 19.9 min
16	Q00623	Apolipoprotein A-I OS=Mus musculus OX=10090 GN=Apoa1 PE=1 SV=2	277	30597	7	22.7	5.51	5085	1	1	1	670.862	1339.71	2	1339.71	-0.0002	0	64.29	1.9e-07	K	VAPLGAELQESAR	Q			Cmpd 120, AutoMSn(670.8619), 19.5 min
16	Q00623	Apolipoprotein A-I OS=Mus musculus OX=10090 GN=Apoa1 PE=1 SV=2	277	30597	7	22.7	5.51	5086	1	1	1	670.862	1339.71	2	1339.71	0.0004	0	52.11	3.1e-06	K	VAPLGAELQESAR	Q			Cmpd 117, AutoMSn(670.8622), 19.3 min
16	Q00623	Apolipoprotein A-I OS=Mus musculus OX=10090 GN=Apoa1 PE=1 SV=2	277	30597	7	22.7	5.51	5087	1	1	1	670.862	1339.71	2	1339.71	0.0008	0	58.04	7.9e-07	K	VAPLGAELQESAR	Q			Cmpd 228, AutoMSn(670.8625), 19.8 min
16	Q00623	Apolipoprotein A-I OS=Mus musculus OX=10090 GN=Apoa1 PE=1 SV=2	277	30597	7	22.7	5.51	5088	1	1	1	670.863	1339.71	2	1339.71	0.0011	0	41.62	3.5e-05	K	VAPLGAELQESAR	Q			Cmpd 224, AutoMSn(670.8626), 19.8 min
16	Q00623	Apolipoprotein A-I OS=Mus musculus OX=10090 GN=Apoa1 PE=1 SV=2	277	30597	7	22.7	5.51	5089	1	1	1	670.863	1339.71	2	1339.71	0.0025	0	84.17	1.9e-09	K	VAPLGAELQESAR	Q			Cmpd 123, AutoMSn(670.8633), 19.6 min
16	Q00623	Apolipoprotein A-I OS=Mus musculus OX=10090 GN=Apoa1 PE=1 SV=2	277	30597	7	22.7	5.51	5090	1	1	1	670.863	1339.71	2	1339.71	0.0028	0	84.9	1.6e-09	K	VAPLGAELQESAR	Q			Cmpd 231, AutoMSn(670.8634), 19.9 min
16	Q00623	Apolipoprotein A-I OS=Mus musculus OX=10090 GN=Apoa1 PE=1 SV=2	277	30597	7	22.7	5.51	5091	1	1	1	670.864	1339.71	2	1339.71	0.0032	0	95.44	1.4e-10	K	VAPLGAELQESAR	Q			Cmpd 118, AutoMSn(670.8636), 19.4 min
16	Q00623	Apolipoprotein A-I OS=Mus musculus OX=10090 GN=Apoa1 PE=1 SV=2	277	30597	7	22.7	5.51	5092	1	1	1	670.864	1339.71	2	1339.71	0.0034	0	81.62	3.5e-09	K	VAPLGAELQESAR	Q			Cmpd 121, AutoMSn(670.8638), 19.5 min
16	Q00623	Apolipoprotein A-I OS=Mus musculus OX=10090 GN=Apoa1 PE=1 SV=2	277	30597	7	22.7	5.51	5093	1	1	1	447.578	1339.71	3	1339.71	0.0035	0	68.34	7.4e-08	K	VAPLGAELQESAR	Q			Cmpd 168, AutoMSn(447.5783), 19.5 min
16	Q00623	Apolipoprotein A-I OS=Mus musculus OX=10090 GN=Apoa1 PE=1 SV=2	277	30597	7	22.7	5.51	5094	1	1	1	670.864	1339.71	2	1339.71	0.0037	0	74.03	2e-08	K	VAPLGAELQESAR	Q			Cmpd 120, AutoMSn(670.8639), 19.4 min
16	Q00623	Apolipoprotein A-I OS=Mus musculus OX=10090 GN=Apoa1 PE=1 SV=2	277	30597	7	22.7	5.51	5095	1	1	1	670.864	1339.71	2	1339.71	0.0045	0	43.56	2.2e-05	K	VAPLGAELQESAR	Q			Cmpd 98, AutoMSn(670.8643), 20.0 min
16	Q00623	Apolipoprotein A-I OS=Mus musculus OX=10090 GN=Apoa1 PE=1 SV=2	277	30597	7	22.7	5.51	5096	1	1	1	670.865	1339.71	2	1339.71	0.005	0	59.57	5.6e-07	K	VAPLGAELQESAR	Q			Cmpd 122, AutoMSn(670.8645), 19.5 min
16	Q00623	Apolipoprotein A-I OS=Mus musculus OX=10090 GN=Apoa1 PE=1 SV=2	277	30597	7	22.7	5.51	5097	1	1	1	670.866	1339.72	2	1339.71	0.0073	0	45.79	1.3e-05	K	VAPLGAELQESAR	Q			Cmpd 96, AutoMSn(670.8657), 19.9 min
16	Q00623	Apolipoprotein A-I OS=Mus musculus OX=10090 GN=Apoa1 PE=1 SV=2	277	30597	7	22.7	5.51	5098	2	1	1	670.867	1339.72	2	1339.71	0.0105	0	15.88	0.013	K	VAPLGAELQESAR	Q			Cmpd 118, AutoMSn(670.8673), 19.4 min
16	Q00623	Apolipoprotein A-I OS=Mus musculus OX=10090 GN=Apoa1 PE=1 SV=2	277	30597	7	22.7	5.51	5100	1	1	1	447.581	1339.72	3	1339.71	0.0121	0	56.73	1.1e-06	K	VAPLGAELQESAR	Q			Cmpd 122, AutoMSn(447.5812), 19.4 min
16	Q00623	Apolipoprotein A-I OS=Mus musculus OX=10090 GN=Apoa1 PE=1 SV=2	277	30597	7	22.7	5.51	5101	1	1	1	670.868	1339.72	2	1339.71	0.0125	0	33.41	0.00023	K	VAPLGAELQESAR	Q			Cmpd 226, AutoMSn(670.8683), 19.5 min
16	Q00623	Apolipoprotein A-I OS=Mus musculus OX=10090 GN=Apoa1 PE=1 SV=2	277	30597	7	22.7	5.51	5102	1	1	1	447.582	1339.72	3	1339.71	0.013	0	45.13	1.6e-05	K	VAPLGAELQESAR	Q			Cmpd 123, AutoMSn(447.5815), 19.5 min
16	Q00623	Apolipoprotein A-I OS=Mus musculus OX=10090 GN=Apoa1 PE=1 SV=2	277	30597	7	22.7	5.51	5103	1	1	1	447.582	1339.72	3	1339.71	0.0134	0	27.49	0.0009	K	VAPLGAELQESAR	Q			Cmpd 126, AutoMSn(447.5816), 19.5 min
16	Q00623	Apolipoprotein A-I OS=Mus musculus OX=10090 GN=Apoa1 PE=1 SV=2	277	30597	7	22.7	5.51	5298	1	1	1	465.585	1393.73	3	1393.72	0.008	1	25.6	0.0013	K	VQPYLDEFQKK	W			Cmpd 80, AutoMSn(465.5847), 18.1 min
16	Q00623	Apolipoprotein A-I OS=Mus musculus OX=10090 GN=Apoa1 PE=1 SV=2	277	30597	7	22.7	5.51	5299	2	1	1	465.587	1393.74	3	1393.72	0.0143	1	28.79	0.00063	K	VQPYLDEFQKK	W			Cmpd 78, AutoMSn(465.5868), 18.0 min
16	Q00623	Apolipoprotein A-I OS=Mus musculus OX=10090 GN=Apoa1 PE=1 SV=2	277	30597	7	22.7	5.51	5986	3	1	1	532.96	1595.86	3	1595.86	-0.0044	1	15.41	0.013	R	QKVAPLGAELQESAR	Q			Cmpd 133, AutoMSn(532.9602), 17.4 min
16	Q00623	Apolipoprotein A-I OS=Mus musculus OX=10090 GN=Apoa1 PE=1 SV=2	277	30597	7	22.7	5.51	5988	9	0	1	532.961	1595.86	3	1595.86	-0.0007	1	13.81	0.02	K	VAPLGAELQESARQK	L			Cmpd 44, AutoMSn(532.9614), 17.1 min
16	Q00623	Apolipoprotein A-I OS=Mus musculus OX=10090 GN=Apoa1 PE=1 SV=2	277	30597	7	22.7	5.51	5990	2	0	1	532.963	1595.87	3	1595.86	0.005	1	20.92	0.0038	R	QKVAPLGAELQESAR	Q			Cmpd 134, AutoMSn(532.9633), 17.6 min
16	Q00623	Apolipoprotein A-I OS=Mus musculus OX=10090 GN=Apoa1 PE=1 SV=2	277	30597	7	22.7	5.51	5991	1	1	1	532.964	1595.87	3	1595.86	0.0062	1	38.15	7.2e-05	R	QKVAPLGAELQESAR	Q			Cmpd 49, AutoMSn(532.9637), 17.3 min
16	Q00623	Apolipoprotein A-I OS=Mus musculus OX=10090 GN=Apoa1 PE=1 SV=2	277	30597	7	22.7	5.51	5993	1	1	1	532.964	1595.87	3	1595.86	0.007	1	20.45	0.0043	R	QKVAPLGAELQESAR	Q			Cmpd 46, AutoMSn(532.9640), 17.2 min
16	Q00623	Apolipoprotein A-I OS=Mus musculus OX=10090 GN=Apoa1 PE=1 SV=2	277	30597	7	22.7	5.51	5994	1	0	1	532.965	1595.87	3	1595.86	0.0086	1	22.77	0.0025	R	QKVAPLGAELQESAR	Q			Cmpd 80, AutoMSn(532.9645), 17.2 min
16	Q00623	Apolipoprotein A-I OS=Mus musculus OX=10090 GN=Apoa1 PE=1 SV=2	277	30597	7	22.7	5.51	5995	1	1	1	532.967	1595.88	3	1595.86	0.0153	1	33.43	0.00022	R	QKVAPLGAELQESAR	Q			Cmpd 137, AutoMSn(532.9667), 17.7 min
16	Q00623	Apolipoprotein A-I OS=Mus musculus OX=10090 GN=Apoa1 PE=1 SV=2	277	30597	7	22.7	5.51	6777	1	1	1	629.333	1884.98	3	1884.97	0.0067	1	24.61	0.0015	R	LAELKSNPTLNEYHTR	A			Cmpd 45, AutoMSn(629.3326), 16.2 min
16	Q00623	Apolipoprotein A-I OS=Mus musculus OX=10090 GN=Apoa1 PE=1 SV=2	277	30597	7	22.7	5.51	6779	1	1	1	629.336	1884.99	3	1884.97	0.0175	1	46.81	9e-06	R	LAELKSNPTLNEYHTR	A			Cmpd 42, AutoMSn(629.3362), 16.1 min	emPAI	0.67
17	P13020	Gelsolin OS=Mus musculus OX=10090 GN=Gsn PE=1 SV=3	282	85888	8	11.5	5.83	3082	1	1	1	393.247	784.479	2	784.481	-0.0014	0	28.86	0.00064	R	TPITVVR	Q			Cmpd 83, AutoMSn(393.2470), 16.4 min
17	P13020	Gelsolin OS=Mus musculus OX=10090 GN=Gsn PE=1 SV=3	282	85888	8	11.5	5.83	4208	1	1	1	536.775	1071.54	2	1071.53	0.0047	0	33.55	0.00025	R	DGGQTAPASIR	L			Cmpd 30, AutoMSn(536.7751), 14.8 min
17	P13020	Gelsolin OS=Mus musculus OX=10090 GN=Gsn PE=1 SV=3	282	85888	8	11.5	5.83	4209	1	1	1	536.776	1071.54	2	1071.53	0.0069	0	34.03	0.00023	R	DGGQTAPASIR	L			Cmpd 26, AutoMSn(536.7762), 14.7 min
17	P13020	Gelsolin OS=Mus musculus OX=10090 GN=Gsn PE=1 SV=3	282	85888	8	11.5	5.83	5119	1	1	1	450.558	1348.65	3	1348.64	0.0146	1	30.26	0.00046	R	YIETDPANRDR	R			Cmpd 8, AutoMSn(450.5579), 13.7 min
17	P13020	Gelsolin OS=Mus musculus OX=10090 GN=Gsn PE=1 SV=3	282	85888	8	11.5	5.83	5120	1	1	1	450.56	1348.66	3	1348.64	0.0202	1	42.93	2.5e-05	R	YIETDPANRDR	R			Cmpd 5, AutoMSn(450.5597), 13.6 min
17	P13020	Gelsolin OS=Mus musculus OX=10090 GN=Gsn PE=1 SV=3	282	85888	8	11.5	5.83	5841	1	1	1	520.595	1558.76	3	1558.74	0.019	1	19.93	0.0045	K	TASDFISKMQYPR	Q	Oxidation (M)	0.0000000020000.0	Cmpd 120, AutoMSn(520.5953), 17.4 min
17	P13020	Gelsolin OS=Mus musculus OX=10090 GN=Gsn PE=1 SV=3	282	85888	8	11.5	5.83	6394	1	1	1	572.643	1714.91	3	1714.91	-0.0051	1	14.87	0.014	R	DGGQTAPASIRLFQVR	A			Cmpd 332, AutoMSn(572.6427), 22.3 min
17	P13020	Gelsolin OS=Mus musculus OX=10090 GN=Gsn PE=1 SV=3	282	85888	8	11.5	5.83	6395	1	1	1	572.645	1714.91	3	1714.91	0.0009	1	22.43	0.0025	R	DGGQTAPASIRLFQVR	A			Cmpd 338, AutoMSn(572.6447), 22.5 min
17	P13020	Gelsolin OS=Mus musculus OX=10090 GN=Gsn PE=1 SV=3	282	85888	8	11.5	5.83	6396	1	1	1	572.645	1714.91	3	1714.91	0.0016	1	29.91	0.00045	R	DGGQTAPASIRLFQVR	A			Cmpd 334, AutoMSn(572.6450), 22.4 min
17	P13020	Gelsolin OS=Mus musculus OX=10090 GN=Gsn PE=1 SV=3	282	85888	8	11.5	5.83	6617	1	0	1	610.659	1828.96	3	1828.96	-0.0012	0	26.53	0.0009	R	QTQVSVLPEGGETPLFK	Q			Cmpd 425, AutoMSn(610.6593), 24.6 min
17	P13020	Gelsolin OS=Mus musculus OX=10090 GN=Gsn PE=1 SV=3	282	85888	8	11.5	5.83	6618	1	1	1	610.661	1828.96	3	1828.96	0.0046	0	27.46	0.00073	R	QTQVSVLPEGGETPLFK	Q			Cmpd 420, AutoMSn(610.6612), 24.5 min
17	P13020	Gelsolin OS=Mus musculus OX=10090 GN=Gsn PE=1 SV=3	282	85888	8	11.5	5.83	7949	4	1	1	794.088	2379.24	3	2379.25	-0.0038	1	16.68	0.0077	R	QTQVSVLPEGGETPLFKQFFK	N			Cmpd 511, AutoMSn(794.0885), 26.8 min
17	P13020	Gelsolin OS=Mus musculus OX=10090 GN=Gsn PE=1 SV=3	282	85888	8	11.5	5.83	7950	1	1	1	794.093	2379.26	3	2379.25	0.0106	1	29.34	0.00043	R	QTQVSVLPEGGETPLFKQFFK	N			Cmpd 508, AutoMSn(794.0933), 26.7 min
17	P13020	Gelsolin OS=Mus musculus OX=10090 GN=Gsn PE=1 SV=3	282	85888	8	11.5	5.83	7978	1	1	1	800.705	2399.09	3	2399.1	-0.0089	0	53.58	1.5e-06	R	SQHVQVEEGSEPDAFWEALGGK	T			Cmpd 408, AutoMSn(800.7053), 24.2 min
17	P13020	Gelsolin OS=Mus musculus OX=10090 GN=Gsn PE=1 SV=3	282	85888	8	11.5	5.83	7979	1	1	1	800.706	2399.1	3	2399.1	-0.0066	0	69.16	4.1e-08	R	SQHVQVEEGSEPDAFWEALGGK	T			Cmpd 405, AutoMSn(800.7060), 24.2 min
17	P13020	Gelsolin OS=Mus musculus OX=10090 GN=Gsn PE=1 SV=3	282	85888	8	11.5	5.83	7980	1	1	1	800.706	2399.1	3	2399.1	-0.0057	0	58.11	5.2e-07	R	SQHVQVEEGSEPDAFWEALGGK	T			Cmpd 403, AutoMSn(800.7064), 24.1 min	emPAI	0.12
18	P06909	Complement factor H OS=Mus musculus OX=10090 GN=Cfh PE=1 SV=2	348	139047	15	19.9	6.67	3532	1	1	1	469.241	936.468	2	936.466	0.0019	0	63.96	2.1e-07	R	TGEQVTFR	C			Cmpd 64, AutoMSn(469.2415), 15.8 min
18	P06909	Complement factor H OS=Mus musculus OX=10090 GN=Cfh PE=1 SV=2	348	139047	15	19.9	6.67	3533	1	1	1	469.242	936.469	2	936.466	0.0025	0	71.95	3.4e-08	R	TGEQVTFR	C			Cmpd 62, AutoMSn(469.2418), 15.8 min
18	P06909	Complement factor H OS=Mus musculus OX=10090 GN=Cfh PE=1 SV=2	348	139047	15	19.9	6.67	4876	2	1	1	642.329	1282.64	2	1282.65	-0.0058	0	28.42	0.00068	K	CTPTGWIPVPR	C	Carbamidomethyl (C)	0.10000000000.0	Cmpd 373, AutoMSn(642.3290), 23.3 min
18	P06909	Complement factor H OS=Mus musculus OX=10090 GN=Cfh PE=1 SV=2	348	139047	15	19.9	6.67	4877	1	1	1	642.33	1282.65	2	1282.65	-0.0031	0	48.71	6.3e-06	K	CTPTGWIPVPR	C	Carbamidomethyl (C)	0.10000000000.0	Cmpd 379, AutoMSn(642.3304), 23.4 min
18	P06909	Complement factor H OS=Mus musculus OX=10090 GN=Cfh PE=1 SV=2	348	139047	15	19.9	6.67	4878	1	1	1	642.332	1282.65	2	1282.65	-0.0007	0	53.88	1.9e-06	K	CTPTGWIPVPR	C	Carbamidomethyl (C)	0.10000000000.0	Cmpd 376, AutoMSn(642.3315), 23.3 min
18	P06909	Complement factor H OS=Mus musculus OX=10090 GN=Cfh PE=1 SV=2	348	139047	15	19.9	6.67	5273	1	1	1	461.959	1382.86	3	1382.85	0.0055	1	23.63	0.0028	R	VLKSTGIEAIKPK	L			Cmpd 49, AutoMSn(461.9590), 15.5 min
18	P06909	Complement factor H OS=Mus musculus OX=10090 GN=Cfh PE=1 SV=2	348	139047	15	19.9	6.67	5274	2	1	1	461.961	1382.86	3	1382.85	0.0117	1	28.52	0.00092	R	VLKSTGIEAIKPK	L			Cmpd 47, AutoMSn(461.9611), 15.4 min
18	P06909	Complement factor H OS=Mus musculus OX=10090 GN=Cfh PE=1 SV=2	348	139047	15	19.9	6.67	6359	1	1	1	851.913	1701.81	2	1701.8	0.0141	1	11.92	0.027	R	CTAQGWEPEVPCVRK	C			Cmpd 563, AutoMSn(851.9127), 27.8 min
18	P06909	Complement factor H OS=Mus musculus OX=10090 GN=Cfh PE=1 SV=2	348	139047	15	19.9	6.67	6831	9	1	1	636.963	1907.87	3	1907.92	-0.0518	1	12.86	0.02	K	VEYSHGEVVKYDCKPR	F			Cmpd 297, AutoMSn(636.9633), 21.5 min
18	P06909	Complement factor H OS=Mus musculus OX=10090 GN=Cfh PE=1 SV=2	348	139047	15	19.9	6.67	6847	2	1	1	638.964	1913.87	3	1913.86	0.0096	1	15.44	0.012	K	SCDMPVFENSITKNTR	T	Carbamidomethyl (C); Oxidation (M)	0.0102000000000000.0	Cmpd 144, AutoMSn(638.9642), 17.8 min
18	P06909	Complement factor H OS=Mus musculus OX=10090 GN=Cfh PE=1 SV=2	348	139047	15	19.9	6.67	7378	2	1	1	1037.89	2073.77	2	2073.95	-0.1804	0	10.94	0.051	R	ECGADGWINDIPLCEVVK	C	2 Carbamidomethyl (C)	0.010000000000010000.0	Cmpd 721, AutoMSn(1037.8921), 27.9 min
18	P06909	Complement factor H OS=Mus musculus OX=10090 GN=Cfh PE=1 SV=2	348	139047	15	19.9	6.67	7379	2	1	1	1037.89	2073.77	2	2073.95	-0.1752	0	10.61	0.054	R	ECGADGWINDIPLCEVVK	C	2 Carbamidomethyl (C)	0.010000000000010000.0	Cmpd 718, AutoMSn(1037.8947), 27.9 min
18	P06909	Complement factor H OS=Mus musculus OX=10090 GN=Cfh PE=1 SV=2	348	139047	15	19.9	6.67	7382	3	1	1	692.344	2074.01	3	2073.93	0.0839	1	19.24	0.0045	R	KCVFHYVENGDSAYWEK	V			Cmpd 446, AutoMSn(692.3437), 25.0 min
18	P06909	Complement factor H OS=Mus musculus OX=10090 GN=Cfh PE=1 SV=2	348	139047	15	19.9	6.67	7649	3	1	1	736.384	2206.13	3	2206.13	-0.0002	0	16.67	0.0077	K	TSCPPPPQIPNTQVIETTVK	Y	Carbamidomethyl (C)	0.00100000000000000000.0	Cmpd 353, AutoMSn(736.3840), 22.8 min
18	P06909	Complement factor H OS=Mus musculus OX=10090 GN=Cfh PE=1 SV=2	348	139047	15	19.9	6.67	7650	1	1	1	736.387	2206.14	3	2206.13	0.0087	0	22.14	0.0022	K	TSCPPPPQIPNTQVIETTVK	Y	Carbamidomethyl (C)	0.00100000000000000000.0	Cmpd 356, AutoMSn(736.3870), 22.9 min
18	P06909	Complement factor H OS=Mus musculus OX=10090 GN=Cfh PE=1 SV=2	348	139047	15	19.9	6.67	7671	1	1	1	740.978	2219.91	3	2220.1	-0.1843	1	15.29	0.014	K	DNSCVDPPHVPNATIVTRTK	N	Carbamidomethyl (C)	0.00010000000000000000.0	Cmpd 317, AutoMSn(740.9778), 25.9 min
18	P06909	Complement factor H OS=Mus musculus OX=10090 GN=Cfh PE=1 SV=2	348	139047	15	19.9	6.67	7835	6	1	1	1152.32	2302.63	2	2301.93	0.7007	0	10.81	0.054	K	GSITCTYYGWSDTPSCYER	E	2 Carbamidomethyl (C)	0.0000100000000001000.0	Cmpd 845, AutoMSn(1152.3230), 30.7 min
18	P06909	Complement factor H OS=Mus musculus OX=10090 GN=Cfh PE=1 SV=2	348	139047	15	19.9	6.67	8086	4	1	1	813.257	2436.75	3	2437.26	-0.5155	1	18.77	0.0081	R	IIWLILWTVCAAEDCKGPPPR	E	Carbamidomethyl (C)	0.000000000100000000000.0	Cmpd 476, AutoMSn(813.2571), 25.7 min
18	P06909	Complement factor H OS=Mus musculus OX=10090 GN=Cfh PE=1 SV=2	348	139047	15	19.9	6.67	8348	10	1	1	1273.84	2545.66	2	2546.25	-0.5974	1	17.11	0.019	K	IPCSQPPTIEHGSINLPRSSEER	R			Cmpd 857, AutoMSn(1273.8359), 36.4 min
18	P06909	Complement factor H OS=Mus musculus OX=10090 GN=Cfh PE=1 SV=2	348	139047	15	19.9	6.67	8523	1	1	1	896.41	2686.21	3	2686.19	0.0215	1	19.35	0.0036	R	SDDEIRYECNYGFYPVTGSTVSK	C	Carbamidomethyl (C)	0.00000000100000000000000.0	Cmpd 352, AutoMSn(896.4097), 22.8 min
18	P06909	Complement factor H OS=Mus musculus OX=10090 GN=Cfh PE=1 SV=2	348	139047	15	19.9	6.67	8524	1	1	1	896.411	2686.21	3	2686.19	0.0263	1	36.46	7e-05	R	SDDEIRYECNYGFYPVTGSTVSK	C	Carbamidomethyl (C)	0.00000000100000000000000.0	Cmpd 348, AutoMSn(896.4113), 22.7 min
18	P06909	Complement factor H OS=Mus musculus OX=10090 GN=Cfh PE=1 SV=2	348	139047	15	19.9	6.67	8710	6	1	1	952.442	2854.31	3	2854.44	-0.1366	1	11.68	0.021	K	TSCPPPPQIPNTQVIETTVKYLDGEK	L			Cmpd 436, AutoMSn(952.4425), 21.6 min	emPAI	0.05
19	Q91X72	Hemopexin OS=Mus musculus OX=10090 GN=Hpx PE=1 SV=2	266	51285	8	22	7.92	4471	1	1	1	564.769	1127.52	2	1127.52	0.0051	0	43.68	2.2e-05	K	WFWDFATR	T			Cmpd 668, AutoMSn(564.7693), 28.3 min
19	Q91X72	Hemopexin OS=Mus musculus OX=10090 GN=Hpx PE=1 SV=2	266	51285	8	22	7.92	4651	3	1	1	606.826	1211.64	2	1211.63	0.0072	0	10.69	0.041	R	FNPVTGEVPPR	Y			Cmpd 784, AutoMSn(606.8258), 29.4 min
19	Q91X72	Hemopexin OS=Mus musculus OX=10090 GN=Hpx PE=1 SV=2	266	51285	8	22	7.92	4879	1	1	1	428.567	1282.68	3	1282.67	0.0047	1	26.23	0.0011	R	GHSGTRELISAR	W			Cmpd 4, AutoMSn(428.5669), 12.4 min
19	Q91X72	Hemopexin OS=Mus musculus OX=10090 GN=Hpx PE=1 SV=2	266	51285	8	22	7.92	4880	1	1	1	428.567	1282.68	3	1282.67	0.0055	1	24.34	0.0017	R	GHSGTRELISAR	W			Cmpd 3, AutoMSn(428.5672), 12.4 min
19	Q91X72	Hemopexin OS=Mus musculus OX=10090 GN=Hpx PE=1 SV=2	266	51285	8	22	7.92	4881	1	1	1	428.567	1282.68	3	1282.67	0.0061	1	28.14	0.00073	R	GHSGTRELISAR	W			Cmpd 5, AutoMSn(428.5674), 12.4 min
19	Q91X72	Hemopexin OS=Mus musculus OX=10090 GN=Hpx PE=1 SV=2	266	51285	8	22	7.92	4882	2	1	1	428.569	1282.68	3	1282.67	0.0105	1	15.46	0.013	R	GHSGTRELISAR	W			Cmpd 2, AutoMSn(428.5688), 12.3 min
19	Q91X72	Hemopexin OS=Mus musculus OX=10090 GN=Hpx PE=1 SV=2	266	51285	8	22	7.92	6236	7	1	1	557.347	1669.02	3	1669.75	-0.733	0	18.69	0.0087	R	GECQSEGVLFFQGNR	K			Cmpd 760, AutoMSn(557.3469), 33.4 min
19	Q91X72	Hemopexin OS=Mus musculus OX=10090 GN=Hpx PE=1 SV=2	266	51285	8	22	7.92	6458	1	1	1	878.454	1754.89	2	1754.9	-0.0055	1	37.64	7e-05	K	SLPQPQKVNSILGCSQ	-	Carbamidomethyl (C)	0.0000000000000100.0	Cmpd 423, AutoMSn(878.4538), 21.3 min
19	Q91X72	Hemopexin OS=Mus musculus OX=10090 GN=Hpx PE=1 SV=2	266	51285	8	22	7.92	6459	1	1	1	878.455	1754.9	2	1754.9	-0.0026	1	58.27	6e-07	K	SLPQPQKVNSILGCSQ	-	Carbamidomethyl (C)	0.0000000000000100.0	Cmpd 369, AutoMSn(878.4552), 21.4 min
19	Q91X72	Hemopexin OS=Mus musculus OX=10090 GN=Hpx PE=1 SV=2	266	51285	8	22	7.92	6460	1	1	1	585.973	1754.9	3	1754.9	-0.0025	1	17.77	0.0068	K	SLPQPQKVNSILGCSQ	-	Carbamidomethyl (C)	0.0000000000000100.0	Cmpd 362, AutoMSn(585.9726), 21.2 min
19	Q91X72	Hemopexin OS=Mus musculus OX=10090 GN=Hpx PE=1 SV=2	266	51285	8	22	7.92	6461	1	1	1	878.455	1754.9	2	1754.9	-0.0023	1	62.55	2.2e-07	K	SLPQPQKVNSILGCSQ	-	Carbamidomethyl (C)	0.0000000000000100.0	Cmpd 364, AutoMSn(878.4554), 21.2 min
19	Q91X72	Hemopexin OS=Mus musculus OX=10090 GN=Hpx PE=1 SV=2	266	51285	8	22	7.92	6462	1	0	1	878.456	1754.9	2	1754.9	-0.0003	1	53.25	1.9e-06	K	SLPQPQKVNSILGCSQ	-	Carbamidomethyl (C)	0.0000000000000100.0	Cmpd 367, AutoMSn(878.4564), 21.3 min
19	Q91X72	Hemopexin OS=Mus musculus OX=10090 GN=Hpx PE=1 SV=2	266	51285	8	22	7.92	6463	1	1	1	585.974	1754.9	3	1754.9	0.0011	1	29.94	0.00041	K	SLPQPQKVNSILGCSQ	-	Carbamidomethyl (C)	0.0000000000000100.0	Cmpd 363, AutoMSn(585.9738), 21.2 min
19	Q91X72	Hemopexin OS=Mus musculus OX=10090 GN=Hpx PE=1 SV=2	266	51285	8	22	7.92	6465	1	1	1	585.974	1754.9	3	1754.9	0.0023	1	20.37	0.0037	K	SLPQPQKVNSILGCSQ	-	Carbamidomethyl (C)	0.0000000000000100.0	Cmpd 424, AutoMSn(585.9742), 21.3 min
19	Q91X72	Hemopexin OS=Mus musculus OX=10090 GN=Hpx PE=1 SV=2	266	51285	8	22	7.92	6466	1	1	1	585.975	1754.9	3	1754.9	0.0036	1	30.75	0.00034	K	SLPQPQKVNSILGCSQ	-	Carbamidomethyl (C)	0.0000000000000100.0	Cmpd 366, AutoMSn(585.9747), 21.3 min
19	Q91X72	Hemopexin OS=Mus musculus OX=10090 GN=Hpx PE=1 SV=2	266	51285	8	22	7.92	6491	3	1	1	586.997	1757.97	3	1757.82	0.1492	1	10.4	0.042	R	YPLDARDYFVSCPGR	G			Cmpd 63, AutoMSn(586.9969), 16.6 min
19	Q91X72	Hemopexin OS=Mus musculus OX=10090 GN=Hpx PE=1 SV=2	266	51285	8	22	7.92	6892	2	1	1	643.338	1926.99	3	1927	-0.0029	1	22.73	0.0021	R	FNPVTGEVPPRYPLDAR	D			Cmpd 385, AutoMSn(643.3380), 21.7 min
19	Q91X72	Hemopexin OS=Mus musculus OX=10090 GN=Hpx PE=1 SV=2	266	51285	8	22	7.92	8114	1	1	1	816.725	2447.15	3	2447.16	-0.0099	0	69.08	3.9e-08	K	ELGSPPGISLETIDAAFSCPGSSR	L	Carbamidomethyl (C)	0.000000000000000000100000.0	Cmpd 693, AutoMSn(816.7252), 28.8 min
19	Q91X72	Hemopexin OS=Mus musculus OX=10090 GN=Hpx PE=1 SV=2	266	51285	8	22	7.92	8115	1	1	1	816.73	2447.17	3	2447.16	0.0029	0	63.46	1.4e-07	K	ELGSPPGISLETIDAAFSCPGSSR	L	Carbamidomethyl (C)	0.000000000000000000100000.0	Cmpd 696, AutoMSn(816.7295), 28.9 min
19	Q91X72	Hemopexin OS=Mus musculus OX=10090 GN=Hpx PE=1 SV=2	266	51285	8	22	7.92	8116	1	1	1	816.732	2447.17	3	2447.16	0.009	0	56.77	6.6e-07	K	ELGSPPGISLETIDAAFSCPGSSR	L	Carbamidomethyl (C)	0.000000000000000000100000.0	Cmpd 698, AutoMSn(816.7316), 29.0 min	emPAI	0.28
20	P01868	Ig gamma-1 chain C region secreted form OS=Mus musculus OX=10090 GN=Ighg1 PE=1 SV=1	225	35682	4	18.5	7.23	4725	1	1	1	622.336	1242.66	2	1242.66	-0.004	0	91.57	3.3e-10	R	VNSAAFPAPIEK	T			Cmpd 232, AutoMSn(622.3357), 19.6 min
20	P01868	Ig gamma-1 chain C region secreted form OS=Mus musculus OX=10090 GN=Ighg1 PE=1 SV=1	225	35682	4	18.5	7.23	4726	1	1	1	622.336	1242.66	2	1242.66	-0.0028	0	78.12	7.3e-09	R	VNSAAFPAPIEK	T			Cmpd 236, AutoMSn(622.3363), 19.8 min
20	P01868	Ig gamma-1 chain C region secreted form OS=Mus musculus OX=10090 GN=Ighg1 PE=1 SV=1	225	35682	4	18.5	7.23	4727	1	1	1	622.337	1242.66	2	1242.66	-0.0016	0	76.88	9.8e-09	R	VNSAAFPAPIEK	T			Cmpd 234, AutoMSn(622.3369), 19.7 min
20	P01868	Ig gamma-1 chain C region secreted form OS=Mus musculus OX=10090 GN=Ighg1 PE=1 SV=1	225	35682	4	18.5	7.23	6239	1	1	1	558.313	1671.92	3	1671.92	-0.0014	1	45.18	1.4e-05	R	VNSAAFPAPIEKTISK	T			Cmpd 242, AutoMSn(558.3133), 19.9 min
20	P01868	Ig gamma-1 chain C region secreted form OS=Mus musculus OX=10090 GN=Ighg1 PE=1 SV=1	225	35682	4	18.5	7.23	6240	1	1	1	558.315	1671.92	3	1671.92	0.0042	1	64.09	1.8e-07	R	VNSAAFPAPIEKTISK	T			Cmpd 239, AutoMSn(558.3152), 19.8 min
20	P01868	Ig gamma-1 chain C region secreted form OS=Mus musculus OX=10090 GN=Ighg1 PE=1 SV=1	225	35682	4	18.5	7.23	6584	9	1	1	605.321	1812.94	3	1812.94	-0.0042	1	15.55	0.012	K	APQVYTIPPPKEQMAK	D	Oxidation (M)	0.0000000000000200.0	Cmpd 115, AutoMSn(605.3207), 17.0 min
20	P01868	Ig gamma-1 chain C region secreted form OS=Mus musculus OX=10090 GN=Ighg1 PE=1 SV=1	225	35682	4	18.5	7.23	6585	1	1	1	605.323	1812.95	3	1812.94	0.0028	1	18	0.0068	K	APQVYTIPPPKEQMAK	D	Oxidation (M)	0.0000000000000200.0	Cmpd 107, AutoMSn(605.3230), 16.8 min
20	P01868	Ig gamma-1 chain C region secreted form OS=Mus musculus OX=10090 GN=Ighg1 PE=1 SV=1	225	35682	4	18.5	7.23	6586	1	1	1	605.323	1812.95	3	1812.94	0.0037	1	27.96	0.00068	K	APQVYTIPPPKEQMAK	D	Oxidation (M)	0.0000000000000200.0	Cmpd 111, AutoMSn(605.3233), 16.9 min
20	P01868	Ig gamma-1 chain C region secreted form OS=Mus musculus OX=10090 GN=Ighg1 PE=1 SV=1	225	35682	4	18.5	7.23	8728	1	1	1	959.486	2875.44	3	2875.45	-0.0101	0	31.46	0.00023	K	TTPPSVYPLAPGSAAQTNSMVTLGCLVK	G	Carbamidomethyl (C); Oxidation (M)	0.0000000000000000000200001000.0	Cmpd 499, AutoMSn(959.4859), 26.1 min
20	P01868	Ig gamma-1 chain C region secreted form OS=Mus musculus OX=10090 GN=Ighg1 PE=1 SV=1	225	35682	4	18.5	7.23	8729	1	1	1	959.487	2875.44	3	2875.45	-0.0081	0	41.46	2.3e-05	K	TTPPSVYPLAPGSAAQTNSMVTLGCLVK	G	Carbamidomethyl (C); Oxidation (M)	0.0000000000000000000200001000.0	Cmpd 495, AutoMSn(959.4866), 26.0 min	emPAI	0.31
21	P28666	Murinoglobulin-2 OS=Mus musculus OX=10090 GN=Mug2 PE=1 SV=2	247	162279	7	7.2	6.29	4540	1	0	0	578.311	1154.61	2	1154.61	-0.0005	0	34.05	0.00019	R	HTSSWLVTPK	S			Cmpd 129, AutoMSn(578.3112), 17.5 min
21	P28666	Murinoglobulin-2 OS=Mus musculus OX=10090 GN=Mug2 PE=1 SV=2	247	162279	7	7.2	6.29	4542	1	0	0	578.313	1154.61	2	1154.61	0.0041	0	44.59	1.7e-05	R	HTSSWLVTPK	S			Cmpd 127, AutoMSn(578.3135), 17.5 min
21	P28666	Murinoglobulin-2 OS=Mus musculus OX=10090 GN=Mug2 PE=1 SV=2	247	162279	7	7.2	6.29	5451	1	0	0	482.955	1445.84	3	1445.83	0.0104	0	23.72	0.0025	K	MLSGFIPLKPTVK	K	Oxidation (M)	0.2000000000000.0	Cmpd 306, AutoMSn(482.9546), 21.7 min
21	P28666	Murinoglobulin-2 OS=Mus musculus OX=10090 GN=Mug2 PE=1 SV=2	247	162279	7	7.2	6.29	5763	9	0	0	510.583	1528.73	3	1528.8	-0.0757	0	19.66	0.0053	R	LQVTASPQSLCGLR	A	Carbamidomethyl (C)	0.00000000001000.0	Cmpd 17, AutoMSn(510.5831), 16.2 min
21	P28666	Murinoglobulin-2 OS=Mus musculus OX=10090 GN=Mug2 PE=1 SV=2	247	162279	7	7.2	6.29	5772	9	0	0	510.586	1528.74	3	1528.8	-0.068	0	17.07	0.0095	R	LQVTASPQSLCGLR	A	Carbamidomethyl (C)	0.00000000001000.0	Cmpd 47, AutoMSn(510.5857), 16.2 min
21	P28666	Murinoglobulin-2 OS=Mus musculus OX=10090 GN=Mug2 PE=1 SV=2	247	162279	7	7.2	6.29	5774	2	0	0	510.586	1528.74	3	1528.8	-0.0678	0	25.08	0.0015	R	LQVTASPQSLCGLR	A	Carbamidomethyl (C)	0.00000000001000.0	Cmpd 50, AutoMSn(510.5857), 16.2 min
21	P28666	Murinoglobulin-2 OS=Mus musculus OX=10090 GN=Mug2 PE=1 SV=2	247	162279	7	7.2	6.29	5780	1	0	0	765.406	1528.8	2	1528.8	-0.006	0	54.54	1.7e-06	R	LQVTASPQSLCGLR	A	Carbamidomethyl (C)	0.00000000001000.0	Cmpd 301, AutoMSn(765.4058), 21.5 min
21	P28666	Murinoglobulin-2 OS=Mus musculus OX=10090 GN=Mug2 PE=1 SV=2	247	162279	7	7.2	6.29	5781	1	0	0	765.408	1528.8	2	1528.8	-0.0023	0	16.52	0.011	R	LQVTASPQSLCGLR	A	Carbamidomethyl (C)	0.00000000001000.0	Cmpd 151, AutoMSn(765.4077), 21.7 min
21	P28666	Murinoglobulin-2 OS=Mus musculus OX=10090 GN=Mug2 PE=1 SV=2	247	162279	7	7.2	6.29	5782	1	0	0	765.408	1528.8	2	1528.8	-0.0015	0	32.21	0.00029	R	LQVTASPQSLCGLR	A	Carbamidomethyl (C)	0.00000000001000.0	Cmpd 156, AutoMSn(765.4081), 21.8 min
21	P28666	Murinoglobulin-2 OS=Mus musculus OX=10090 GN=Mug2 PE=1 SV=2	247	162279	7	7.2	6.29	5783	1	0	0	765.408	1528.8	2	1528.8	-0.0011	0	31.61	0.00033	R	LQVTASPQSLCGLR	A	Carbamidomethyl (C)	0.00000000001000.0	Cmpd 152, AutoMSn(765.4083), 21.7 min
21	P28666	Murinoglobulin-2 OS=Mus musculus OX=10090 GN=Mug2 PE=1 SV=2	247	162279	7	7.2	6.29	5784	1	0	0	765.409	1528.8	2	1528.8	-0.0004	0	29.28	0.00057	R	LQVTASPQSLCGLR	A	Carbamidomethyl (C)	0.00000000001000.0	Cmpd 153, AutoMSn(765.4087), 21.7 min
21	P28666	Murinoglobulin-2 OS=Mus musculus OX=10090 GN=Mug2 PE=1 SV=2	247	162279	7	7.2	6.29	5785	1	0	0	510.609	1528.8	3	1528.8	0.001	0	27.72	0.00082	R	LQVTASPQSLCGLR	A	Carbamidomethyl (C)	0.00000000001000.0	Cmpd 154, AutoMSn(510.6087), 21.7 min
21	P28666	Murinoglobulin-2 OS=Mus musculus OX=10090 GN=Mug2 PE=1 SV=2	247	162279	7	7.2	6.29	5786	1	0	0	765.41	1528.81	2	1528.8	0.0028	0	37.31	9e-05	R	LQVTASPQSLCGLR	A	Carbamidomethyl (C)	0.00000000001000.0	Cmpd 304, AutoMSn(765.4103), 21.6 min
21	P28666	Murinoglobulin-2 OS=Mus musculus OX=10090 GN=Mug2 PE=1 SV=2	247	162279	7	7.2	6.29	5787	1	0	0	765.411	1528.81	2	1528.8	0.0045	0	85.61	1.3e-09	R	LQVTASPQSLCGLR	A	Carbamidomethyl (C)	0.00000000001000.0	Cmpd 301, AutoMSn(765.4111), 21.6 min
21	P28666	Murinoglobulin-2 OS=Mus musculus OX=10090 GN=Mug2 PE=1 SV=2	247	162279	7	7.2	6.29	5788	1	0	0	765.411	1528.81	2	1528.8	0.0045	0	71.16	3.7e-08	R	LQVTASPQSLCGLR	A	Carbamidomethyl (C)	0.00000000001000.0	Cmpd 295, AutoMSn(765.4111), 21.5 min
21	P28666	Murinoglobulin-2 OS=Mus musculus OX=10090 GN=Mug2 PE=1 SV=2	247	162279	7	7.2	6.29	5789	1	0	0	765.411	1528.81	2	1528.8	0.0048	0	82.59	2.7e-09	R	LQVTASPQSLCGLR	A	Carbamidomethyl (C)	0.00000000001000.0	Cmpd 298, AutoMSn(765.4112), 21.6 min
21	P28666	Murinoglobulin-2 OS=Mus musculus OX=10090 GN=Mug2 PE=1 SV=2	247	162279	7	7.2	6.29	5790	1	0	0	510.611	1528.81	3	1528.8	0.0065	0	62.56	2.7e-07	R	LQVTASPQSLCGLR	A	Carbamidomethyl (C)	0.00000000001000.0	Cmpd 302, AutoMSn(510.6105), 21.7 min
21	P28666	Murinoglobulin-2 OS=Mus musculus OX=10090 GN=Mug2 PE=1 SV=2	247	162279	7	7.2	6.29	5791	1	0	0	510.611	1528.81	3	1528.8	0.0086	0	58.57	6.8e-07	R	LQVTASPQSLCGLR	A	Carbamidomethyl (C)	0.00000000001000.0	Cmpd 296, AutoMSn(510.6112), 21.5 min
21	P28666	Murinoglobulin-2 OS=Mus musculus OX=10090 GN=Mug2 PE=1 SV=2	247	162279	7	7.2	6.29	5792	1	0	0	510.612	1528.81	3	1528.8	0.0102	0	50.39	4.5e-06	R	LQVTASPQSLCGLR	A	Carbamidomethyl (C)	0.00000000001000.0	Cmpd 299, AutoMSn(510.6117), 21.6 min
21	P28666	Murinoglobulin-2 OS=Mus musculus OX=10090 GN=Mug2 PE=1 SV=2	247	162279	7	7.2	6.29	5971	4	1	1	531.257	1590.75	3	1590.81	-0.0581	0	15.94	0.011	R	AHFSVMGDILSSAIK	N	Oxidation (M)	0.000002000000000.0	Cmpd 159, AutoMSn(531.2571), 19.4 min
21	P28666	Murinoglobulin-2 OS=Mus musculus OX=10090 GN=Mug2 PE=1 SV=2	247	162279	7	7.2	6.29	6142	7	0	0	543.638	1627.89	3	1627.9	-0.0052	1	14.93	0.014	K	MSLVLPPTVVKDSAR	A	Oxidation (M)	0.200000000000000.0	Cmpd 266, AutoMSn(543.6378), 20.7 min
21	P28666	Murinoglobulin-2 OS=Mus musculus OX=10090 GN=Mug2 PE=1 SV=2	247	162279	7	7.2	6.29	6144	1	0	0	543.641	1627.9	3	1627.9	0.0051	1	24.51	0.0016	K	MSLVLPPTVVKDSAR	A	Oxidation (M)	0.200000000000000.0	Cmpd 261, AutoMSn(543.6412), 20.6 min
21	P28666	Murinoglobulin-2 OS=Mus musculus OX=10090 GN=Mug2 PE=1 SV=2	247	162279	7	7.2	6.29	6870	5	1	1	640.677	1919.01	3	1918.98	0.0343	1	19.86	0.0042	K	EDNSIHWERPQKPRK	S			Cmpd 162, AutoMSn(640.6774), 20.5 min
21	P28666	Murinoglobulin-2 OS=Mus musculus OX=10090 GN=Mug2 PE=1 SV=2	247	162279	7	7.2	6.29	8478	1	0	0	875.788	2624.34	3	2624.33	0.0131	0	37.86	5e-05	K	MLIYTILPDGEVIADSVNFEIEK	C	Oxidation (M)	0.20000000000000000000000.0	Cmpd 679, AutoMSn(875.7881), 30.5 min	emPAI	0.08
22	P29621	Serine protease inhibitor A3C OS=Mus musculus OX=10090 GN=Serpina3c PE=2 SV=1	213	46737	4	10.6	7.7	6146	6	0	0	543.977	1628.91	3	1628.82	0.0915	0	16.77	0.01	R	MQQVEASLQPETLR	K			Cmpd 241, AutoMSn(543.9775), 18.5 min
22	P29621	Serine protease inhibitor A3C OS=Mus musculus OX=10090 GN=Serpina3c PE=2 SV=1	213	46737	4	10.6	7.7	6488	1	0	0	586.646	1756.92	3	1756.91	0.002	1	46.91	8.9e-06	R	MQQVEASLQPETLRK	W			Cmpd 272, AutoMSn(586.6460), 17.9 min
22	P29621	Serine protease inhibitor A3C OS=Mus musculus OX=10090 GN=Serpina3c PE=2 SV=1	213	46737	4	10.6	7.7	6489	1	0	0	586.647	1756.92	3	1756.91	0.0042	1	33.51	0.0002	R	MQQVEASLQPETLRK	W			Cmpd 275, AutoMSn(586.6467), 18.0 min
22	P29621	Serine protease inhibitor A3C OS=Mus musculus OX=10090 GN=Serpina3c PE=2 SV=1	213	46737	4	10.6	7.7	6506	5	0	0	591.98	1772.92	3	1772.91	0.0082	1	24.09	0.0017	R	MQQVEASLQPETLRK	W	Oxidation (M)	0.200000000000000.0	Cmpd 120, AutoMSn(591.9797), 17.3 min
22	P29621	Serine protease inhibitor A3C OS=Mus musculus OX=10090 GN=Serpina3c PE=2 SV=1	213	46737	4	10.6	7.7	6507	6	0	0	591.981	1772.92	3	1772.91	0.0109	1	25.51	0.0012	R	MQQVEASLQPETLRK	W	Oxidation (M)	0.200000000000000.0	Cmpd 119, AutoMSn(591.9806), 17.2 min
22	P29621	Serine protease inhibitor A3C OS=Mus musculus OX=10090 GN=Serpina3c PE=2 SV=1	213	46737	4	10.6	7.7	8233	10	0	1	833.415	2497.22	3	2497.38	-0.1562	0	15.44	0.0088	K	NPDTNIVFSPLSISAALAIVSLGAK	G			Cmpd 551, AutoMSn(833.4149), 27.9 min
22	P29621	Serine protease inhibitor A3C OS=Mus musculus OX=10090 GN=Serpina3c PE=2 SV=1	213	46737	4	10.6	7.7	8772	1	0	1	975.23	2922.67	3	2922.68	-0.0099	1	61.02	3.5e-07	K	LALKNPDTNIVFSPLSISAALAIVSLGAK	G			Cmpd 869, AutoMSn(975.2304), 33.3 min
22	P29621	Serine protease inhibitor A3C OS=Mus musculus OX=10090 GN=Serpina3c PE=2 SV=1	213	46737	4	10.6	7.7	8773	1	0	1	975.232	2922.67	3	2922.68	-0.0062	1	107.56	7.7e-12	K	LALKNPDTNIVFSPLSISAALAIVSLGAK	G			Cmpd 949, AutoMSn(975.2317), 33.3 min
22	P29621	Serine protease inhibitor A3C OS=Mus musculus OX=10090 GN=Serpina3c PE=2 SV=1	213	46737	4	10.6	7.7	8774	1	0	1	975.232	2922.67	3	2922.68	-0.005	1	39.51	4.9e-05	K	LALKNPDTNIVFSPLSISAALAIVSLGAK	G			Cmpd 868, AutoMSn(975.2321), 33.3 min
22	P29621	Serine protease inhibitor A3C OS=Mus musculus OX=10090 GN=Serpina3c PE=2 SV=1	213	46737	4	10.6	7.7	8776	1	0	1	975.233	2922.68	3	2922.68	-0.0024	1	134.13	1.7e-14	K	LALKNPDTNIVFSPLSISAALAIVSLGAK	G			Cmpd 951, AutoMSn(975.2329), 33.4 min
22	P29621	Serine protease inhibitor A3C OS=Mus musculus OX=10090 GN=Serpina3c PE=2 SV=1	213	46737	4	10.6	7.7	8777	3	0	1	975.233	2922.68	3	2922.68	-0.002	1	19.18	0.0053	K	LALKNPDTNIVFSPLSISAALAIVSLGAK	G			Cmpd 721, AutoMSn(975.2331), 33.6 min
22	P29621	Serine protease inhibitor A3C OS=Mus musculus OX=10090 GN=Serpina3c PE=2 SV=1	213	46737	4	10.6	7.7	8778	1	0	1	975.234	2922.68	3	2922.68	-0.0002	1	67.89	7.2e-08	K	LALKNPDTNIVFSPLSISAALAIVSLGAK	G			Cmpd 794, AutoMSn(975.2337), 33.6 min
22	P29621	Serine protease inhibitor A3C OS=Mus musculus OX=10090 GN=Serpina3c PE=2 SV=1	213	46737	4	10.6	7.7	8779	1	0	1	975.234	2922.68	3	2922.68	0.0004	1	93.8	1.9e-10	K	LALKNPDTNIVFSPLSISAALAIVSLGAK	G			Cmpd 872, AutoMSn(975.2338), 33.4 min
22	P29621	Serine protease inhibitor A3C OS=Mus musculus OX=10090 GN=Serpina3c PE=2 SV=1	213	46737	4	10.6	7.7	8781	1	0	1	975.237	2922.69	3	2922.68	0.0098	1	38.06	7e-05	K	LALKNPDTNIVFSPLSISAALAIVSLGAK	G			Cmpd 719, AutoMSn(975.2370), 33.5 min
22	P29621	Serine protease inhibitor A3C OS=Mus musculus OX=10090 GN=Serpina3c PE=2 SV=1	213	46737	4	10.6	7.7	8782	1	0	1	975.239	2922.69	3	2922.68	0.0146	1	51.66	3.1e-06	K	LALKNPDTNIVFSPLSISAALAIVSLGAK	G			Cmpd 759, AutoMSn(975.2386), 33.4 min	emPAI	0.15
23	Q07456	Protein AMBP OS=Mus musculus OX=10090 GN=Ambp PE=1 SV=2	241	39004	7	35.2	5.96	5911	1	1	1	522.62	1564.84	3	1564.84	-0.0018	1	49.42	5.6e-06	R	AFIKLWAFDAAQGK	C			Cmpd 443, AutoMSn(522.6201), 24.9 min
23	Q07456	Protein AMBP OS=Mus musculus OX=10090 GN=Ambp PE=1 SV=2	241	39004	7	35.2	5.96	5912	1	1	1	522.623	1564.85	3	1564.84	0.0074	1	65.69	1.3e-07	R	AFIKLWAFDAAQGK	C			Cmpd 441, AutoMSn(522.6231), 24.8 min
23	Q07456	Protein AMBP OS=Mus musculus OX=10090 GN=Ambp PE=1 SV=2	241	39004	7	35.2	5.96	6224	1	1	1	835.424	1668.83	2	1668.84	-0.01	0	29.83	0.00047	R	TIAACNLPIVQGPCR	A	2 Carbamidomethyl (C)	0.000010000000010.0	Cmpd 174, AutoMSn(835.4243), 22.5 min
23	Q07456	Protein AMBP OS=Mus musculus OX=10090 GN=Ambp PE=1 SV=2	241	39004	7	35.2	5.96	6225	1	1	1	835.426	1668.84	2	1668.84	-0.0061	0	62.89	2.3e-07	R	TIAACNLPIVQGPCR	A	2 Carbamidomethyl (C)	0.000010000000010.0	Cmpd 337, AutoMSn(835.4262), 22.4 min
23	Q07456	Protein AMBP OS=Mus musculus OX=10090 GN=Ambp PE=1 SV=2	241	39004	7	35.2	5.96	6226	1	1	1	835.428	1668.84	2	1668.84	-0.0032	0	52.63	2.5e-06	R	TIAACNLPIVQGPCR	A	2 Carbamidomethyl (C)	0.000010000000010.0	Cmpd 331, AutoMSn(835.4276), 22.3 min
23	Q07456	Protein AMBP OS=Mus musculus OX=10090 GN=Ambp PE=1 SV=2	241	39004	7	35.2	5.96	6227	1	1	1	557.289	1668.85	3	1668.84	0.001	0	42.73	2.4e-05	R	TIAACNLPIVQGPCR	A	2 Carbamidomethyl (C)	0.000010000000010.0	Cmpd 335, AutoMSn(557.2889), 22.4 min
23	Q07456	Protein AMBP OS=Mus musculus OX=10090 GN=Ambp PE=1 SV=2	241	39004	7	35.2	5.96	6228	1	1	1	835.43	1668.85	2	1668.84	0.0018	0	97.29	8.5e-11	R	TIAACNLPIVQGPCR	A	2 Carbamidomethyl (C)	0.000010000000010.0	Cmpd 334, AutoMSn(835.4302), 22.4 min
23	Q07456	Protein AMBP OS=Mus musculus OX=10090 GN=Ambp PE=1 SV=2	241	39004	7	35.2	5.96	6229	1	1	1	557.292	1668.85	3	1668.84	0.0088	0	40.07	4.5e-05	R	TIAACNLPIVQGPCR	A	2 Carbamidomethyl (C)	0.000010000000010.0	Cmpd 338, AutoMSn(557.2915), 22.5 min
23	Q07456	Protein AMBP OS=Mus musculus OX=10090 GN=Ambp PE=1 SV=2	241	39004	7	35.2	5.96	6230	1	1	1	557.292	1668.85	3	1668.84	0.0091	0	32.19	0.00028	R	TIAACNLPIVQGPCR	A	2 Carbamidomethyl (C)	0.000010000000010.0	Cmpd 173, AutoMSn(557.2916), 22.4 min
23	Q07456	Protein AMBP OS=Mus musculus OX=10090 GN=Ambp PE=1 SV=2	241	39004	7	35.2	5.96	6231	1	1	1	557.292	1668.85	3	1668.84	0.0097	0	45.83	1.2e-05	R	TIAACNLPIVQGPCR	A	2 Carbamidomethyl (C)	0.000010000000010.0	Cmpd 332, AutoMSn(557.2918), 22.3 min
23	Q07456	Protein AMBP OS=Mus musculus OX=10090 GN=Ambp PE=1 SV=2	241	39004	7	35.2	5.96	6298	5	0	1	561.616	1681.83	3	1681.75	0.0812	1	13.36	0.019	K	CIQFHYGGCKGNGNK	F	Carbamidomethyl (C)	0.000000001000000.0	Cmpd 33, AutoMSn(561.6161), 16.2 min
23	Q07456	Protein AMBP OS=Mus musculus OX=10090 GN=Ambp PE=1 SV=2	241	39004	7	35.2	5.96	6890	10	1	1	643.026	1926.06	3	1925.9	0.1522	1	13.01	0.023	R	GVCEEITGAYQKTDIDGK	F			Cmpd 366, AutoMSn(643.0260), 30.2 min
23	Q07456	Protein AMBP OS=Mus musculus OX=10090 GN=Ambp PE=1 SV=2	241	39004	7	35.2	5.96	7445	4	1	1	706.514	2116.52	3	2115.92	0.5962	1	12.84	0.038	K	ECKEYCGVPGDGYEELIR	S	Carbamidomethyl (C)	0.010000000000000000.0	Cmpd 500, AutoMSn(706.5140), 26.1 min
23	Q07456	Protein AMBP OS=Mus musculus OX=10090 GN=Ambp PE=1 SV=2	241	39004	7	35.2	5.96	8021	5	1	1	806.375	2416.1	3	2416.01	0.0934	1	17.19	0.0066	K	KEDSCQLNYSEGPCLGMQER	Y	2 Carbamidomethyl (C); Oxidation (M)	0.00001000000001002000.0	Cmpd 347, AutoMSn(806.3749), 22.7 min
23	Q07456	Protein AMBP OS=Mus musculus OX=10090 GN=Ambp PE=1 SV=2	241	39004	7	35.2	5.96	8250	1	1	1	835.08	2502.22	3	2502.18	0.0361	0	21.16	0.0025	K	MSVSTLVLQEGATETEISMTSTR	W	2 Oxidation (M)	0.20000000000000000020000.0	Cmpd 384, AutoMSn(835.0803), 26.3 min	emPAI	0.28
24	P20918	Plasminogen OS=Mus musculus OX=10090 GN=Plg PE=1 SV=3	248	90749	8	14.4	6.21	4555	3	1	1	579.84	1157.66	2	1157.63	0.0356	0	11.4	0.039	R	GLDVQEISVAK	L			Cmpd 829, AutoMSn(579.8396), 34.4 min
24	P20918	Plasminogen OS=Mus musculus OX=10090 GN=Plg PE=1 SV=3	248	90749	8	14.4	6.21	5241	1	1	1	461.271	1380.79	3	1380.8	-0.0055	1	37.66	8.7e-05	R	LKEAQLPVIENK	V			Cmpd 154, AutoMSn(461.2713), 18.2 min
24	P20918	Plasminogen OS=Mus musculus OX=10090 GN=Plg PE=1 SV=3	248	90749	8	14.4	6.21	6076	9	1	1	806.811	1611.61	2	1611.84	-0.2329	1	10.82	0.054	K	EAQLPVIENKVCNR	V			Cmpd 1032, AutoMSn(806.8110), 37.7 min
24	P20918	Plasminogen OS=Mus musculus OX=10090 GN=Plg PE=1 SV=3	248	90749	8	14.4	6.21	6118	2	1	1	541.32	1620.94	3	1620.96	-0.0182	1	22.59	0.003	K	LILEPNNRDIALLK	L			Cmpd 344, AutoMSn(541.3200), 22.6 min
24	P20918	Plasminogen OS=Mus musculus OX=10090 GN=Plg PE=1 SV=3	248	90749	8	14.4	6.21	6119	1	1	1	541.321	1620.94	3	1620.96	-0.0138	1	33.89	0.00023	K	LILEPNNRDIALLK	L			Cmpd 346, AutoMSn(541.3214), 22.7 min
24	P20918	Plasminogen OS=Mus musculus OX=10090 GN=Plg PE=1 SV=3	248	90749	8	14.4	6.21	6120	1	1	1	541.325	1620.95	3	1620.96	-0.0028	1	28.37	0.00086	K	LILEPNNRDIALLK	L			Cmpd 350, AutoMSn(541.3251), 22.7 min
24	P20918	Plasminogen OS=Mus musculus OX=10090 GN=Plg PE=1 SV=3	248	90749	8	14.4	6.21	6903	1	1	1	643.805	1928.39	3	1928.8	-0.4111	0	34.99	0.00025	K	TPENFPDAGLEMNYCR	N	Carbamidomethyl (C); Oxidation (M)	0.0000000000020010.0	Cmpd 301, AutoMSn(643.8047), 23.5 min
24	P20918	Plasminogen OS=Mus musculus OX=10090 GN=Plg PE=1 SV=3	248	90749	8	14.4	6.21	7380	4	1	1	692.331	2073.97	3	2073.96	0.0132	0	13.7	0.016	R	TICYITGWGETQGTFGAGR	L	Carbamidomethyl (C)	0.0010000000000000000.0	Cmpd 436, AutoMSn(692.3310), 24.9 min
24	P20918	Plasminogen OS=Mus musculus OX=10090 GN=Plg PE=1 SV=3	248	90749	8	14.4	6.21	7381	1	1	1	692.331	2073.97	3	2073.96	0.0139	0	35.39	0.00011	R	TICYITGWGETQGTFGAGR	L	Carbamidomethyl (C)	0.0010000000000000000.0	Cmpd 432, AutoMSn(692.3312), 24.8 min
24	P20918	Plasminogen OS=Mus musculus OX=10090 GN=Plg PE=1 SV=3	248	90749	8	14.4	6.21	8174	8	1	1	827.767	2480.28	3	2479.86	0.4166	0	12.29	0.02	R	YDYCNIPECEEECMYCSGEK	Y	Carbamidomethyl (C); Oxidation (M)	0.00000000000012000000.0	Cmpd 736, AutoMSn(827.7669), 29.8 min
24	P20918	Plasminogen OS=Mus musculus OX=10090 GN=Plg PE=1 SV=3	248	90749	8	14.4	6.21	8175	2	1	1	827.767	2480.28	3	2479.86	0.4181	0	17.13	0.0065	R	YDYCNIPECEEECMYCSGEK	Y	Carbamidomethyl (C); Oxidation (M)	0.00000000000012000000.0	Cmpd 627, AutoMSn(827.7674), 29.9 min
24	P20918	Plasminogen OS=Mus musculus OX=10090 GN=Plg PE=1 SV=3	248	90749	8	14.4	6.21	8176	5	1	1	827.768	2480.28	3	2479.86	0.4187	0	15.5	0.0095	R	YDYCNIPECEEECMYCSGEK	Y	Carbamidomethyl (C); Oxidation (M)	0.00010000000002000000.0	Cmpd 364, AutoMSn(827.7676), 30.1 min
24	P20918	Plasminogen OS=Mus musculus OX=10090 GN=Plg PE=1 SV=3	248	90749	8	14.4	6.21	8372	1	1	1	852.698	2555.07	3	2555.07	0.0027	1	35.18	0.00013	K	NYCRNPDGDVNGPWCYTTNPR	K	2 Carbamidomethyl (C)	0.001000000000001000000.0	Cmpd 222, AutoMSn(852.6984), 19.8 min
24	P20918	Plasminogen OS=Mus musculus OX=10090 GN=Plg PE=1 SV=3	248	90749	8	14.4	6.21	8373	1	1	1	852.702	2555.08	3	2555.07	0.0133	1	72.98	2e-08	K	NYCRNPDGDVNGPWCYTTNPR	K	2 Carbamidomethyl (C)	0.001000000000001000000.0	Cmpd 218, AutoMSn(852.7019), 19.7 min	emPAI	0.07
25	P01029	Complement C4-B OS=Mus musculus OX=10090 GN=C4b PE=1 SV=3	288	192794	12	9.6	7.38	3961	3	1	1	504.775	1007.54	2	1007.62	-0.0881	0	12.62	0.028	K	VVLRPTAPR	S			Cmpd 185, AutoMSn(504.7752), 17.2 min
25	P01029	Complement C4-B OS=Mus musculus OX=10090 GN=C4b PE=1 SV=3	288	192794	12	9.6	7.38	3962	6	1	1	504.777	1007.54	2	1007.62	-0.085	0	14.74	0.017	K	VVLRPTAPR	S			Cmpd 188, AutoMSn(504.7768), 17.3 min
25	P01029	Complement C4-B OS=Mus musculus OX=10090 GN=C4b PE=1 SV=3	288	192794	12	9.6	7.38	3963	8	1	1	504.777	1007.54	2	1007.62	-0.0842	0	11.83	0.034	K	VVLRPTAPR	S			Cmpd 193, AutoMSn(504.7772), 17.4 min
25	P01029	Complement C4-B OS=Mus musculus OX=10090 GN=C4b PE=1 SV=3	288	192794	12	9.6	7.38	4063	6	1	1	516.317	1030.62	2	1030.49	0.132	1	10.74	0.05	R	NPKGGSCSPK	K	Carbamidomethyl (C)	0.0000001000.0	Cmpd 359, AutoMSn(516.3166), 33.2 min
25	P01029	Complement C4-B OS=Mus musculus OX=10090 GN=C4b PE=1 SV=3	288	192794	12	9.6	7.38	4064	2	1	1	516.317	1030.62	2	1030.49	0.1327	1	21.05	0.0047	R	NPKGGSCSPK	K	Carbamidomethyl (C)	0.0000001000.0	Cmpd 720, AutoMSn(516.3169), 33.5 min
25	P01029	Complement C4-B OS=Mus musculus OX=10090 GN=C4b PE=1 SV=3	288	192794	12	9.6	7.38	4218	4	1	1	536.951	1071.89	2	1072.56	-0.6719	1	16.32	0.038	R	HRAACFQLK	D			Cmpd 931, AutoMSn(536.9513), 37.2 min
25	P01029	Complement C4-B OS=Mus musculus OX=10090 GN=C4b PE=1 SV=3	288	192794	12	9.6	7.38	4368	1	1	1	554.287	1106.56	2	1106.56	-0.0017	0	59.35	6.1e-07	R	GVFDLGDAVSK	I			Cmpd 274, AutoMSn(554.2868), 22.9 min
25	P01029	Complement C4-B OS=Mus musculus OX=10090 GN=C4b PE=1 SV=3	288	192794	12	9.6	7.38	4369	2	1	1	554.289	1106.56	2	1106.56	0.002	0	32.42	0.0003	R	GVFDLGDAVSK	I			Cmpd 273, AutoMSn(554.2887), 22.9 min
25	P01029	Complement C4-B OS=Mus musculus OX=10090 GN=C4b PE=1 SV=3	288	192794	12	9.6	7.38	4370	1	1	1	554.29	1106.57	2	1106.56	0.0044	0	44.63	1.8e-05	R	GVFDLGDAVSK	I			Cmpd 271, AutoMSn(554.2899), 22.8 min
25	P01029	Complement C4-B OS=Mus musculus OX=10090 GN=C4b PE=1 SV=3	288	192794	12	9.6	7.38	4673	1	1	1	611.345	1220.68	2	1220.61	0.0613	1	25.83	0.0013	K	LGQYSSPDAKR	C			Cmpd 319, AutoMSn(611.3454), 31.3 min
25	P01029	Complement C4-B OS=Mus musculus OX=10090 GN=C4b PE=1 SV=3	288	192794	12	9.6	7.38	4682	1	1	1	611.351	1220.69	2	1220.61	0.0735	1	21.1	0.004	K	LGQYSSPDAKR	C			Cmpd 502, AutoMSn(611.3515), 31.9 min
25	P01029	Complement C4-B OS=Mus musculus OX=10090 GN=C4b PE=1 SV=3	288	192794	12	9.6	7.38	4683	9	1	1	611.352	1220.69	2	1220.61	0.0753	1	11.34	0.038	K	LGQYSSPDAKR	C			Cmpd 542, AutoMSn(611.3524), 31.8 min
25	P01029	Complement C4-B OS=Mus musculus OX=10090 GN=C4b PE=1 SV=3	288	192794	12	9.6	7.38	5932	8	1	1	526.295	1575.86	3	1575.84	0.0218	1	15.83	0.013	K	ALNVTLSSMGRNGLK	T	Oxidation (M)	0.000000002000000.0	Cmpd 719, AutoMSn(526.2946), 37.1 min
25	P01029	Complement C4-B OS=Mus musculus OX=10090 GN=C4b PE=1 SV=3	288	192794	12	9.6	7.38	6085	5	1	1	809.439	1616.86	2	1616.9	-0.0397	1	14.62	0.017	R	LFESKITQVLHFR	K			Cmpd 859, AutoMSn(809.4393), 32.9 min
25	P01029	Complement C4-B OS=Mus musculus OX=10090 GN=C4b PE=1 SV=3	288	192794	12	9.6	7.38	6087	5	1	1	809.441	1616.87	2	1616.9	-0.036	1	16.07	0.012	R	LFESKITQVLHFR	K			Cmpd 713, AutoMSn(809.4412), 33.2 min
25	P01029	Complement C4-B OS=Mus musculus OX=10090 GN=C4b PE=1 SV=3	288	192794	12	9.6	7.38	6088	7	1	1	809.441	1616.87	2	1616.9	-0.0358	1	15.21	0.015	R	LFESKITQVLHFR	K			Cmpd 860, AutoMSn(809.4413), 33.0 min
25	P01029	Complement C4-B OS=Mus musculus OX=10090 GN=C4b PE=1 SV=3	288	192794	12	9.6	7.38	6090	6	1	1	809.442	1616.87	2	1616.9	-0.0339	1	16.44	0.011	R	LFESKITQVLHFR	K			Cmpd 712, AutoMSn(809.4422), 33.2 min
25	P01029	Complement C4-B OS=Mus musculus OX=10090 GN=C4b PE=1 SV=3	288	192794	12	9.6	7.38	6091	8	1	1	809.443	1616.87	2	1616.9	-0.0333	1	14.17	0.019	R	LFESKITQVLHFR	K			Cmpd 711, AutoMSn(809.4426), 33.2 min
25	P01029	Complement C4-B OS=Mus musculus OX=10090 GN=C4b PE=1 SV=3	288	192794	12	9.6	7.38	6092	3	1	1	809.443	1616.87	2	1616.9	-0.033	1	17.03	0.0096	R	LFESKITQVLHFR	K			Cmpd 714, AutoMSn(809.4427), 33.3 min
25	P01029	Complement C4-B OS=Mus musculus OX=10090 GN=C4b PE=1 SV=3	288	192794	12	9.6	7.38	6093	5	1	1	809.443	1616.87	2	1616.9	-0.0328	1	13.71	0.021	R	LFESKITQVLHFR	K			Cmpd 710, AutoMSn(809.4428), 33.1 min
25	P01029	Complement C4-B OS=Mus musculus OX=10090 GN=C4b PE=1 SV=3	288	192794	12	9.6	7.38	6360	6	1	1	851.918	1701.82	2	1701.72	0.0987	0	10.52	0.038	K	EYLIMGMDGETSDNK	G			Cmpd 566, AutoMSn(851.9179), 27.9 min
25	P01029	Complement C4-B OS=Mus musculus OX=10090 GN=C4b PE=1 SV=3	288	192794	12	9.6	7.38	7042	3	1	1	655.98	1964.92	3	1964.91	0.0047	1	18.25	0.0056	R	AACFQLKDFLMEFSSR	G	Carbamidomethyl (C); Oxidation (M)	0.0010000000200000.0	Cmpd 349, AutoMSn(655.9797), 27.1 min
25	P01029	Complement C4-B OS=Mus musculus OX=10090 GN=C4b PE=1 SV=3	288	192794	12	9.6	7.38	8011	1	1	1	805.626	2413.86	3	2414.2	-0.3388	0	18.24	0.009	R	TLEIPGSSDPNIVPDGDFSSLVR	V			Cmpd 349, AutoMSn(805.6265), 22.7 min
25	P01029	Complement C4-B OS=Mus musculus OX=10090 GN=C4b PE=1 SV=3	288	192794	12	9.6	7.38	8013	1	1	1	805.739	2414.2	3	2414.2	-0.0002	0	34.01	0.00013	R	TLEIPGSSDPNIVPDGDFSSLVR	V			Cmpd 581, AutoMSn(805.7394), 28.2 min
25	P01029	Complement C4-B OS=Mus musculus OX=10090 GN=C4b PE=1 SV=3	288	192794	12	9.6	7.38	8014	1	1	1	805.74	2414.2	3	2414.2	0	0	36.47	7.4e-05	R	TLEIPGSSDPNIVPDGDFSSLVR	V			Cmpd 582, AutoMSn(805.7395), 28.3 min
25	P01029	Complement C4-B OS=Mus musculus OX=10090 GN=C4b PE=1 SV=3	288	192794	12	9.6	7.38	8016	1	1	1	805.74	2414.2	3	2414.2	0.0014	0	35.96	8.4e-05	R	TLEIPGSSDPNIVPDGDFSSLVR	V			Cmpd 582, AutoMSn(805.7399), 28.1 min
25	P01029	Complement C4-B OS=Mus musculus OX=10090 GN=C4b PE=1 SV=3	288	192794	12	9.6	7.38	8017	1	1	1	805.74	2414.2	3	2414.2	0.0014	0	40.7	2.8e-05	R	TLEIPGSSDPNIVPDGDFSSLVR	V			Cmpd 585, AutoMSn(805.7399), 28.2 min
25	P01029	Complement C4-B OS=Mus musculus OX=10090 GN=C4b PE=1 SV=3	288	192794	12	9.6	7.38	8018	1	1	1	1208.11	2414.2	2	2414.2	0.0026	0	34.91	0.00011	R	TLEIPGSSDPNIVPDGDFSSLVR	V			Cmpd 583, AutoMSn(1208.1069), 28.1 min
25	P01029	Complement C4-B OS=Mus musculus OX=10090 GN=C4b PE=1 SV=3	288	192794	12	9.6	7.38	8019	1	1	1	805.742	2414.21	3	2414.2	0.0088	0	30.4	0.0003	R	TLEIPGSSDPNIVPDGDFSSLVR	V			Cmpd 579, AutoMSn(805.7424), 28.0 min
25	P01029	Complement C4-B OS=Mus musculus OX=10090 GN=C4b PE=1 SV=3	288	192794	12	9.6	7.38	8020	1	1	1	1208.11	2414.21	2	2414.2	0.0113	0	28.67	0.00045	R	TLEIPGSSDPNIVPDGDFSSLVR	V			Cmpd 583, AutoMSn(1208.1112), 28.3 min
25	P01029	Complement C4-B OS=Mus musculus OX=10090 GN=C4b PE=1 SV=3	288	192794	12	9.6	7.38	8091	1	1	1	814.377	2440.11	3	2440.12	-0.0075	0	32.74	0.00018	R	NNHNMLQEEDLIDEDDILVR	T	Oxidation (M)	0.00002000000000000000.0	Cmpd 286, AutoMSn(814.3773), 23.3 min
25	P01029	Complement C4-B OS=Mus musculus OX=10090 GN=C4b PE=1 SV=3	288	192794	12	9.6	7.38	8094	1	1	1	814.385	2440.13	3	2440.12	0.015	0	31.56	0.00023	R	NNHNMLQEEDLIDEDDILVR	T	Oxidation (M)	0.00002000000000000000.0	Cmpd 285, AutoMSn(814.3848), 23.3 min
25	P01029	Complement C4-B OS=Mus musculus OX=10090 GN=C4b PE=1 SV=3	288	192794	12	9.6	7.38	8095	1	1	1	814.388	2440.14	3	2440.12	0.0236	0	34.84	0.00011	R	NNHNMLQEEDLIDEDDILVR	T	Oxidation (M)	0.00002000000000000000.0	Cmpd 282, AutoMSn(814.3877), 23.2 min
25	P01029	Complement C4-B OS=Mus musculus OX=10090 GN=C4b PE=1 SV=3	288	192794	12	9.6	7.38	8123	8	1	1	818.196	2451.57	3	2452.1	-0.5297	1	13.09	0.03	K	SQLLATLCSGDVCQCAEGKCPR	L	3 Carbamidomethyl (C)	0.0000000100001010000000.0	Cmpd 321, AutoMSn(818.1963), 22.1 min	emPAI	0.03
26	Q61129	Complement factor I OS=Mus musculus OX=10090 GN=Cfi PE=1 SV=3	244	67217	8	19.7	7.57	4024	5	1	1	513.784	1025.55	2	1025.43	0.1186	0	12.19	0.029	R	CIEGTCICK	L	Carbamidomethyl (C)	0.000001000.0	Cmpd 275, AutoMSn(513.7838), 19.2 min
26	Q61129	Complement factor I OS=Mus musculus OX=10090 GN=Cfi PE=1 SV=3	244	67217	8	19.7	7.57	2916	1	1	1	378.318	1131.93	3	1132.58	-0.6481	1	28.02	0.0029	R	CIISGWGRGK	D	Carbamidomethyl (C)	0.1000000000.0	Cmpd 525, AutoMSn(378.3183), 37.0 min
26	Q61129	Complement factor I OS=Mus musculus OX=10090 GN=Cfi PE=1 SV=3	244	67217	8	19.7	7.57	5342	1	1	1	706.837	1411.66	2	1411.67	-0.0061	0	52.77	2.5e-06	R	GVETSLAECAFTK	R	Carbamidomethyl (C)	0.0000000010000.0	Cmpd 290, AutoMSn(706.8369), 21.0 min
26	Q61129	Complement factor I OS=Mus musculus OX=10090 GN=Cfi PE=1 SV=3	244	67217	8	19.7	7.57	5343	1	1	1	706.837	1411.66	2	1411.67	-0.0054	0	18.01	0.0074	R	GVETSLAECAFTK	R	Carbamidomethyl (C)	0.0000000010000.0	Cmpd 286, AutoMSn(706.8372), 20.9 min
26	Q61129	Complement factor I OS=Mus musculus OX=10090 GN=Cfi PE=1 SV=3	244	67217	8	19.7	7.57	5344	1	1	1	706.839	1411.66	2	1411.67	-0.0027	0	63.54	2.1e-07	R	GVETSLAECAFTK	R	Carbamidomethyl (C)	0.0000000010000.0	Cmpd 287, AutoMSn(706.8386), 20.9 min
26	Q61129	Complement factor I OS=Mus musculus OX=10090 GN=Cfi PE=1 SV=3	244	67217	8	19.7	7.57	6025	1	1	1	537.251	1608.73	3	1608.73	0.0016	1	17.86	0.0072	R	SCNKVFCQPWQR	C	2 Carbamidomethyl (C)	0.010000100000.0	Cmpd 135, AutoMSn(537.2508), 17.4 min
26	Q61129	Complement factor I OS=Mus musculus OX=10090 GN=Cfi PE=1 SV=3	244	67217	8	19.7	7.57	6026	1	1	1	537.251	1608.73	3	1608.73	0.0027	1	36.94	9e-05	R	SCNKVFCQPWQR	C	2 Carbamidomethyl (C)	0.010000100000.0	Cmpd 139, AutoMSn(537.2511), 17.5 min
26	Q61129	Complement factor I OS=Mus musculus OX=10090 GN=Cfi PE=1 SV=3	244	67217	8	19.7	7.57	6027	1	1	1	537.253	1608.74	3	1608.73	0.0089	1	36	0.00011	R	SCNKVFCQPWQR	C	2 Carbamidomethyl (C)	0.010000100000.0	Cmpd 142, AutoMSn(537.2532), 17.6 min
26	Q61129	Complement factor I OS=Mus musculus OX=10090 GN=Cfi PE=1 SV=3	244	67217	8	19.7	7.57	6355	9	1	1	851.193	1700.37	2	1699.7	0.6761	1	14.64	0.029	K	EMQCAGTRDGSIDACK	G	Oxidation (M)	0.0200000000000000.0	Cmpd 590, AutoMSn(851.1935), 28.4 min
26	Q61129	Complement factor I OS=Mus musculus OX=10090 GN=Cfi PE=1 SV=3	244	67217	8	19.7	7.57	6403	1	1	1	576.282	1725.83	3	1725.83	-0.0012	0	56.27	9.9e-07	R	VANYFDWISYHVGR	S			Cmpd 293, AutoMSn(576.2823), 25.3 min
26	Q61129	Complement factor I OS=Mus musculus OX=10090 GN=Cfi PE=1 SV=3	244	67217	8	19.7	7.57	6404	1	1	1	576.284	1725.83	3	1725.83	0.0051	0	56.35	9.7e-07	R	VANYFDWISYHVGR	S			Cmpd 461, AutoMSn(576.2844), 25.5 min
26	Q61129	Complement factor I OS=Mus musculus OX=10090 GN=Cfi PE=1 SV=3	244	67217	8	19.7	7.57	6405	1	1	1	576.284	1725.83	3	1725.83	0.0052	0	42.9	2.1e-05	R	VANYFDWISYHVGR	S			Cmpd 294, AutoMSn(576.2845), 25.4 min
26	Q61129	Complement factor I OS=Mus musculus OX=10090 GN=Cfi PE=1 SV=3	244	67217	8	19.7	7.57	6406	1	1	1	576.285	1725.83	3	1725.83	0.0072	0	51.23	3.2e-06	R	VANYFDWISYHVGR	S			Cmpd 462, AutoMSn(576.2851), 25.6 min
26	Q61129	Complement factor I OS=Mus musculus OX=10090 GN=Cfi PE=1 SV=3	244	67217	8	19.7	7.57	6904	7	1	1	644.319	1929.94	3	1929.7	0.2394	0	12.8	0.021	K	ACNGVNDCGDQSDELCCK	G	Carbamidomethyl (C)	0.010000000000000000.0	Cmpd 329, AutoMSn(644.3191), 22.3 min
26	Q61129	Complement factor I OS=Mus musculus OX=10090 GN=Cfi PE=1 SV=3	244	67217	8	19.7	7.57	6905	4	1	1	644.319	1929.94	3	1929.7	0.2395	0	14.36	0.015	K	ACNGVNDCGDQSDELCCK	G	Carbamidomethyl (C)	0.010000000000000000.0	Cmpd 324, AutoMSn(644.3191), 22.1 min
26	Q61129	Complement factor I OS=Mus musculus OX=10090 GN=Cfi PE=1 SV=3	244	67217	8	19.7	7.57	6907	1	1	1	644.32	1929.94	3	1929.7	0.2413	0	10.94	0.033	K	ACNGVNDCGDQSDELCCK	G	Carbamidomethyl (C)	0.010000000000000000.0	Cmpd 405, AutoMSn(644.3197), 22.2 min
26	Q61129	Complement factor I OS=Mus musculus OX=10090 GN=Cfi PE=1 SV=3	244	67217	8	19.7	7.57	6908	1	1	1	644.32	1929.94	3	1929.7	0.2422	0	18.32	0.006	K	ACNGVNDCGDQSDELCCK	G	Carbamidomethyl (C)	0.010000000000000000.0	Cmpd 400, AutoMSn(644.3201), 22.0 min
26	Q61129	Complement factor I OS=Mus musculus OX=10090 GN=Cfi PE=1 SV=3	244	67217	8	19.7	7.57	8844	3	1	1	992.269	2973.79	3	2973.4	0.385	1	19.3	0.0057	R	MFICKNSWSMAEANVACVDLGFPLGVR	D	Oxidation (M)	0.000000000200000000000000000.0	Cmpd 526, AutoMSn(992.2692), 27.2 min	emPAI	0.1
27	Q9JI18	Low-density lipoprotein receptor-related protein 1B OS=Mus musculus OX=10090 GN=Lrp1b PE=1 SV=1	399	513297	24	7.9	5.17	2975	9	0	1	381.226	760.437	2	760.371	0.0654	0	22.08	0.0048	K	IDDSVGR	I			Cmpd 39, AutoMSn(381.2257), 15.2 min
27	Q9JI18	Low-density lipoprotein receptor-related protein 1B OS=Mus musculus OX=10090 GN=Lrp1b PE=1 SV=1	399	513297	24	7.9	5.17	3107	4	1	1	401.241	800.467	2	800.487	-0.0194	1	21.62	0.0044	R	KTINVAR	L			Cmpd 239, AutoMSn(401.2410), 17.2 min
27	Q9JI18	Low-density lipoprotein receptor-related protein 1B OS=Mus musculus OX=10090 GN=Lrp1b PE=1 SV=1	399	513297	24	7.9	5.17	3563	2	1	1	472.284	942.553	2	942.504	0.0498	0	15.8	0.014	K	VFLNGTHR	K			Cmpd 539, AutoMSn(472.2839), 32.3 min
27	Q9JI18	Low-density lipoprotein receptor-related protein 1B OS=Mus musculus OX=10090 GN=Lrp1b PE=1 SV=1	399	513297	24	7.9	5.17	3882	10	1	1	495.504	988.994	2	989.508	-0.514	1	14.75	0.042	K	CGQITKAGR	L	Carbamidomethyl (C)	0.100000000.0	Cmpd 63, AutoMSn(495.5041), 13.2 min
27	Q9JI18	Low-density lipoprotein receptor-related protein 1B OS=Mus musculus OX=10090 GN=Lrp1b PE=1 SV=1	399	513297	24	7.9	5.17	4250	9	1	1	541.303	1080.59	2	1080.49	0.1041	0	11.66	0.034	R	IESASMSGAGR	K	Oxidation (M)	0.00000200000.0	Cmpd 186, AutoMSn(541.3028), 20.2 min
27	Q9JI18	Low-density lipoprotein receptor-related protein 1B OS=Mus musculus OX=10090 GN=Lrp1b PE=1 SV=1	399	513297	24	7.9	5.17	2925	1	1	1	378.365	1132.07	3	1131.53	0.5444	1	28.02	0.0032	K	CQNNRCIPK	R	Carbamidomethyl (C)	0.100000000.0	Cmpd 907, AutoMSn(378.3647), 36.6 min
27	Q9JI18	Low-density lipoprotein receptor-related protein 1B OS=Mus musculus OX=10090 GN=Lrp1b PE=1 SV=1	399	513297	24	7.9	5.17	2929	1	1	1	378.366	1132.08	3	1131.53	0.548	1	28.02	0.0032	K	CQNNRCIPK	R	Carbamidomethyl (C)	0.100000000.0	Cmpd 464, AutoMSn(378.3658), 36.2 min
27	Q9JI18	Low-density lipoprotein receptor-related protein 1B OS=Mus musculus OX=10090 GN=Lrp1b PE=1 SV=1	399	513297	24	7.9	5.17	3119	8	1	1	406.399	1216.18	3	1216.62	-0.448	1	25.79	0.0051	R	CILNEKGDLR	C	Carbamidomethyl (C)	0.1000000000.0	Cmpd 828, AutoMSn(406.3991), 36.8 min
27	Q9JI18	Low-density lipoprotein receptor-related protein 1B OS=Mus musculus OX=10090 GN=Lrp1b PE=1 SV=1	399	513297	24	7.9	5.17	3127	3	1	1	406.402	1216.18	3	1216.62	-0.4398	1	25.8	0.0051	R	CILNEKGDLR	C	Carbamidomethyl (C)	0.1000000000.0	Cmpd 479, AutoMSn(406.4018), 36.3 min
27	Q9JI18	Low-density lipoprotein receptor-related protein 1B OS=Mus musculus OX=10090 GN=Lrp1b PE=1 SV=1	399	513297	24	7.9	5.17	3128	5	1	1	406.402	1216.19	3	1216.62	-0.4383	1	26.32	0.0045	R	CILNEKGDLR	C	Carbamidomethyl (C)	0.1000000000.0	Cmpd 663, AutoMSn(406.4023), 36.4 min
27	Q9JI18	Low-density lipoprotein receptor-related protein 1B OS=Mus musculus OX=10090 GN=Lrp1b PE=1 SV=1	399	513297	24	7.9	5.17	3133	5	1	1	406.403	1216.19	3	1216.62	-0.4349	1	26.18	0.0047	R	CILNEKGDLR	C	Carbamidomethyl (C)	0.1000000000.0	Cmpd 473, AutoMSn(406.4034), 36.5 min
27	Q9JI18	Low-density lipoprotein receptor-related protein 1B OS=Mus musculus OX=10090 GN=Lrp1b PE=1 SV=1	399	513297	24	7.9	5.17	3137	8	1	1	406.405	1216.19	3	1216.62	-0.4305	1	24.89	0.0063	R	CILNEKGDLR	C	Carbamidomethyl (C)	0.1000000000.0	Cmpd 826, AutoMSn(406.4049), 36.8 min
27	Q9JI18	Low-density lipoprotein receptor-related protein 1B OS=Mus musculus OX=10090 GN=Lrp1b PE=1 SV=1	399	513297	24	7.9	5.17	4711	4	1	1	617.337	1232.66	2	1232.61	0.0477	0	21.66	0.0037	R	FHICKPGEFR	C			Cmpd 168, AutoMSn(617.3374), 18.5 min
27	Q9JI18	Low-density lipoprotein receptor-related protein 1B OS=Mus musculus OX=10090 GN=Lrp1b PE=1 SV=1	399	513297	24	7.9	5.17	4729	6	0	1	415.85	1244.53	3	1244.55	-0.0185	0	14.62	0.019	R	SAACACPHLMK	L	2 Carbamidomethyl (C)	0.00010100000.0	Cmpd 8, AutoMSn(415.8499), 10.4 min
27	Q9JI18	Low-density lipoprotein receptor-related protein 1B OS=Mus musculus OX=10090 GN=Lrp1b PE=1 SV=1	399	513297	24	7.9	5.17	4962	5	0	1	652.371	1302.73	2	1302.75	-0.0276	0	15.6	0.015	K	LNGLYPTVLVSK	R			Cmpd 201, AutoMSn(652.3708), 19.0 min
27	Q9JI18	Low-density lipoprotein receptor-related protein 1B OS=Mus musculus OX=10090 GN=Lrp1b PE=1 SV=1	399	513297	24	7.9	5.17	5346	6	1	1	472.253	1413.74	3	1413.71	0.0245	1	18.79	0.0064	R	AEKLYFSDGSLGK	I			Cmpd 231, AutoMSn(472.2535), 20.0 min
27	Q9JI18	Low-density lipoprotein receptor-related protein 1B OS=Mus musculus OX=10090 GN=Lrp1b PE=1 SV=1	399	513297	24	7.9	5.17	5931	10	1	1	526.292	1575.85	3	1576.61	-0.7564	0	12.59	0.028	R	SAEHSCNSSFFMCK	N			Cmpd 674, AutoMSn(526.2921), 37.1 min
27	Q9JI18	Low-density lipoprotein receptor-related protein 1B OS=Mus musculus OX=10090 GN=Lrp1b PE=1 SV=1	399	513297	24	7.9	5.17	5933	6	1	1	526.296	1575.87	3	1576.61	-0.7454	0	19.17	0.0062	R	SAEHSCNSSFFMCK	N			Cmpd 678, AutoMSn(526.2958), 37.2 min
27	Q9JI18	Low-density lipoprotein receptor-related protein 1B OS=Mus musculus OX=10090 GN=Lrp1b PE=1 SV=1	399	513297	24	7.9	5.17	6111	6	1	1	541.277	1620.81	3	1620.75	0.0598	0	21.75	0.0031	R	CNLDGGNLEVIESMK	E			Cmpd 84, AutoMSn(541.2768), 16.3 min
27	Q9JI18	Low-density lipoprotein receptor-related protein 1B OS=Mus musculus OX=10090 GN=Lrp1b PE=1 SV=1	399	513297	24	7.9	5.17	6112	10	1	1	541.277	1620.81	3	1620.75	0.0609	0	14.23	0.017	R	CNLDGGNLEVIESMK	E			Cmpd 33, AutoMSn(541.2772), 15.9 min
27	Q9JI18	Low-density lipoprotein receptor-related protein 1B OS=Mus musculus OX=10090 GN=Lrp1b PE=1 SV=1	399	513297	24	7.9	5.17	6114	10	1	1	541.28	1620.82	3	1620.75	0.0691	0	16.2	0.011	R	CNLDGGNLEVIESMK	E			Cmpd 13, AutoMSn(541.2799), 15.9 min
27	Q9JI18	Low-density lipoprotein receptor-related protein 1B OS=Mus musculus OX=10090 GN=Lrp1b PE=1 SV=1	399	513297	24	7.9	5.17	6884	6	1	1	642.322	1923.94	3	1923.84	0.1036	0	21.09	0.003	R	TCACAHGYLAGDGVTCLR	H	2 Carbamidomethyl (C)	0.000100000000000100.0	Cmpd 175, AutoMSn(642.3215), 19.7 min
27	Q9JI18	Low-density lipoprotein receptor-related protein 1B OS=Mus musculus OX=10090 GN=Lrp1b PE=1 SV=1	399	513297	24	7.9	5.17	7059	5	1	1	987.443	1972.87	2	1972.84	0.0272	1	12.54	0.022	R	GGSICRDDEFLCNNSLCK	L			Cmpd 591, AutoMSn(987.4429), 28.3 min
27	Q9JI18	Low-density lipoprotein receptor-related protein 1B OS=Mus musculus OX=10090 GN=Lrp1b PE=1 SV=1	399	513297	24	7.9	5.17	7429	6	1	1	701.389	2101.14	3	2100.94	0.2053	1	15.49	0.013	K	VSTCSTVEFRCADGTCIPR	S	Carbamidomethyl (C)	0.0000000000100000000.0	Cmpd 442, AutoMSn(701.3887), 28.7 min
27	Q9JI18	Low-density lipoprotein receptor-related protein 1B OS=Mus musculus OX=10090 GN=Lrp1b PE=1 SV=1	399	513297	24	7.9	5.17	7485	3	1	1	1069.02	2136.03	2	2135.79	0.2425	0	17.15	0.007	K	YMMNGTCHDDSLLDDSCK	L	Carbamidomethyl (C); 2 Oxidation (M)	0.022000000000000010.0	Cmpd 663, AutoMSn(1069.0237), 31.0 min
27	Q9JI18	Low-density lipoprotein receptor-related protein 1B OS=Mus musculus OX=10090 GN=Lrp1b PE=1 SV=1	399	513297	24	7.9	5.17	7538	1	1	1	1080.01	2158	2	2157.96	0.0404	1	22.84	0.002	K	VSTCSTVEFRCADGTCIPR	S	2 Carbamidomethyl (C)	0.0000000000100001000.0	Cmpd 388, AutoMSn(1080.0077), 23.8 min
27	Q9JI18	Low-density lipoprotein receptor-related protein 1B OS=Mus musculus OX=10090 GN=Lrp1b PE=1 SV=1	399	513297	24	7.9	5.17	7827	3	1	1	764.975	2291.9	3	2291.88	0.0258	0	18.22	0.0077	R	WLCDGIYDCVDGSDEETCGR	G	Carbamidomethyl (C)	0.00000000100000000000.0	Cmpd 383, AutoMSn(764.9749), 23.5 min
27	Q9JI18	Low-density lipoprotein receptor-related protein 1B OS=Mus musculus OX=10090 GN=Lrp1b PE=1 SV=1	399	513297	24	7.9	5.17	8009	10	1	1	805.393	2413.16	3	2412.98	0.1725	1	13.77	0.015	R	SDEVGCVHSCLDDQFRCSSGR	C	2 Carbamidomethyl (C)	0.000001000100000000000.0	Cmpd 562, AutoMSn(805.3930), 28.3 min
27	Q9JI18	Low-density lipoprotein receptor-related protein 1B OS=Mus musculus OX=10090 GN=Lrp1b PE=1 SV=1	399	513297	24	7.9	5.17	8302	8	1	1	841.749	2522.23	3	2522.01	0.2145	1	10.65	0.027	K	CIPVNLRCNGQDDCGDEEDEK	D	3 Carbamidomethyl (C)	0.100000010000010000000.0	Cmpd 562, AutoMSn(841.7490), 25.8 min
27	Q9JI18	Low-density lipoprotein receptor-related protein 1B OS=Mus musculus OX=10090 GN=Lrp1b PE=1 SV=1	399	513297	24	7.9	5.17	8374	6	0	1	852.749	2555.22	3	2554.99	0.2359	1	13.55	0.014	K	LWVCDEDPDCADASDEANCDKK	T	2 Carbamidomethyl (C)	0.0001000000000000001000.0	Cmpd 265, AutoMSn(852.7488), 22.7 min
27	Q9JI18	Low-density lipoprotein receptor-related protein 1B OS=Mus musculus OX=10090 GN=Lrp1b PE=1 SV=1	399	513297	24	7.9	5.17	8375	5	1	1	852.75	2555.23	3	2554.99	0.2387	1	11.8	0.021	K	LWVCDEDPDCADASDEANCDKK	T	2 Carbamidomethyl (C)	0.0001000000000000001000.0	Cmpd 268, AutoMSn(852.7497), 22.7 min
27	Q9JI18	Low-density lipoprotein receptor-related protein 1B OS=Mus musculus OX=10090 GN=Lrp1b PE=1 SV=1	399	513297	24	7.9	5.17	8428	9	0	1	864.731	2591.17	3	2591.08	0.095	1	11.05	0.026	R	CHGGHCIINKDNEDIFCNCTNGK	I	Carbamidomethyl (C)	0.00000000000000000010000.0	Cmpd 818, AutoMSn(864.7314), 30.1 min
27	Q9JI18	Low-density lipoprotein receptor-related protein 1B OS=Mus musculus OX=10090 GN=Lrp1b PE=1 SV=1	399	513297	24	7.9	5.17	8445	3	1	1	870.056	2607.15	3	2607.1	0.0465	1	17.36	0.0063	K	ICNGINDCGDNSDEEHCSGKLSLK	S	Carbamidomethyl (C)	0.000000010000000000000000.0	Cmpd 669, AutoMSn(870.0561), 28.3 min
27	Q9JI18	Low-density lipoprotein receptor-related protein 1B OS=Mus musculus OX=10090 GN=Lrp1b PE=1 SV=1	399	513297	24	7.9	5.17	8674	2	1	1	940.123	2817.35	3	2817.26	0.0894	1	11.87	0.019	K	GRECADLNECLLFGICSHHCLNTR	G	2 Carbamidomethyl (C)	0.000100000000000000010000.0	Cmpd 895, AutoMSn(940.1227), 32.0 min
28	P01867	Ig gamma-2B chain C region OS=Mus musculus OX=10090 GN=Igh-3 PE=1 SV=3	192	44231	4	14.9	6.1	5238	1	1	1	461.25	1380.73	3	1380.74	-0.0077	1	38.37	6.9e-05	K	VNNKDLPSPIER	T			Cmpd 82, AutoMSn(461.2501), 16.2 min
28	P01867	Ig gamma-2B chain C region OS=Mus musculus OX=10090 GN=Igh-3 PE=1 SV=3	192	44231	4	14.9	6.1	5239	1	1	1	461.251	1380.73	3	1380.74	-0.0059	1	46.93	9.7e-06	K	VNNKDLPSPIER	T			Cmpd 77, AutoMSn(461.2507), 16.1 min
28	P01867	Ig gamma-2B chain C region OS=Mus musculus OX=10090 GN=Igh-3 PE=1 SV=3	192	44231	4	14.9	6.1	5240	1	1	1	461.252	1380.74	3	1380.74	-0.0003	1	44.09	1.9e-05	K	VNNKDLPSPIER	T			Cmpd 80, AutoMSn(461.2525), 16.1 min
28	P01867	Ig gamma-2B chain C region OS=Mus musculus OX=10090 GN=Igh-3 PE=1 SV=3	192	44231	4	14.9	6.1	6516	1	1	1	593.664	1777.97	3	1777.97	-0.0035	0	46.38	1e-05	R	APQVYILPPPAEQLSR	K			Cmpd 455, AutoMSn(593.6636), 24.8 min
28	P01867	Ig gamma-2B chain C region OS=Mus musculus OX=10090 GN=Igh-3 PE=1 SV=3	192	44231	4	14.9	6.1	6517	1	1	1	593.665	1777.97	3	1777.97	0.0004	0	26.62	0.00097	R	APQVYILPPPAEQLSR	K			Cmpd 457, AutoMSn(593.6650), 24.9 min
28	P01867	Ig gamma-2B chain C region OS=Mus musculus OX=10090 GN=Igh-3 PE=1 SV=3	192	44231	4	14.9	6.1	6518	1	1	1	889.995	1777.97	2	1777.97	0.0019	0	36.75	9.5e-05	R	APQVYILPPPAEQLSR	K			Cmpd 456, AutoMSn(889.9946), 24.9 min
28	P01867	Ig gamma-2B chain C region OS=Mus musculus OX=10090 GN=Igh-3 PE=1 SV=3	192	44231	4	14.9	6.1	6519	1	1	1	593.667	1777.98	3	1777.97	0.0078	0	50.95	3.7e-06	R	APQVYILPPPAEQLSR	K			Cmpd 454, AutoMSn(593.6674), 24.8 min
28	P01867	Ig gamma-2B chain C region OS=Mus musculus OX=10090 GN=Igh-3 PE=1 SV=3	192	44231	4	14.9	6.1	7639	3	1	1	735.419	2203.23	3	2203.25	-0.0136	1	17.39	0.0079	K	GLVRAPQVYILPPPAEQLSR	K			Cmpd 441, AutoMSn(735.4186), 24.5 min
28	P01867	Ig gamma-2B chain C region OS=Mus musculus OX=10090 GN=Igh-3 PE=1 SV=3	192	44231	4	14.9	6.1	7640	1	1	1	735.42	2203.24	3	2203.25	-0.0093	1	34.94	0.00014	K	GLVRAPQVYILPPPAEQLSR	K			Cmpd 434, AutoMSn(735.4201), 24.3 min
28	P01867	Ig gamma-2B chain C region OS=Mus musculus OX=10090 GN=Igh-3 PE=1 SV=3	192	44231	4	14.9	6.1	8697	1	1	1	945.796	2834.37	3	2834.38	-0.0157	0	53.13	1.5e-06	K	TTPPSVYPLAPGCGDTTGSSVTLGCLVK	G	2 Carbamidomethyl (C)	0.0000000000001000000000001000.0	Cmpd 510, AutoMSn(945.7964), 26.4 min
28	P01867	Ig gamma-2B chain C region OS=Mus musculus OX=10090 GN=Igh-3 PE=1 SV=3	192	44231	4	14.9	6.1	8698	1	1	1	945.801	2834.38	3	2834.38	-0.0019	0	59.52	3.5e-07	K	TTPPSVYPLAPGCGDTTGSSVTLGCLVK	G	2 Carbamidomethyl (C)	0.0000000000001000000000001000.0	Cmpd 509, AutoMSn(945.8010), 26.4 min	emPAI	0.24
29	P84751	Ig heavy chain Mem5 (Fragment) OS=Mus musculus OX=10090 PE=1 SV=1	176	25333	3	27.4	8.13	4798	1	0	0	418.884	1253.63	3	1253.63	0.0047	0	39.36	5.8e-05	R	GPTIKPCPPCK	C	2 Carbamidomethyl (C)	0.00000010010.0	Cmpd 17, AutoMSn(418.8842), 13.9 min
29	P84751	Ig heavy chain Mem5 (Fragment) OS=Mus musculus OX=10090 PE=1 SV=1	176	25333	3	27.4	8.13	4799	1	0	0	418.888	1253.64	3	1253.63	0.0173	0	31.86	0.00032	R	GPTIKPCPPCK	C	2 Carbamidomethyl (C)	0.00000010010.0	Cmpd 16, AutoMSn(418.8884), 13.8 min
29	P84751	Ig heavy chain Mem5 (Fragment) OS=Mus musculus OX=10090 PE=1 SV=1	176	25333	3	27.4	8.13	8704	1	0	0	951.144	2850.41	3	2850.41	-0.0045	0	121.66	2.1e-13	K	TTAPSVYPLAPVCGDTTGSSVTLGCLVK	G	2 Carbamidomethyl (C)	0.0000000000001000000000001000.0	Cmpd 543, AutoMSn(951.1439), 27.2 min
29	P84751	Ig heavy chain Mem5 (Fragment) OS=Mus musculus OX=10090 PE=1 SV=1	176	25333	3	27.4	8.13	8705	1	0	0	951.145	2850.41	3	2850.41	-0.0004	0	97.02	6.2e-11	K	TTAPSVYPLAPVCGDTTGSSVTLGCLVK	G	2 Carbamidomethyl (C)	0.0000000000001000000000001000.0	Cmpd 540, AutoMSn(951.1453), 27.2 min
29	P84751	Ig heavy chain Mem5 (Fragment) OS=Mus musculus OX=10090 PE=1 SV=1	176	25333	3	27.4	8.13	8706	1	0	0	951.146	2850.42	3	2850.41	0.0011	0	74.02	1.2e-08	K	TTAPSVYPLAPVCGDTTGSSVTLGCLVK	G	2 Carbamidomethyl (C)	0.0000000000001000000000001000.0	Cmpd 539, AutoMSn(951.1458), 27.1 min
29	P84751	Ig heavy chain Mem5 (Fragment) OS=Mus musculus OX=10090 PE=1 SV=1	176	25333	3	27.4	8.13	8707	1	0	0	951.146	2850.42	3	2850.41	0.0011	0	83.32	1.5e-09	K	TTAPSVYPLAPVCGDTTGSSVTLGCLVK	G	2 Carbamidomethyl (C)	0.0000000000001000000000001000.0	Cmpd 538, AutoMSn(951.1458), 27.1 min
29	P84751	Ig heavy chain Mem5 (Fragment) OS=Mus musculus OX=10090 PE=1 SV=1	176	25333	3	27.4	8.13	8850	5	1	1	994.883	2981.63	3	2981.32	0.3106	0	15.35	0.011	R	DNSQSIVYLHMNTLTAEDSATYYCAR	V	Oxidation (M)	0.00000000002000000000000000.0	Cmpd 593, AutoMSn(994.8832), 28.3 min	emPAI	0.28
30	A6X935	Inter alpha-trypsin inhibitor, heavy chain 4 OS=Mus musculus OX=10090 GN=Itih4 PE=1 SV=2	204	104594	6	8.6	5.99	4451	1	1	1	561.301	1120.59	2	1120.59	0.0004	0	38.35	8.3e-05	K	VQGVDYLATR	E			Cmpd 103, AutoMSn(561.3013), 18.8 min
30	A6X935	Inter alpha-trypsin inhibitor, heavy chain 4 OS=Mus musculus OX=10090 GN=Itih4 PE=1 SV=2	204	104594	6	8.6	5.99	4452	1	1	1	561.303	1120.59	2	1120.59	0.0035	0	48.7	7.7e-06	K	VQGVDYLATR	E			Cmpd 101, AutoMSn(561.3029), 18.7 min
30	A6X935	Inter alpha-trypsin inhibitor, heavy chain 4 OS=Mus musculus OX=10090 GN=Itih4 PE=1 SV=2	204	104594	6	8.6	5.99	4453	1	1	1	561.303	1120.59	2	1120.59	0.0035	0	38.35	8.3e-05	K	VQGVDYLATR	E			Cmpd 102, AutoMSn(561.3029), 18.8 min
30	A6X935	Inter alpha-trypsin inhibitor, heavy chain 4 OS=Mus musculus OX=10090 GN=Itih4 PE=1 SV=2	204	104594	6	8.6	5.99	4454	1	1	1	561.304	1120.59	2	1120.59	0.0056	0	49.57	6.3e-06	K	VQGVDYLATR	E			Cmpd 104, AutoMSn(561.3039), 18.8 min
30	A6X935	Inter alpha-trypsin inhibitor, heavy chain 4 OS=Mus musculus OX=10090 GN=Itih4 PE=1 SV=2	204	104594	6	8.6	5.99	4455	1	1	1	561.305	1120.6	2	1120.59	0.0076	0	28.02	0.0009	K	VQGVDYLATR	E			Cmpd 100, AutoMSn(561.3049), 18.7 min
30	A6X935	Inter alpha-trypsin inhibitor, heavy chain 4 OS=Mus musculus OX=10090 GN=Itih4 PE=1 SV=2	204	104594	6	8.6	5.99	4928	1	1	1	648.86	1295.7	2	1295.71	-0.0039	0	18.94	0.0062	K	LQDQGPDVLLAK	V			Cmpd 275, AutoMSn(648.8596), 20.9 min
30	A6X935	Inter alpha-trypsin inhibitor, heavy chain 4 OS=Mus musculus OX=10090 GN=Itih4 PE=1 SV=2	204	104594	6	8.6	5.99	4929	1	1	1	648.86	1295.71	2	1295.71	-0.0031	0	16.95	0.0098	K	LQDQGPDVLLAK	V			Cmpd 281, AutoMSn(648.8600), 21.1 min
30	A6X935	Inter alpha-trypsin inhibitor, heavy chain 4 OS=Mus musculus OX=10090 GN=Itih4 PE=1 SV=2	204	104594	6	8.6	5.99	4930	1	1	1	648.862	1295.71	2	1295.71	0.0019	0	36.28	0.00011	K	LQDQGPDVLLAK	V			Cmpd 278, AutoMSn(648.8625), 21.0 min
30	A6X935	Inter alpha-trypsin inhibitor, heavy chain 4 OS=Mus musculus OX=10090 GN=Itih4 PE=1 SV=2	204	104594	6	8.6	5.99	5454	1	1	1	483.941	1448.8	3	1448.8	0.0024	1	42.57	2.7e-05	R	TVKVQGVDYLATR	E			Cmpd 84, AutoMSn(483.9410), 18.2 min
30	A6X935	Inter alpha-trypsin inhibitor, heavy chain 4 OS=Mus musculus OX=10090 GN=Itih4 PE=1 SV=2	204	104594	6	8.6	5.99	5455	1	1	1	483.942	1448.8	3	1448.8	0.0042	1	45.74	1.3e-05	R	TVKVQGVDYLATR	E			Cmpd 85, AutoMSn(483.9416), 18.2 min
30	A6X935	Inter alpha-trypsin inhibitor, heavy chain 4 OS=Mus musculus OX=10090 GN=Itih4 PE=1 SV=2	204	104594	6	8.6	5.99	5456	1	1	1	483.943	1448.81	3	1448.8	0.0084	1	64.86	1.6e-07	R	TVKVQGVDYLATR	E			Cmpd 88, AutoMSn(483.9430), 18.3 min
30	A6X935	Inter alpha-trypsin inhibitor, heavy chain 4 OS=Mus musculus OX=10090 GN=Itih4 PE=1 SV=2	204	104594	6	8.6	5.99	5457	1	1	1	483.943	1448.81	3	1448.8	0.0089	1	40.69	4.2e-05	R	TVKVQGVDYLATR	E			Cmpd 86, AutoMSn(483.9432), 18.2 min
30	A6X935	Inter alpha-trypsin inhibitor, heavy chain 4 OS=Mus musculus OX=10090 GN=Itih4 PE=1 SV=2	204	104594	6	8.6	5.99	5458	1	1	1	483.944	1448.81	3	1448.8	0.0104	1	39.92	5e-05	R	TVKVQGVDYLATR	E			Cmpd 88, AutoMSn(483.9436), 18.3 min
30	A6X935	Inter alpha-trypsin inhibitor, heavy chain 4 OS=Mus musculus OX=10090 GN=Itih4 PE=1 SV=2	204	104594	6	8.6	5.99	5459	1	1	1	483.944	1448.81	3	1448.8	0.0123	1	42.5	2.8e-05	R	TVKVQGVDYLATR	E			Cmpd 86, AutoMSn(483.9443), 18.3 min
30	A6X935	Inter alpha-trypsin inhibitor, heavy chain 4 OS=Mus musculus OX=10090 GN=Itih4 PE=1 SV=2	204	104594	6	8.6	5.99	5460	1	1	1	483.944	1448.81	3	1448.8	0.0124	1	39.25	5.9e-05	R	TVKVQGVDYLATR	E			Cmpd 87, AutoMSn(483.9443), 18.3 min
30	A6X935	Inter alpha-trypsin inhibitor, heavy chain 4 OS=Mus musculus OX=10090 GN=Itih4 PE=1 SV=2	204	104594	6	8.6	5.99	6499	8	1	1	589.808	1766.4	3	1765.82	0.578	0	17.18	0.016	K	MTMNMMGLLQLSGPDK	V			Cmpd 325, AutoMSn(589.8078), 22.1 min
30	A6X935	Inter alpha-trypsin inhibitor, heavy chain 4 OS=Mus musculus OX=10090 GN=Itih4 PE=1 SV=2	204	104594	6	8.6	5.99	7031	2	1	1	654.033	1959.08	3	1958.99	0.0897	0	14.67	0.015	R	GLMLLLNDTQHFSNNVK	G	Oxidation (M)	0.00200000000000000.0	Cmpd 342, AutoMSn(654.0333), 22.2 min
30	A6X935	Inter alpha-trypsin inhibitor, heavy chain 4 OS=Mus musculus OX=10090 GN=Itih4 PE=1 SV=2	204	104594	6	8.6	5.99	7032	2	1	1	654.034	1959.08	3	1958.99	0.0912	0	14.07	0.017	R	GLMLLLNDTQHFSNNVK	G	Oxidation (M)	0.00200000000000000.0	Cmpd 348, AutoMSn(654.0338), 22.3 min
30	A6X935	Inter alpha-trypsin inhibitor, heavy chain 4 OS=Mus musculus OX=10090 GN=Itih4 PE=1 SV=2	204	104594	6	8.6	5.99	7033	1	1	1	654.034	1959.08	3	1958.99	0.0928	0	20.04	0.0044	R	GLMLLLNDTQHFSNNVK	G	Oxidation (M)	0.00200000000000000.0	Cmpd 344, AutoMSn(654.0344), 22.2 min
30	A6X935	Inter alpha-trypsin inhibitor, heavy chain 4 OS=Mus musculus OX=10090 GN=Itih4 PE=1 SV=2	204	104594	6	8.6	5.99	8446	5	0	1	870.056	2607.15	3	2607.21	-0.0584	0	15.69	0.0092	K	VSGQMHMQNITFQTEASVAQQEK	E	Oxidation (M)	0.00000020000000000000000.0	Cmpd 519, AutoMSn(870.0564), 26.6 min
30	A6X935	Inter alpha-trypsin inhibitor, heavy chain 4 OS=Mus musculus OX=10090 GN=Itih4 PE=1 SV=2	204	104594	6	8.6	5.99	8461	7	0	1	870.071	2607.19	3	2607.21	-0.016	0	14.57	0.011	K	VSGQMHMQNITFQTEASVAQQEK	E	Oxidation (M)	0.00000020000000000000000.0	Cmpd 312, AutoMSn(870.0705), 27.2 min	emPAI	0.06
31	P12246	Serum amyloid P-component OS=Mus musculus OX=10090 GN=Apcs PE=1 SV=2	188	26230	5	25	5.98	2977	1	1	1	382.725	763.436	2	763.438	-0.0026	0	40.9	4.8e-05	K	VFVFPR	E			Cmpd 184, AutoMSn(382.7250), 21.0 min
31	P12246	Serum amyloid P-component OS=Mus musculus OX=10090 GN=Apcs PE=1 SV=2	188	26230	5	25	5.98	3403	1	1	1	446.773	891.531	2	891.533	-0.002	1	39.59	6.9e-05	R	KVFVFPR	E			Cmpd 68, AutoMSn(446.7728), 17.7 min
31	P12246	Serum amyloid P-component OS=Mus musculus OX=10090 GN=Apcs PE=1 SV=2	188	26230	5	25	5.98	7479	1	0	1	711.684	2132.03	3	2132.03	0.0021	0	56.18	9.3e-07	K	APPSIVLGQEQDNYGGGFQR	S			Cmpd 209, AutoMSn(711.6842), 22.4 min
31	P12246	Serum amyloid P-component OS=Mus musculus OX=10090 GN=Apcs PE=1 SV=2	188	26230	5	25	5.98	7480	1	0	1	711.684	2132.03	3	2132.03	0.0022	0	38.5	5.4e-05	K	APPSIVLGQEQDNYGGGFQR	S			Cmpd 207, AutoMSn(711.6843), 22.4 min
31	P12246	Serum amyloid P-component OS=Mus musculus OX=10090 GN=Apcs PE=1 SV=2	188	26230	5	25	5.98	7481	1	0	1	711.689	2132.04	3	2132.03	0.0155	0	27.57	0.00067	K	APPSIVLGQEQDNYGGGFQR	S			Cmpd 254, AutoMSn(711.6887), 22.4 min
31	P12246	Serum amyloid P-component OS=Mus musculus OX=10090 GN=Apcs PE=1 SV=2	188	26230	5	25	5.98	7482	1	0	1	711.69	2132.05	3	2132.03	0.0202	0	32.84	0.0002	K	APPSIVLGQEQDNYGGGFQR	S			Cmpd 256, AutoMSn(711.6902), 22.5 min
31	P12246	Serum amyloid P-component OS=Mus musculus OX=10090 GN=Apcs PE=1 SV=2	188	26230	5	25	5.98	8606	5	1	1	918.456	2752.35	3	2752.35	0.0005	1	17.27	0.0056	R	EYTVKAPPSIVLGQEQDNYGGGFQR	S			Cmpd 223, AutoMSn(918.4560), 22.7 min
31	P12246	Serum amyloid P-component OS=Mus musculus OX=10090 GN=Apcs PE=1 SV=2	188	26230	5	25	5.98	8607	1	1	1	918.462	2752.36	3	2752.35	0.0186	1	38.59	4.2e-05	R	EYTVKAPPSIVLGQEQDNYGGGFQR	S			Cmpd 220, AutoMSn(918.4620), 22.6 min
31	P12246	Serum amyloid P-component OS=Mus musculus OX=10090 GN=Apcs PE=1 SV=2	188	26230	5	25	5.98	8768	9	0	1	974.487	2920.44	3	2920.48	-0.0376	1	12.35	0.017	M	DKLLLWMFVFTSLLSEAFCQTDLK	R	Carbamidomethyl (C); Oxidation (M)	0.000000200000000000100000.0	Cmpd 711, AutoMSn(974.4866), 31.3 min	emPAI	0.62
32	P60710	Actin, cytoplasmic 1 OS=Mus musculus OX=10090 GN=Actb PE=1 SV=1	186	41710	5	19.5	5.29	3796	1	0	0	488.728	975.441	2	975.441	0	0	49.88	6.2e-06	K	AGFAGDDAPR	A			Cmpd 38, AutoMSn(488.7278), 14.8 min
32	P60710	Actin, cytoplasmic 1 OS=Mus musculus OX=10090 GN=Actb PE=1 SV=1	186	41710	5	19.5	5.29	3797	1	0	0	488.728	975.441	2	975.441	0	0	62.76	3.2e-07	K	AGFAGDDAPR	A			Cmpd 37, AutoMSn(488.7278), 14.7 min
32	P60710	Actin, cytoplasmic 1 OS=Mus musculus OX=10090 GN=Actb PE=1 SV=1	186	41710	5	19.5	5.29	4592	1	1	0	589.342	1176.67	2	1176.61	0.0626	0	25.81	0.0014	K	EITALAPSTMK	I	Oxidation (M)	0.00000000020.0	Cmpd 511, AutoMSn(589.3416), 31.6 min
32	P60710	Actin, cytoplasmic 1 OS=Mus musculus OX=10090 GN=Actb PE=1 SV=1	186	41710	5	19.5	5.29	6527	1	1	0	895.946	1789.88	2	1789.88	-0.007	0	51.96	2.5e-06	K	SYELPDGQVITIGNER	F			Cmpd 438, AutoMSn(895.9461), 24.4 min
32	P60710	Actin, cytoplasmic 1 OS=Mus musculus OX=10090 GN=Actb PE=1 SV=1	186	41710	5	19.5	5.29	6891	6	1	1	643.044	1926.11	3	1925.82	0.2947	0	14.16	0.021	-	MDDDIAALVVDNGSGMCK	A	Carbamidomethyl (C); Oxidation (M)	0.000000000000000210.0	Cmpd 511, AutoMSn(643.0445), 26.4 min
32	P60710	Actin, cytoplasmic 1 OS=Mus musculus OX=10090 GN=Actb PE=1 SV=1	186	41710	5	19.5	5.29	6980	2	1	1	652.027	1953.06	3	1953.06	0.003	0	26.39	0.00091	R	VAPEEHPVLLTEAPLNPK	A			Cmpd 302, AutoMSn(652.0273), 21.2 min
32	P60710	Actin, cytoplasmic 1 OS=Mus musculus OX=10090 GN=Actb PE=1 SV=1	186	41710	5	19.5	5.29	6982	1	1	1	652.028	1953.06	3	1953.06	0.0059	0	31.14	0.00031	R	VAPEEHPVLLTEAPLNPK	A			Cmpd 306, AutoMSn(652.0283), 21.3 min	emPAI	0.26
33	Q9QXZ0	Microtubule-actin cross-linking factor 1 OS=Mus musculus OX=10090 GN=Macf1 PE=1 SV=2	404	831362	27	5.7	5.3	2977	7	0	1	382.725	763.436	2	763.408	0.0279	0	19.31	0.0069	K	VISSSGSK	L			Cmpd 184, AutoMSn(382.7250), 21.0 min
33	Q9QXZ0	Microtubule-actin cross-linking factor 1 OS=Mus musculus OX=10090 GN=Macf1 PE=1 SV=2	404	831362	27	5.7	5.3	3511	2	1	1	461.499	920.984	2	921.423	-0.4387	0	10.01	0.11	K	EAIEMASR	V	Oxidation (M)	0.00002000.0	Cmpd 86, AutoMSn(461.4992), 15.0 min
33	Q9QXZ0	Microtubule-actin cross-linking factor 1 OS=Mus musculus OX=10090 GN=Macf1 PE=1 SV=2	404	831362	27	5.7	5.3	4328	5	0	1	550.836	1099.66	2	1099.65	0.0095	1	24.3	0.0021	K	ELKEELLVK	D			Cmpd 218, AutoMSn(550.8364), 16.7 min
33	Q9QXZ0	Microtubule-actin cross-linking factor 1 OS=Mus musculus OX=10090 GN=Macf1 PE=1 SV=2	404	831362	27	5.7	5.3	4990	1	1	1	655.379	1308.74	2	1308.6	0.1485	1	19.7	0.0051	K	CSFTCHKEQVK	T			Cmpd 351, AutoMSn(655.3792), 32.6 min
33	Q9QXZ0	Microtubule-actin cross-linking factor 1 OS=Mus musculus OX=10090 GN=Macf1 PE=1 SV=2	404	831362	27	5.7	5.3	5170	8	1	1	456.252	1365.73	3	1365.75	-0.0181	1	11.64	0.032	K	TSQIFLAKHGHK	L			Cmpd 136, AutoMSn(456.2518), 17.4 min
33	Q9QXZ0	Microtubule-actin cross-linking factor 1 OS=Mus musculus OX=10090 GN=Macf1 PE=1 SV=2	404	831362	27	5.7	5.3	5628	1	1	1	740.429	1478.84	2	1478.75	0.0966	1	26.37	0.0012	R	ERQESLQTVFSR	M			Cmpd 396, AutoMSn(740.4294), 28.7 min
33	Q9QXZ0	Microtubule-actin cross-linking factor 1 OS=Mus musculus OX=10090 GN=Macf1 PE=1 SV=2	404	831362	27	5.7	5.3	5803	9	1	0	513.452	1537.33	3	1536.76	0.5701	0	17.89	0.014	R	VGGGWMALDEFLVK	N	Oxidation (M)	0.00000200000000.0	Cmpd 141, AutoMSn(513.4522), 16.2 min
33	Q9QXZ0	Microtubule-actin cross-linking factor 1 OS=Mus musculus OX=10090 GN=Macf1 PE=1 SV=2	404	831362	27	5.7	5.3	5843	5	1	1	520.621	1558.84	3	1558.73	0.1123	0	11.36	0.033	R	SVVGIECSPAESPER	E			Cmpd 44, AutoMSn(520.6213), 12.8 min
33	Q9QXZ0	Microtubule-actin cross-linking factor 1 OS=Mus musculus OX=10090 GN=Macf1 PE=1 SV=2	404	831362	27	5.7	5.3	5913	5	1	1	522.625	1564.85	3	1564.69	0.1578	0	17.77	0.0083	K	ENAAYFQFFSDAR	D			Cmpd 445, AutoMSn(522.6248), 24.9 min
33	Q9QXZ0	Microtubule-actin cross-linking factor 1 OS=Mus musculus OX=10090 GN=Macf1 PE=1 SV=2	404	831362	27	5.7	5.3	5932	3	0	1	526.295	1575.86	3	1575.81	0.0555	0	21.77	0.0034	K	MLEEEGTLDLLGLK	R	Oxidation (M)	0.20000000000000.0	Cmpd 719, AutoMSn(526.2946), 37.1 min
33	Q9QXZ0	Microtubule-actin cross-linking factor 1 OS=Mus musculus OX=10090 GN=Macf1 PE=1 SV=2	404	831362	27	5.7	5.3	6375	4	1	1	854.39	1706.77	2	1706.94	-0.1733	1	12.02	0.03	K	LVSYLSLLRDIEMR	T			Cmpd 232, AutoMSn(854.3901), 21.6 min
33	Q9QXZ0	Microtubule-actin cross-linking factor 1 OS=Mus musculus OX=10090 GN=Macf1 PE=1 SV=2	404	831362	27	5.7	5.3	6379	1	1	1	854.394	1706.77	2	1706.94	-0.1643	1	22.01	0.003	K	LVSYLSLLRDIEMR	T			Cmpd 234, AutoMSn(854.3945), 21.7 min
33	Q9QXZ0	Microtubule-actin cross-linking factor 1 OS=Mus musculus OX=10090 GN=Macf1 PE=1 SV=2	404	831362	27	5.7	5.3	6587	4	1	1	908.258	1814.5	2	1813.79	0.7149	0	17.94	0.013	K	DLTEIQCDMFDVNSK	Y	Carbamidomethyl (C)	0.000000100000000.0	Cmpd 304, AutoMSn(908.2579), 25.5 min
33	Q9QXZ0	Microtubule-actin cross-linking factor 1 OS=Mus musculus OX=10090 GN=Macf1 PE=1 SV=2	404	831362	27	5.7	5.3	6614	2	1	1	610.616	1828.83	3	1828.87	-0.047	1	15.4	0.012	R	HQGGSSSGKSSLLCAEPK	V	Carbamidomethyl (C)	0.000000000000010000.0	Cmpd 218, AutoMSn(610.6162), 18.0 min
33	Q9QXZ0	Microtubule-actin cross-linking factor 1 OS=Mus musculus OX=10090 GN=Macf1 PE=1 SV=2	404	831362	27	5.7	5.3	6615	4	1	1	610.616	1828.83	3	1828.87	-0.0464	1	13.66	0.018	R	HQGGSSSGKSSLLCAEPK	V	Carbamidomethyl (C)	0.000000000000010000.0	Cmpd 216, AutoMSn(610.6164), 17.9 min
33	Q9QXZ0	Microtubule-actin cross-linking factor 1 OS=Mus musculus OX=10090 GN=Macf1 PE=1 SV=2	404	831362	27	5.7	5.3	6795	1	1	1	633.071	1896.19	3	1895.98	0.2101	1	17.59	0.012	K	MDHVYGLSTVYLNKLK	T	Oxidation (M)	0.2000000000000000.0	Cmpd 385, AutoMSn(633.0711), 23.5 min
33	Q9QXZ0	Microtubule-actin cross-linking factor 1 OS=Mus musculus OX=10090 GN=Macf1 PE=1 SV=2	404	831362	27	5.7	5.3	6931	10	1	1	647.652	1939.93	3	1939.91	0.0277	0	14.41	0.013	K	SQNQMSQFQVDTSVGLR	S	Oxidation (M)	0.00002000000000000.0	Cmpd 108, AutoMSn(647.6518), 24.3 min
33	Q9QXZ0	Microtubule-actin cross-linking factor 1 OS=Mus musculus OX=10090 GN=Macf1 PE=1 SV=2	404	831362	27	5.7	5.3	6977	1	1	1	650.686	1949.04	3	1949.02	0.0212	1	14.55	0.014	K	HEAVLQAGSLCAPEKAGIR	G			Cmpd 283, AutoMSn(650.6861), 20.8 min
33	Q9QXZ0	Microtubule-actin cross-linking factor 1 OS=Mus musculus OX=10090 GN=Macf1 PE=1 SV=2	404	831362	27	5.7	5.3	7180	8	1	1	669.073	2004.2	3	2004.99	-0.7966	0	15.64	0.016	K	ELMMGVLGPLSIDPNMLK	Q	3 Oxidation (M)	0.002200000000000200.0	Cmpd 284, AutoMSn(669.0729), 23.1 min
33	Q9QXZ0	Microtubule-actin cross-linking factor 1 OS=Mus musculus OX=10090 GN=Macf1 PE=1 SV=2	404	831362	27	5.7	5.3	7195	8	1	1	670.329	2007.97	3	2008	-0.0387	1	12.26	0.022	R	FQNLSCSLDERSALLQK	A	Carbamidomethyl (C)	0.00000100000000000.0	Cmpd 525, AutoMSn(670.3293), 24.9 min
33	Q9QXZ0	Microtubule-actin cross-linking factor 1 OS=Mus musculus OX=10090 GN=Macf1 PE=1 SV=2	404	831362	27	5.7	5.3	7375	2	1	1	692.035	2073.08	3	2073.06	0.0225	1	11.66	0.028	K	VAEQLRHPASEPNLDLER	Y			Cmpd 337, AutoMSn(692.0349), 19.3 min
33	Q9QXZ0	Microtubule-actin cross-linking factor 1 OS=Mus musculus OX=10090 GN=Macf1 PE=1 SV=2	404	831362	27	5.7	5.3	7376	2	1	1	692.038	2073.09	3	2073.06	0.0306	1	11.77	0.027	K	VAEQLRHPASEPNLDLER	Y			Cmpd 334, AutoMSn(692.0376), 19.3 min
33	Q9QXZ0	Microtubule-actin cross-linking factor 1 OS=Mus musculus OX=10090 GN=Macf1 PE=1 SV=2	404	831362	27	5.7	5.3	7377	2	1	1	692.038	2073.09	3	2073.06	0.0326	1	11.65	0.028	K	VAEQLRHPASEPNLDLER	Y			Cmpd 331, AutoMSn(692.0382), 19.2 min
33	Q9QXZ0	Microtubule-actin cross-linking factor 1 OS=Mus musculus OX=10090 GN=Macf1 PE=1 SV=2	404	831362	27	5.7	5.3	7386	2	1	1	692.374	2074.1	3	2074.04	0.0645	0	10.67	0.035	R	DQVASLSSGVIQEALANNMK	L			Cmpd 736, AutoMSn(692.3743), 28.3 min
33	Q9QXZ0	Microtubule-actin cross-linking factor 1 OS=Mus musculus OX=10090 GN=Macf1 PE=1 SV=2	404	831362	27	5.7	5.3	7432	1	1	1	701.835	2102.48	3	2103.23	-0.7459	1	10.68	0.062	R	IVISQPQEVPAQLLKALEK	D			Cmpd 287, AutoMSn(701.8354), 18.3 min
33	Q9QXZ0	Microtubule-actin cross-linking factor 1 OS=Mus musculus OX=10090 GN=Macf1 PE=1 SV=2	404	831362	27	5.7	5.3	7434	1	1	1	702.085	2103.23	3	2103.23	0.0035	1	14.79	0.018	R	IVISQPQEVPAQLLKALEK	D			Cmpd 285, AutoMSn(702.0852), 18.2 min
33	Q9QXZ0	Microtubule-actin cross-linking factor 1 OS=Mus musculus OX=10090 GN=Macf1 PE=1 SV=2	404	831362	27	5.7	5.3	7600	5	1	1	730.64	2188.9	3	2189.07	-0.1728	1	20.62	0.0041	K	ERLIELQMETAGLMDPESK	A			Cmpd 507, AutoMSn(730.6399), 31.4 min
33	Q9QXZ0	Microtubule-actin cross-linking factor 1 OS=Mus musculus OX=10090 GN=Macf1 PE=1 SV=2	404	831362	27	5.7	5.3	7671	5	0	1	740.978	2219.91	3	2219.22	0.6953	0	12.91	0.023	K	QIQPLELNVAELQDLLGQAK	E			Cmpd 317, AutoMSn(740.9778), 25.9 min
33	Q9QXZ0	Microtubule-actin cross-linking factor 1 OS=Mus musculus OX=10090 GN=Macf1 PE=1 SV=2	404	831362	27	5.7	5.3	8071	5	1	1	809.363	2425.07	3	2425.24	-0.1703	0	11.55	0.028	K	VISPTGNEAMVPSVCFLIPPPNK	E	Oxidation (M)	0.00000000020000000000000.0	Cmpd 416, AutoMSn(809.3634), 24.2 min
33	Q9QXZ0	Microtubule-actin cross-linking factor 1 OS=Mus musculus OX=10090 GN=Macf1 PE=1 SV=2	404	831362	27	5.7	5.3	8575	8	0	1	914.406	2740.2	3	2739.41	0.7823	1	15.3	0.011	K	WKVISPTGNEAMVPSVCFLIPPPNK	E	Oxidation (M)	0.0000000000020000000000000.0	Cmpd 523, AutoMSn(914.4056), 27.2 min
33	Q9QXZ0	Microtubule-actin cross-linking factor 1 OS=Mus musculus OX=10090 GN=Macf1 PE=1 SV=2	404	831362	27	5.7	5.3	8762	2	1	1	973.807	2918.4	3	2918.44	-0.0402	1	16.67	0.0063	K	LPQGYHPNHVEEEWGKLIVEMLER	E	Oxidation (M)	0.000000000000000000002000.0	Cmpd 700, AutoMSn(973.8067), 31.0 min
33	Q9QXZ0	Microtubule-actin cross-linking factor 1 OS=Mus musculus OX=10090 GN=Macf1 PE=1 SV=2	404	831362	27	5.7	5.3	8808	7	0	1	981.155	2940.44	3	2940.46	-0.0186	0	11.65	0.02	K	TELPSGVMHGVIDPENCTIIPYSELVK	K			Cmpd 757, AutoMSn(981.1548), 30.3 min
34	Q61147	Ceruloplasmin OS=Mus musculus OX=10090 GN=Cp PE=1 SV=2	191	121074	6	6.2	5.53	3032	4	1	0	770.85	769.843	1	769.39	0.4521	0	14.01	0.037	K	MHAINGK	M			Cmpd 684, AutoMSn(770.8499), 37.3 min
34	Q61147	Ceruloplasmin OS=Mus musculus OX=10090 GN=Cp PE=1 SV=2	191	121074	6	6.2	5.53	3033	4	1	0	770.85	769.843	1	769.39	0.4521	0	13.36	0.042	K	MHAINGK	M			Cmpd 731, AutoMSn(770.8499), 37.7 min
34	Q61147	Ceruloplasmin OS=Mus musculus OX=10090 GN=Cp PE=1 SV=2	191	121074	6	6.2	5.53	3035	3	1	0	770.85	769.843	1	769.39	0.4526	0	16.66	0.02	K	MHAINGK	M			Cmpd 699, AutoMSn(770.8503), 37.7 min
34	Q61147	Ceruloplasmin OS=Mus musculus OX=10090 GN=Cp PE=1 SV=2	191	121074	6	6.2	5.53	3037	3	1	0	770.851	769.843	1	769.39	0.4528	0	16.45	0.021	K	MHAINGK	M			Cmpd 697, AutoMSn(770.8505), 37.3 min
34	Q61147	Ceruloplasmin OS=Mus musculus OX=10090 GN=Cp PE=1 SV=2	191	121074	6	6.2	5.53	4175	1	1	1	527.77	1053.53	2	1053.52	0.0009	0	50.25	4.6e-06	R	VFFEQGATR	I			Cmpd 173, AutoMSn(527.7699), 18.6 min
34	Q61147	Ceruloplasmin OS=Mus musculus OX=10090 GN=Cp PE=1 SV=2	191	121074	6	6.2	5.53	4607	1	1	1	597.302	1192.59	2	1192.59	0.001	0	59.55	5.8e-07	R	TYTWQIPER	S			Cmpd 283, AutoMSn(597.3016), 21.2 min
34	Q61147	Ceruloplasmin OS=Mus musculus OX=10090 GN=Cp PE=1 SV=2	191	121074	6	6.2	5.53	4608	1	1	1	597.304	1192.59	2	1192.59	0.0064	0	50.31	4.9e-06	R	TYTWQIPER	S			Cmpd 286, AutoMSn(597.3043), 21.3 min
34	Q61147	Ceruloplasmin OS=Mus musculus OX=10090 GN=Cp PE=1 SV=2	191	121074	6	6.2	5.53	4609	1	1	1	597.304	1192.59	2	1192.59	0.0066	0	60.78	4.4e-07	R	TYTWQIPER	S			Cmpd 281, AutoMSn(597.3044), 21.2 min
34	Q61147	Ceruloplasmin OS=Mus musculus OX=10090 GN=Cp PE=1 SV=2	191	121074	6	6.2	5.53	5529	1	1	1	735.426	1468.84	2	1468.83	0.0048	0	34.3	0.00019	K	DIASGLIGPLILCK	K	Carbamidomethyl (C)	0.00000000000010.0	Cmpd 665, AutoMSn(735.4258), 30.2 min
34	Q61147	Ceruloplasmin OS=Mus musculus OX=10090 GN=Cp PE=1 SV=2	191	121074	6	6.2	5.53	5757	4	1	1	509.647	1525.92	3	1525.68	0.2412	0	16.21	0.013	K	EMGPTYADPVCLSK	M	Oxidation (M)	0.02000000000000.0	Cmpd 219, AutoMSn(509.6474), 16.7 min
34	Q61147	Ceruloplasmin OS=Mus musculus OX=10090 GN=Cp PE=1 SV=2	191	121074	6	6.2	5.53	7778	10	0	1	759.048	2274.12	3	2274.11	0.0165	1	14.94	0.011	K	MHAINGKMFGNLQGLTMHVK	D	3 Oxidation (M)	0.20000002000000002000.0	Cmpd 235, AutoMSn(759.0485), 21.9 min	emPAI	0.05
35	P63268	Actin, gamma-enteric smooth muscle OS=Mus musculus OX=10090 GN=Actg2 PE=1 SV=1	170	41850	4	14.9	5.31	3796	1	0	0	488.728	975.441	2	975.441	0	0	49.88	6.2e-06	K	AGFAGDDAPR	A			Cmpd 38, AutoMSn(488.7278), 14.8 min
35	P63268	Actin, gamma-enteric smooth muscle OS=Mus musculus OX=10090 GN=Actg2 PE=1 SV=1	170	41850	4	14.9	5.31	3797	1	0	0	488.728	975.441	2	975.441	0	0	62.76	3.2e-07	K	AGFAGDDAPR	A			Cmpd 37, AutoMSn(488.7278), 14.7 min
35	P63268	Actin, gamma-enteric smooth muscle OS=Mus musculus OX=10090 GN=Actg2 PE=1 SV=1	170	41850	4	14.9	5.31	4592	1	0	0	589.342	1176.67	2	1176.61	0.0626	0	25.81	0.0014	K	EITALAPSTMK	I	Oxidation (M)	0.00000000020.0	Cmpd 511, AutoMSn(589.3416), 31.6 min
35	P63268	Actin, gamma-enteric smooth muscle OS=Mus musculus OX=10090 GN=Actg2 PE=1 SV=1	170	41850	4	14.9	5.31	6527	1	0	0	895.946	1789.88	2	1789.88	-0.007	0	51.96	2.5e-06	K	SYELPDGQVITIGNER	F			Cmpd 438, AutoMSn(895.9461), 24.4 min
35	P63268	Actin, gamma-enteric smooth muscle OS=Mus musculus OX=10090 GN=Actg2 PE=1 SV=1	170	41850	4	14.9	5.31	7482	8	0	1	711.69	2132.05	3	2131.85	0.1959	0	29.58	0.00042	-	MCEEETTALVCDNGSGLCK	A	2 Carbamidomethyl (C); Oxidation (M)	0.2000000000100000010.0	Cmpd 256, AutoMSn(711.6902), 22.5 min	emPAI	0.16
36	Q61554	Fibrillin-1 OS=Mus musculus OX=10090 GN=Fbn1 PE=1 SV=2	380	312083	25	15.1	4.8	4896	7	1	1	431.242	1290.7	3	1290.55	0.152	1	12.22	0.03	K	NTMGSYRCLCK	D	Oxidation (M)	0.00200000000.0	Cmpd 382, AutoMSn(431.2419), 33.8 min
36	Q61554	Fibrillin-1 OS=Mus musculus OX=10090 GN=Fbn1 PE=1 SV=2	380	312083	25	15.1	4.8	5318	3	1	1	699.406	1396.8	2	1396.58	0.2218	0	12.58	0.029	R	GQCVNTPGDFECK	C			Cmpd 571, AutoMSn(699.4057), 33.4 min
36	Q61554	Fibrillin-1 OS=Mus musculus OX=10090 GN=Fbn1 PE=1 SV=2	380	312083	25	15.1	4.8	5512	2	1	1	731.823	1461.63	2	1461.63	0.0033	0	12.36	0.028	R	IGQGHCVSGMGMGR	G	Carbamidomethyl (C); Oxidation (M)	0.00000100020000.0	Cmpd 922, AutoMSn(731.8227), 38.0 min
36	Q61554	Fibrillin-1 OS=Mus musculus OX=10090 GN=Fbn1 PE=1 SV=2	380	312083	25	15.1	4.8	5513	1	1	1	731.824	1461.63	2	1461.63	0.0057	0	23.05	0.0024	R	IGQGHCVSGMGMGR	G	Carbamidomethyl (C); Oxidation (M)	0.00000100020000.0	Cmpd 972, AutoMSn(731.8239), 38.1 min
36	Q61554	Fibrillin-1 OS=Mus musculus OX=10090 GN=Fbn1 PE=1 SV=2	380	312083	25	15.1	4.8	5514	5	1	1	731.824	1461.63	2	1461.63	0.0064	0	11.9	0.032	R	IGQGHCVSGMGMGR	G	Carbamidomethyl (C); Oxidation (M)	0.00000100020000.0	Cmpd 919, AutoMSn(731.8243), 38.0 min
36	Q61554	Fibrillin-1 OS=Mus musculus OX=10090 GN=Fbn1 PE=1 SV=2	380	312083	25	15.1	4.8	5515	6	1	1	731.825	1461.64	2	1461.63	0.0077	0	11.03	0.038	R	IGQGHCVSGMGMGR	G	Carbamidomethyl (C); Oxidation (M)	0.00000100020000.0	Cmpd 726, AutoMSn(731.8249), 38.0 min
36	Q61554	Fibrillin-1 OS=Mus musculus OX=10090 GN=Fbn1 PE=1 SV=2	380	312083	25	15.1	4.8	5516	7	1	1	731.825	1461.64	2	1461.63	0.0088	0	11.46	0.035	R	IGQGHCVSGMGMGR	G	Carbamidomethyl (C); Oxidation (M)	0.00000100020000.0	Cmpd 750, AutoMSn(731.8254), 38.1 min
36	Q61554	Fibrillin-1 OS=Mus musculus OX=10090 GN=Fbn1 PE=1 SV=2	380	312083	25	15.1	4.8	5517	3	1	1	731.826	1461.64	2	1461.63	0.0098	0	11.88	0.031	R	IGQGHCVSGMGMGR	G	Carbamidomethyl (C); Oxidation (M)	0.00000100020000.0	Cmpd 554, AutoMSn(731.8260), 38.1 min
36	Q61554	Fibrillin-1 OS=Mus musculus OX=10090 GN=Fbn1 PE=1 SV=2	380	312083	25	15.1	4.8	4219	2	1	1	536.953	1607.84	3	1607.75	0.0812	0	16.52	0.036	K	CICKPGFQLASDGR	Y	2 Carbamidomethyl (C)	0.10100000000000.0	Cmpd 484, AutoMSn(536.9526), 36.7 min
36	Q61554	Fibrillin-1 OS=Mus musculus OX=10090 GN=Fbn1 PE=1 SV=2	380	312083	25	15.1	4.8	6094	3	1	1	809.444	1616.87	2	1617.64	-0.7633	0	16.41	0.011	K	GSFICHCDMGYSGK	K	2 Carbamidomethyl (C)	0.00001010000000.0	Cmpd 709, AutoMSn(809.4443), 33.1 min
36	Q61554	Fibrillin-1 OS=Mus musculus OX=10090 GN=Fbn1 PE=1 SV=2	380	312083	25	15.1	4.8	6396	5	0	1	572.645	1714.91	3	1715.58	-0.67	0	13.44	0.02	R	CMNGGSCSDDHCLCQK	G	Oxidation (M)	0.0200000000000000.0	Cmpd 334, AutoMSn(572.6450), 22.4 min
36	Q61554	Fibrillin-1 OS=Mus musculus OX=10090 GN=Fbn1 PE=1 SV=2	380	312083	25	15.1	4.8	4704	4	1	1	615.471	1843.39	3	1842.74	0.6461	0	16.16	0.045	K	GVCQNTPGSFTCECQR	G	2 Carbamidomethyl (C)	0.0010000000000100.0	Cmpd 531, AutoMSn(615.4709), 37.2 min
36	Q61554	Fibrillin-1 OS=Mus musculus OX=10090 GN=Fbn1 PE=1 SV=2	380	312083	25	15.1	4.8	6674	4	1	1	927.956	1853.9	2	1853.76	0.1358	1	15.23	0.012	R	NGECVNDRGSYHCICK	T	Carbamidomethyl (C)	0.0000000000000010.0	Cmpd 489, AutoMSn(927.9555), 25.9 min
36	Q61554	Fibrillin-1 OS=Mus musculus OX=10090 GN=Fbn1 PE=1 SV=2	380	312083	25	15.1	4.8	6739	5	0	1	626.337	1875.99	3	1875.83	0.1586	1	14.66	0.014	R	DIDECLQNGRICNNGR	C	Carbamidomethyl (C)	0.0000000000010000.0	Cmpd 144, AutoMSn(626.3373), 15.0 min
36	Q61554	Fibrillin-1 OS=Mus musculus OX=10090 GN=Fbn1 PE=1 SV=2	380	312083	25	15.1	4.8	6849	2	0	1	638.998	1913.97	3	1913.89	0.0854	0	19.39	0.0047	R	CVDVRPGYCYTALANGR	C	Carbamidomethyl (C)	0.10000000000000000.0	Cmpd 197, AutoMSn(638.9983), 20.5 min
36	Q61554	Fibrillin-1 OS=Mus musculus OX=10090 GN=Fbn1 PE=1 SV=2	380	312083	25	15.1	4.8	6927	4	1	1	647.651	1939.93	3	1939.81	0.1231	0	19.18	0.0045	K	TNVDQTMCLDINECER	D	Carbamidomethyl (C)	0.0000000100000000.0	Cmpd 269, AutoMSn(647.6508), 24.4 min
36	Q61554	Fibrillin-1 OS=Mus musculus OX=10090 GN=Fbn1 PE=1 SV=2	380	312083	25	15.1	4.8	6935	2	1	1	647.653	1939.94	3	1939.81	0.1297	0	17.77	0.0061	K	TNVDQTMCLDINECER	D	Carbamidomethyl (C)	0.0000000100000000.0	Cmpd 263, AutoMSn(647.6530), 24.4 min
36	Q61554	Fibrillin-1 OS=Mus musculus OX=10090 GN=Fbn1 PE=1 SV=2	380	312083	25	15.1	4.8	6937	1	1	1	970.977	1939.94	2	1939.81	0.1327	0	26.61	0.0008	K	TNVDQTMCLDINECER	D	Carbamidomethyl (C)	0.0000000100000000.0	Cmpd 110, AutoMSn(970.9773), 24.3 min
36	Q61554	Fibrillin-1 OS=Mus musculus OX=10090 GN=Fbn1 PE=1 SV=2	380	312083	25	15.1	4.8	5038	1	1	1	667.976	2000.9	3	2000.98	-0.0798	1	25.65	0.0037	R	YLIESGNEDGFFKINQK	E			Cmpd 443, AutoMSn(667.9755), 35.6 min
36	Q61554	Fibrillin-1 OS=Mus musculus OX=10090 GN=Fbn1 PE=1 SV=2	380	312083	25	15.1	4.8	7298	9	1	1	679.808	2036.4	3	2036.85	-0.4516	1	10.6	0.066	K	NCMDIDECQRDPLLCR	G	2 Carbamidomethyl (C)	0.0100000000000010.0	Cmpd 242, AutoMSn(679.8080), 17.3 min
36	Q61554	Fibrillin-1 OS=Mus musculus OX=10090 GN=Fbn1 PE=1 SV=2	380	312083	25	15.1	4.8	7619	10	1	1	1099.08	2196.15	2	2195.98	0.1719	1	10.98	0.028	K	CECPNGMTLDATGRICLDIR	L	Oxidation (M)	0.00000020000000000000.0	Cmpd 573, AutoMSn(1099.0830), 27.9 min
36	Q61554	Fibrillin-1 OS=Mus musculus OX=10090 GN=Fbn1 PE=1 SV=2	380	312083	25	15.1	4.8	8047	5	0	1	808.76	2423.26	3	2423.06	0.2026	1	14.45	0.012	K	QMECKNLIGTYMCICGPGYQR	R	Oxidation (M)	0.000000000002000000000.0	Cmpd 631, AutoMSn(808.7603), 29.4 min
36	Q61554	Fibrillin-1 OS=Mus musculus OX=10090 GN=Fbn1 PE=1 SV=2	380	312083	25	15.1	4.8	8426	3	0	1	864.73	2591.17	3	2591.95	-0.7834	0	18.01	0.0054	R	MDACCCSVGAAWGTEECEECPLR	N	2 Carbamidomethyl (C); Oxidation (M)	0.20001100000000000000000.0	Cmpd 674, AutoMSn(864.7300), 30.4 min
36	Q61554	Fibrillin-1 OS=Mus musculus OX=10090 GN=Fbn1 PE=1 SV=2	380	312083	25	15.1	4.8	8427	3	0	1	864.731	2591.17	3	2591.95	-0.782	0	13.44	0.015	R	MDACCCSVGAAWGTEECEECPLR	N	2 Carbamidomethyl (C); Oxidation (M)	0.20001100000000000000000.0	Cmpd 815, AutoMSn(864.7305), 30.1 min
36	Q61554	Fibrillin-1 OS=Mus musculus OX=10090 GN=Fbn1 PE=1 SV=2	380	312083	25	15.1	4.8	8428	3	0	1	864.731	2591.17	3	2591.95	-0.7794	0	14.35	0.012	R	MDACCCSVGAAWGTEECEECPLR	N	2 Carbamidomethyl (C); Oxidation (M)	0.20001100000000000000000.0	Cmpd 818, AutoMSn(864.7314), 30.1 min
36	Q61554	Fibrillin-1 OS=Mus musculus OX=10090 GN=Fbn1 PE=1 SV=2	380	312083	25	15.1	4.8	8429	3	0	1	864.732	2591.17	3	2591.95	-0.7786	0	13.24	0.016	R	MDACCCSVGAAWGTEECEECPLR	N	2 Carbamidomethyl (C); Oxidation (M)	0.20001100000000000000000.0	Cmpd 821, AutoMSn(864.7317), 30.2 min
36	Q61554	Fibrillin-1 OS=Mus musculus OX=10090 GN=Fbn1 PE=1 SV=2	380	312083	25	15.1	4.8	8547	2	1	1	903.244	2706.71	3	2705.99	0.7156	0	16.76	0.013	R	MDACCCSVGAAWGTEECEECPLR	N	4 Carbamidomethyl (C); Oxidation (M)	0.20011100000000000001000.0	Cmpd 439, AutoMSn(903.2441), 22.9 min
36	Q61554	Fibrillin-1 OS=Mus musculus OX=10090 GN=Fbn1 PE=1 SV=2	380	312083	25	15.1	4.8	8609	4	1	1	919.421	2755.24	3	2755.16	0.0842	0	12.38	0.02	K	TCVDVNECDLNPNICLSGTCENTK	G	3 Carbamidomethyl (C)	0.010000000000001000010000.0	Cmpd 884, AutoMSn(919.4206), 31.7 min
36	Q61554	Fibrillin-1 OS=Mus musculus OX=10090 GN=Fbn1 PE=1 SV=2	380	312083	25	15.1	4.8	8647	1	0	1	1403.15	2804.28	2	2804.24	0.0475	1	14.67	0.011	K	GYIGTHCGQPVCESGCLNGGRCVAPNR	C	Carbamidomethyl (C)	0.000000000000000000000100000.0	Cmpd 899, AutoMSn(1403.1492), 32.0 min
36	Q61554	Fibrillin-1 OS=Mus musculus OX=10090 GN=Fbn1 PE=1 SV=2	380	312083	25	15.1	4.8	8662	3	1	1	936.88	2807.62	3	2807.01	0.606	1	10.32	0.045	K	CDEGYESGFMMMKNCMDIDECQR	D	Carbamidomethyl (C); Oxidation (M)	0.00000000002000100000000.0	Cmpd 557, AutoMSn(936.8804), 24.3 min
36	Q61554	Fibrillin-1 OS=Mus musculus OX=10090 GN=Fbn1 PE=1 SV=2	380	312083	25	15.1	4.8	8664	1	1	1	936.881	2807.62	3	2807.01	0.6087	1	12.67	0.026	K	CDEGYESGFMMMKNCMDIDECQR	D	Carbamidomethyl (C); Oxidation (M)	0.00000000000200100000000.0	Cmpd 505, AutoMSn(936.8813), 24.4 min
36	Q61554	Fibrillin-1 OS=Mus musculus OX=10090 GN=Fbn1 PE=1 SV=2	380	312083	25	15.1	4.8	8697	4	0	1	945.796	2834.37	3	2835.08	-0.7175	1	15.36	0.009	R	MDACCCSVGAAWGTEECEECPLRNSR	E	Oxidation (M)	0.20000000000000000000000000.0	Cmpd 510, AutoMSn(945.7964), 26.4 min
36	Q61554	Fibrillin-1 OS=Mus musculus OX=10090 GN=Fbn1 PE=1 SV=2	380	312083	25	15.1	4.8	8698	2	0	1	945.801	2834.38	3	2835.08	-0.7037	1	17.06	0.0061	R	MDACCCSVGAAWGTEECEECPLRNSR	E	Oxidation (M)	0.20000000000000000000000000.0	Cmpd 509, AutoMSn(945.8010), 26.4 min
36	Q61554	Fibrillin-1 OS=Mus musculus OX=10090 GN=Fbn1 PE=1 SV=2	380	312083	25	15.1	4.8	8802	4	1	1	979.063	2934.17	3	2934.26	-0.096	1	14.42	0.015	R	SLCYRNYYADNQTCDGELLFNMTK	K	Carbamidomethyl (C); Oxidation (M)	0.001000000000000000000200.0	Cmpd 725, AutoMSn(979.0627), 31.9 min
36	Q61554	Fibrillin-1 OS=Mus musculus OX=10090 GN=Fbn1 PE=1 SV=2	380	312083	25	15.1	4.8	8804	8	1	1	1469.21	2936.4	2	2937.11	-0.7122	1	10.76	0.024	R	GQCVNTPGDFECKCDEGYESGFMMMK	N	2 Oxidation (M)	0.00000000000000000000000220.0	Cmpd 870, AutoMSn(1469.2059), 31.4 min
36	Q61554	Fibrillin-1 OS=Mus musculus OX=10090 GN=Fbn1 PE=1 SV=2	380	312083	25	15.1	4.8	8808	5	0	1	981.155	2940.44	3	2941.23	-0.7868	1	12.67	0.016	K	MQCCCDLGRCWSPGVTVAPEMCPIR	S	3 Carbamidomethyl (C); Oxidation (M)	0.0011100000000000000020000.0	Cmpd 757, AutoMSn(981.1548), 30.3 min
36	Q61554	Fibrillin-1 OS=Mus musculus OX=10090 GN=Fbn1 PE=1 SV=2	380	312083	25	15.1	4.8	8842	4	1	1	991.866	2972.58	3	2973.26	-0.6799	1	16.63	0.0069	R	NGQCVNTVGSFQCRCNEGYEVAPDGR	T	3 Carbamidomethyl (C)	0.00010000000010100000000000.0	Cmpd 779, AutoMSn(991.8657), 30.8 min
36	Q61554	Fibrillin-1 OS=Mus musculus OX=10090 GN=Fbn1 PE=1 SV=2	380	312083	25	15.1	4.8	8851	5	1	1	995.159	2982.46	3	2982.26	0.1996	1	15.12	0.0088	K	MQCCCDLGRCWSPGVTVAPEMCPIR	S	4 Carbamidomethyl (C)	0.0011100001000000000000000.0	Cmpd 807, AutoMSn(995.1592), 31.5 min
36	Q61554	Fibrillin-1 OS=Mus musculus OX=10090 GN=Fbn1 PE=1 SV=2	380	312083	25	15.1	4.8	7967	2	1	1	1195.43	3583.27	3	3583.38	-0.1109	0	11.02	0.076	R	CECPFGYILEGNECVDTDECSVGNPCGNGTCK	N	4 Carbamidomethyl (C)	0.00100000000001000000000001000010.0	Cmpd 699, AutoMSn(1195.4291), 27.5 min
37	Q01339	Beta-2-glycoprotein 1 OS=Mus musculus OX=10090 GN=Apoh PE=1 SV=1	194	38593	7	25.8	8.59	3398	7	1	1	445.257	888.499	2	888.358	0.1408	0	16.93	0.014	K	NGMMHGDK	I			Cmpd 126, AutoMSn(445.2568), 18.3 min
37	Q01339	Beta-2-glycoprotein 1 OS=Mus musculus OX=10090 GN=Apoh PE=1 SV=1	194	38593	7	25.8	8.59	4362	1	1	1	553.305	1104.59	2	1104.6	-0.0053	0	45.67	1.6e-05	R	ITCPPPPVPK	F	Carbamidomethyl (C)	0.0010000000.0	Cmpd 114, AutoMSn(553.3047), 17.0 min
37	Q01339	Beta-2-glycoprotein 1 OS=Mus musculus OX=10090 GN=Apoh PE=1 SV=1	194	38593	7	25.8	8.59	4363	1	1	1	553.306	1104.6	2	1104.6	-0.0031	0	54.15	2.3e-06	R	ITCPPPPVPK	F	Carbamidomethyl (C)	0.0010000000.0	Cmpd 119, AutoMSn(553.3058), 17.1 min
37	Q01339	Beta-2-glycoprotein 1 OS=Mus musculus OX=10090 GN=Apoh PE=1 SV=1	194	38593	7	25.8	8.59	4364	1	1	1	553.306	1104.6	2	1104.6	-0.0026	0	49.92	6e-06	R	ITCPPPPVPK	F	Carbamidomethyl (C)	0.0010000000.0	Cmpd 117, AutoMSn(553.3061), 17.0 min
37	Q01339	Beta-2-glycoprotein 1 OS=Mus musculus OX=10090 GN=Apoh PE=1 SV=1	194	38593	7	25.8	8.59	4691	10	0	1	613.341	1224.67	2	1224.5	0.1664	0	15	0.016	K	CSYTVEAHCR	D	Carbamidomethyl (C)	0.0000000010.0	Cmpd 376, AutoMSn(613.3412), 23.3 min
37	Q01339	Beta-2-glycoprotein 1 OS=Mus musculus OX=10090 GN=Apoh PE=1 SV=1	194	38593	7	25.8	8.59	5809	1	1	1	772.623	1543.23	2	1543.82	-0.5872	0	43.36	4.2e-05	R	VCPFAGILENGIVR	Y	Carbamidomethyl (C)	0.01000000000000.0	Cmpd 530, AutoMSn(772.6227), 26.9 min
37	Q01339	Beta-2-glycoprotein 1 OS=Mus musculus OX=10090 GN=Apoh PE=1 SV=1	194	38593	7	25.8	8.59	6600	1	1	1	911.951	1821.89	2	1821.89	-0.0031	0	34.91	0.00013	R	FTCPLTGMWPINTLR	C	Carbamidomethyl (C); Oxidation (M)	0.001000020000000.0	Cmpd 517, AutoMSn(911.9510), 26.6 min
37	Q01339	Beta-2-glycoprotein 1 OS=Mus musculus OX=10090 GN=Apoh PE=1 SV=1	194	38593	7	25.8	8.59	6601	1	1	1	608.305	1821.89	3	1821.89	0.003	0	32.21	0.00025	R	FTCPLTGMWPINTLR	C	Carbamidomethyl (C); Oxidation (M)	0.001000020000000.0	Cmpd 518, AutoMSn(608.3051), 26.6 min
37	Q01339	Beta-2-glycoprotein 1 OS=Mus musculus OX=10090 GN=Apoh PE=1 SV=1	194	38593	7	25.8	8.59	6602	1	1	1	911.957	1821.9	2	1821.89	0.0083	0	35.72	0.00011	R	FTCPLTGMWPINTLR	C	Carbamidomethyl (C); Oxidation (M)	0.001000020000000.0	Cmpd 513, AutoMSn(911.9567), 26.5 min
37	Q01339	Beta-2-glycoprotein 1 OS=Mus musculus OX=10090 GN=Apoh PE=1 SV=1	194	38593	7	25.8	8.59	8267	6	1	1	835.083	2502.23	3	2502.26	-0.0339	1	14.16	0.013	R	VCPFAGILENGIVRYTSFEYPK	N			Cmpd 380, AutoMSn(835.0832), 26.2 min
37	Q01339	Beta-2-glycoprotein 1 OS=Mus musculus OX=10090 GN=Apoh PE=1 SV=1	194	38593	7	25.8	8.59	8552	4	1	1	908.4	2722.18	3	2722.25	-0.0708	1	14.77	0.012	K	TSYDPGEQIVYSCKPGYVSRGGMR	R	Carbamidomethyl (C); Oxidation (M)	0.000000000000100000000020.0	Cmpd 848, AutoMSn(908.3997), 32.5 min	emPAI	0.28
38	O88799	Zonadhesin OS=Mus musculus OX=10090 GN=Zan PE=1 SV=1	381	579522	26	7.8	5.22	4505	4	1	1	1140.08	1139.07	1	1138.46	0.6117	0	12.04	0.061	K	DSVDGGSNCTK	I	Carbamidomethyl (C)	0.00000000100.0	Cmpd 610, AutoMSn(1140.0751), 28.8 min
38	O88799	Zonadhesin OS=Mus musculus OX=10090 GN=Zan PE=1 SV=1	381	579522	26	7.8	5.22	4765	1	1	1	416.849	1247.52	3	1247.5	0.029	0	20.22	0.0051	R	DFQCPSGTYCK	D			Cmpd 47, AutoMSn(416.8486), 16.8 min
38	O88799	Zonadhesin OS=Mus musculus OX=10090 GN=Zan PE=1 SV=1	381	579522	26	7.8	5.22	5185	3	1	1	458.28	1371.82	3	1371.56	0.2607	0	17.46	0.011	R	DFQCPPGTYCK	E	2 Carbamidomethyl (C)	0.00010000010.0	Cmpd 382, AutoMSn(458.2804), 23.1 min
38	O88799	Zonadhesin OS=Mus musculus OX=10090 GN=Zan PE=1 SV=1	381	579522	26	7.8	5.22	5192	2	1	1	458.91	1373.71	3	1373.65	0.0601	0	15.65	0.015	R	EPQFCPLVCPK	N	2 Carbamidomethyl (C)	0.00001000100.0	Cmpd 155, AutoMSn(458.9097), 15.3 min
38	O88799	Zonadhesin OS=Mus musculus OX=10090 GN=Zan PE=1 SV=1	381	579522	26	7.8	5.22	5817	1	1	1	516.456	1546.35	3	1545.64	0.701	1	21.8	0.0061	R	CMLDMCTGWKTK	E	2 Carbamidomethyl (C); Oxidation (M)	0.100021000000.0	Cmpd 124, AutoMSn(516.4559), 19.6 min
38	O88799	Zonadhesin OS=Mus musculus OX=10090 GN=Zan PE=1 SV=1	381	579522	26	7.8	5.22	6091	5	0	1	809.443	1616.87	2	1616.78	0.0903	1	15.37	0.014	R	EPQFCPLVCPKNSR	Y			Cmpd 711, AutoMSn(809.4426), 33.2 min
38	O88799	Zonadhesin OS=Mus musculus OX=10090 GN=Zan PE=1 SV=1	381	579522	26	7.8	5.22	6218	3	1	1	555.622	1663.84	3	1663.67	0.176	0	15.81	0.012	R	GCTQSCTCPAGAIHCR	N	Carbamidomethyl (C)	0.0000010000000000.0	Cmpd 251, AutoMSn(555.6222), 18.7 min
38	O88799	Zonadhesin OS=Mus musculus OX=10090 GN=Zan PE=1 SV=1	381	579522	26	7.8	5.22	6300	6	1	1	561.628	1681.86	3	1681.88	-0.014	1	15.28	0.012	K	IHKGAMGDGVLMAGGIR	A			Cmpd 68, AutoMSn(561.6278), 14.5 min
38	O88799	Zonadhesin OS=Mus musculus OX=10090 GN=Zan PE=1 SV=1	381	579522	26	7.8	5.22	6467	9	1	1	586.096	1755.26	3	1755.78	-0.5168	1	14.09	0.032	R	CMTPCPASCAKFVTPK	V	Carbamidomethyl (C); Oxidation (M)	0.0200000010000000.0	Cmpd 208, AutoMSn(586.0956), 16.5 min
38	O88799	Zonadhesin OS=Mus musculus OX=10090 GN=Zan PE=1 SV=1	381	579522	26	7.8	5.22	6473	8	0	1	878.99	1755.97	2	1755.78	0.1845	1	12.48	0.027	R	CMTPCPASCAKFVTPK	V	Carbamidomethyl (C); Oxidation (M)	0.1200000000000000.0	Cmpd 467, AutoMSn(878.9904), 23.5 min
38	O88799	Zonadhesin OS=Mus musculus OX=10090 GN=Zan PE=1 SV=1	381	579522	26	7.8	5.22	6476	4	0	1	586.33	1755.97	3	1755.78	0.1866	1	18.45	0.0068	R	CMTPCPASCAKFVTPK	V	Carbamidomethyl (C); Oxidation (M)	0.1200000000000000.0	Cmpd 463, AutoMSn(586.3300), 23.5 min
38	O88799	Zonadhesin OS=Mus musculus OX=10090 GN=Zan PE=1 SV=1	381	579522	26	7.8	5.22	6482	5	0	1	586.334	1755.98	3	1755.78	0.1976	1	15.42	0.014	R	CMTPCPASCAKFVTPK	V	Carbamidomethyl (C); Oxidation (M)	0.1200000000000000.0	Cmpd 466, AutoMSn(586.3337), 23.5 min
38	O88799	Zonadhesin OS=Mus musculus OX=10090 GN=Zan PE=1 SV=1	381	579522	26	7.8	5.22	6484	9	0	1	586.335	1755.98	3	1755.78	0.2025	1	16.11	0.012	R	CMTPCPASCAKFVTPK	V	Carbamidomethyl (C); Oxidation (M)	0.1200000000000000.0	Cmpd 394, AutoMSn(586.3353), 23.7 min
38	O88799	Zonadhesin OS=Mus musculus OX=10090 GN=Zan PE=1 SV=1	381	579522	26	7.8	5.22	6643	10	1	1	615.087	1842.24	3	1842.76	-0.5211	0	13.43	0.035	K	EGCVCEPDYVMLNNK	C	2 Carbamidomethyl (C); Oxidation (M)	0.001010000020000.0	Cmpd 357, AutoMSn(615.0865), 21.1 min
38	O88799	Zonadhesin OS=Mus musculus OX=10090 GN=Zan PE=1 SV=1	381	579522	26	7.8	5.22	7086	10	0	1	661.316	1980.93	3	1980.76	0.1646	0	13.29	0.017	R	GCTQSCSCMGGAIQCQNFK	C	Oxidation (M)	0.0000000020000000000.0	Cmpd 182, AutoMSn(661.3162), 18.6 min
38	O88799	Zonadhesin OS=Mus musculus OX=10090 GN=Zan PE=1 SV=1	381	579522	26	7.8	5.22	7121	7	0	1	664.357	1990.05	3	1989.85	0.2001	1	14.5	0.014	R	GGAIQCQKYHCSSGTYCK	D	Carbamidomethyl (C)	0.000000000010000000.0	Cmpd 135, AutoMSn(664.3571), 21.1 min
38	O88799	Zonadhesin OS=Mus musculus OX=10090 GN=Zan PE=1 SV=1	381	579522	26	7.8	5.22	7341	7	1	1	684.362	2050.07	3	2050.82	-0.7503	1	10.78	0.034	K	GSMRCWDFQCPPGTYCK	N	Carbamidomethyl (C); Oxidation (M)	0.00201000000000000.0	Cmpd 529, AutoMSn(684.3624), 27.0 min
38	O88799	Zonadhesin OS=Mus musculus OX=10090 GN=Zan PE=1 SV=1	381	579522	26	7.8	5.22	7348	10	1	1	1027.46	2052.91	2	2052.88	0.0381	1	10.17	0.036	R	GCTQSCTCPAGAIHCRNFK	C	Carbamidomethyl (C)	0.0000000000000010000.0	Cmpd 373, AutoMSn(1027.4638), 25.3 min
38	O88799	Zonadhesin OS=Mus musculus OX=10090 GN=Zan PE=1 SV=1	381	579522	26	7.8	5.22	7349	1	1	1	1027.46	2052.91	2	2052.88	0.0396	1	13.1	0.018	R	GCTQSCTCPAGAIHCRNFK	C	Carbamidomethyl (C)	0.0000000000000010000.0	Cmpd 375, AutoMSn(1027.4646), 25.4 min
38	O88799	Zonadhesin OS=Mus musculus OX=10090 GN=Zan PE=1 SV=1	381	579522	26	7.8	5.22	7471	8	0	1	710.669	2128.99	3	2128.97	0.0164	1	14.08	0.015	K	EGCVCQSGYVLNSDKCVLR	A	Carbamidomethyl (C)	0.0000000000000001000.0	Cmpd 191, AutoMSn(710.6696), 21.8 min
38	O88799	Zonadhesin OS=Mus musculus OX=10090 GN=Zan PE=1 SV=1	381	579522	26	7.8	5.22	7473	6	0	1	710.671	2128.99	3	2128.97	0.0218	1	15.39	0.011	K	EGCVCQSGYVLNSDKCVLR	A	Carbamidomethyl (C)	0.0000000000000001000.0	Cmpd 192, AutoMSn(710.6713), 21.9 min
38	O88799	Zonadhesin OS=Mus musculus OX=10090 GN=Zan PE=1 SV=1	381	579522	26	7.8	5.22	7585	1	1	1	728.077	2181.21	3	2181.86	-0.6516	1	18.09	0.0068	K	TWISEDCTQSCTCMKGSMR	C	Oxidation (M)	0.0000000000000000020.0	Cmpd 185, AutoMSn(728.0775), 21.5 min
38	O88799	Zonadhesin OS=Mus musculus OX=10090 GN=Zan PE=1 SV=1	381	579522	26	7.8	5.22	7628	5	1	1	1100.54	2199.06	2	2199.06	-0.0021	1	13.54	0.014	K	DFQGSLIKTGQTWISSGCSK	I	Carbamidomethyl (C)	0.00000000000000000100.0	Cmpd 663, AutoMSn(1100.5377), 30.0 min
38	O88799	Zonadhesin OS=Mus musculus OX=10090 GN=Zan PE=1 SV=1	381	579522	26	7.8	5.22	7783	4	1	1	1139.52	2277.03	2	2277.28	-0.2569	1	10.56	0.033	K	GTTLKLLLGSPAGSSPIPLWNR	V			Cmpd 929, AutoMSn(1139.5211), 32.8 min
38	O88799	Zonadhesin OS=Mus musculus OX=10090 GN=Zan PE=1 SV=1	381	579522	26	7.8	5.22	7841	8	0	1	771.072	2310.19	3	2310	0.1964	1	12.56	0.02	R	EGCLCNHGFVFSEDKCVPR	T	3 Carbamidomethyl (C)	0.0010100000000001000.0	Cmpd 263, AutoMSn(771.0721), 24.1 min
38	O88799	Zonadhesin OS=Mus musculus OX=10090 GN=Zan PE=1 SV=1	381	579522	26	7.8	5.22	7852	9	1	1	777.401	2329.18	3	2329.05	0.1307	1	18.33	0.0053	K	CVPSSECGCKDAHGVLIPESK	T	3 Carbamidomethyl (C)	0.100000101000000000000.0	Cmpd 394, AutoMSn(777.4009), 23.4 min
38	O88799	Zonadhesin OS=Mus musculus OX=10090 GN=Zan PE=1 SV=1	381	579522	26	7.8	5.22	7855	1	1	1	777.746	2330.22	3	2330.11	0.1086	1	27.8	0.0006	K	CVLRIECGCQHTQGGFIPAGK	N	2 Carbamidomethyl (C)	0.100000001000000000000.0	Cmpd 392, AutoMSn(777.7462), 23.3 min
38	O88799	Zonadhesin OS=Mus musculus OX=10090 GN=Zan PE=1 SV=1	381	579522	26	7.8	5.22	8356	10	0	1	851.398	2551.17	3	2551.14	0.0356	0	10.99	0.026	R	CLPGSLMECQISQCGTHTVCQLK	S	Carbamidomethyl (C); Oxidation (M)	0.10000020000000000000000.0	Cmpd 653, AutoMSn(851.3979), 27.9 min
38	O88799	Zonadhesin OS=Mus musculus OX=10090 GN=Zan PE=1 SV=1	381	579522	26	7.8	5.22	8359	6	0	1	851.4	2551.18	3	2551.14	0.0425	0	17.18	0.0063	R	CLPGSLMECQISQCGTHTVCQLK	S	Carbamidomethyl (C); Oxidation (M)	0.00000020000000000001000.0	Cmpd 558, AutoMSn(851.4002), 28.2 min
38	O88799	Zonadhesin OS=Mus musculus OX=10090 GN=Zan PE=1 SV=1	381	579522	26	7.8	5.22	8407	6	1	1	857.175	2568.5	3	2569.04	-0.533	1	12.63	0.027	K	SCSCMGGIIQCRDFQCPPGTYCK	E	Carbamidomethyl (C); Oxidation (M)	0.01002000000000000000000.0	Cmpd 640, AutoMSn(857.1746), 27.6 min
38	O88799	Zonadhesin OS=Mus musculus OX=10090 GN=Zan PE=1 SV=1	381	579522	26	7.8	5.22	8555	10	1	1	908.409	2722.2	3	2722.2	0.004	0	14.33	0.012	R	CLPGSLMECQISQCGTHTVCQLK	S	4 Carbamidomethyl (C); Oxidation (M)	0.10000020100001000001000.0	Cmpd 814, AutoMSn(908.4088), 31.7 min
38	O88799	Zonadhesin OS=Mus musculus OX=10090 GN=Zan PE=1 SV=1	381	579522	26	7.8	5.22	8558	1	1	1	909.434	2725.28	3	2725.69	-0.4108	1	21.39	0.0022	K	KIEASSLVAILPGVLVMVLVPVLLPR	V			Cmpd 343, AutoMSn(909.4339), 22.2 min
38	O88799	Zonadhesin OS=Mus musculus OX=10090 GN=Zan PE=1 SV=1	381	579522	26	7.8	5.22	8858	4	1	1	999.837	2996.49	3	2996.22	0.2726	1	12.67	0.016	K	GCTQTCACVTGTIHCRDFQCPSGTYCK	D	2 Carbamidomethyl (C)	0.000000000000000000010000010.0	Cmpd 618, AutoMSn(999.8370), 25.7 min
38	O88799	Zonadhesin OS=Mus musculus OX=10090 GN=Zan PE=1 SV=1	381	579522	26	7.8	5.22	7601	5	1	1	1096.04	3285.1	3	3285.56	-0.4618	0	17.08	0.016	R	SPDIWEQGPLCVHFAFHMFGLSWGAQLR	L	Carbamidomethyl (C)	0.0000000000100000000000000000.0	Cmpd 840, AutoMSn(1096.0414), 35.8 min
39	Q8R151	NFX1-type zinc finger-containing protein 1 OS=Mus musculus OX=10090 GN=Znfx1 PE=1 SV=3	270	218687	15	9.7	7.51	3357	4	0	1	435.774	869.534	2	869.479	0.0552	0	40.87	4e-05	R	LLICSHK	C	Carbamidomethyl (C)	0.0001000.0	Cmpd 113, AutoMSn(435.7745), 19.3 min
39	Q8R151	NFX1-type zinc finger-containing protein 1 OS=Mus musculus OX=10090 GN=Znfx1 PE=1 SV=3	270	218687	15	9.7	7.51	3358	4	0	1	435.776	869.536	2	869.479	0.0571	0	40.76	4.1e-05	R	LLICSHK	C	Carbamidomethyl (C)	0.0001000.0	Cmpd 116, AutoMSn(435.7755), 19.4 min
39	Q8R151	NFX1-type zinc finger-containing protein 1 OS=Mus musculus OX=10090 GN=Znfx1 PE=1 SV=3	270	218687	15	9.7	7.51	3359	2	0	1	435.776	869.538	2	869.479	0.0582	0	40.02	4.8e-05	R	LLICSHK	C	Carbamidomethyl (C)	0.0001000.0	Cmpd 111, AutoMSn(435.7760), 19.2 min
39	Q8R151	NFX1-type zinc finger-containing protein 1 OS=Mus musculus OX=10090 GN=Znfx1 PE=1 SV=3	270	218687	15	9.7	7.51	3737	4	0	1	486.555	971.095	2	971.551	-0.4565	1	12.11	0.069	K	SLRGAEALR	H			Cmpd 180, AutoMSn(486.5546), 15.8 min
39	Q8R151	NFX1-type zinc finger-containing protein 1 OS=Mus musculus OX=10090 GN=Znfx1 PE=1 SV=3	270	218687	15	9.7	7.51	3738	4	0	1	972.567	971.56	1	971.554	0.0061	0	29.82	0.00061	R	LEEIEIVK	E			Cmpd 374, AutoMSn(972.5673), 20.2 min
39	Q8R151	NFX1-type zinc finger-containing protein 1 OS=Mus musculus OX=10090 GN=Znfx1 PE=1 SV=3	270	218687	15	9.7	7.51	3739	2	0	1	972.568	971.561	1	971.554	0.0074	0	39.14	7.1e-05	R	LEEIEIVK	E			Cmpd 371, AutoMSn(972.5685), 20.1 min
39	Q8R151	NFX1-type zinc finger-containing protein 1 OS=Mus musculus OX=10090 GN=Znfx1 PE=1 SV=3	270	218687	15	9.7	7.51	3740	4	0	1	972.569	971.562	1	971.554	0.0082	0	29.82	0.00061	R	LEEIEIVK	E			Cmpd 370, AutoMSn(972.5693), 20.1 min
39	Q8R151	NFX1-type zinc finger-containing protein 1 OS=Mus musculus OX=10090 GN=Znfx1 PE=1 SV=3	270	218687	15	9.7	7.51	3741	9	0	1	486.788	971.562	2	971.551	0.0113	1	12.28	0.035	K	SLRGAEALR	H			Cmpd 253, AutoMSn(486.7885), 20.1 min
39	Q8R151	NFX1-type zinc finger-containing protein 1 OS=Mus musculus OX=10090 GN=Znfx1 PE=1 SV=3	270	218687	15	9.7	7.51	3746	6	0	1	486.79	971.565	2	971.551	0.014	1	14.73	0.02	K	SLRGAEALR	H			Cmpd 115, AutoMSn(486.7899), 20.5 min
39	Q8R151	NFX1-type zinc finger-containing protein 1 OS=Mus musculus OX=10090 GN=Znfx1 PE=1 SV=3	270	218687	15	9.7	7.51	3752	10	0	1	486.79	971.566	2	971.551	0.0151	1	17.45	0.011	K	SLRGAEALR	H			Cmpd 317, AutoMSn(486.7904), 20.2 min
39	Q8R151	NFX1-type zinc finger-containing protein 1 OS=Mus musculus OX=10090 GN=Znfx1 PE=1 SV=3	270	218687	15	9.7	7.51	4188	6	0	1	534.236	1066.46	2	1066.43	0.0248	0	11.91	0.032	R	CQHYQCTK	L	Carbamidomethyl (C)	0.10000000.0	Cmpd 84, AutoMSn(534.2359), 13.7 min
39	Q8R151	NFX1-type zinc finger-containing protein 1 OS=Mus musculus OX=10090 GN=Znfx1 PE=1 SV=3	270	218687	15	9.7	7.51	4189	5	0	1	534.236	1066.46	2	1066.43	0.0253	0	13.3	0.023	R	CQHYQCTK	L	Carbamidomethyl (C)	0.00000100.0	Cmpd 81, AutoMSn(534.2361), 13.6 min
39	Q8R151	NFX1-type zinc finger-containing protein 1 OS=Mus musculus OX=10090 GN=Znfx1 PE=1 SV=3	270	218687	15	9.7	7.51	4507	7	0	1	574.319	1146.62	2	1146.59	0.0346	0	12.24	0.032	K	GSIAEEVSSIR	N			Cmpd 319, AutoMSn(574.3186), 21.6 min
39	Q8R151	NFX1-type zinc finger-containing protein 1 OS=Mus musculus OX=10090 GN=Znfx1 PE=1 SV=3	270	218687	15	9.7	7.51	4508	7	0	1	574.32	1146.63	2	1146.59	0.0382	0	13.99	0.022	K	GSIAEEVSSIR	N			Cmpd 325, AutoMSn(574.3204), 21.8 min
39	Q8R151	NFX1-type zinc finger-containing protein 1 OS=Mus musculus OX=10090 GN=Znfx1 PE=1 SV=3	270	218687	15	9.7	7.51	4509	4	0	1	574.322	1146.63	2	1146.59	0.0408	0	14.86	0.018	K	GSIAEEVSSIR	N			Cmpd 322, AutoMSn(574.3217), 21.7 min
39	Q8R151	NFX1-type zinc finger-containing protein 1 OS=Mus musculus OX=10090 GN=Znfx1 PE=1 SV=3	270	218687	15	9.7	7.51	5172	6	1	1	685.341	1368.67	2	1368.73	-0.0579	1	10.59	0.041	K	RLLYGSLVCMSK	D			Cmpd 129, AutoMSn(685.3412), 18.6 min
39	Q8R151	NFX1-type zinc finger-containing protein 1 OS=Mus musculus OX=10090 GN=Znfx1 PE=1 SV=3	270	218687	15	9.7	7.51	5805	8	1	1	513.938	1538.79	3	1538.83	-0.039	1	11.13	0.035	R	LTYLVNLLMRCK	M	Carbamidomethyl (C); Oxidation (M)	0.000000002010.0	Cmpd 143, AutoMSn(513.9380), 16.2 min
39	Q8R151	NFX1-type zinc finger-containing protein 1 OS=Mus musculus OX=10090 GN=Znfx1 PE=1 SV=3	270	218687	15	9.7	7.51	7080	8	0	1	991.468	1980.92	2	1980.9	0.0179	0	15.72	0.0097	K	LLACGHPCIGLCGEPCPK	K	3 Carbamidomethyl (C)	0.000100010000000100.0	Cmpd 299, AutoMSn(991.4683), 18.5 min
39	Q8R151	NFX1-type zinc finger-containing protein 1 OS=Mus musculus OX=10090 GN=Znfx1 PE=1 SV=3	270	218687	15	9.7	7.51	7083	4	0	1	661.316	1980.93	3	1980.9	0.0215	0	14.97	0.012	K	LLACGHPCIGLCGEPCPK	K	3 Carbamidomethyl (C)	0.000100010001000000.0	Cmpd 246, AutoMSn(661.3159), 18.6 min
39	Q8R151	NFX1-type zinc finger-containing protein 1 OS=Mus musculus OX=10090 GN=Znfx1 PE=1 SV=3	270	218687	15	9.7	7.51	7086	6	0	1	661.316	1980.93	3	1980.9	0.0224	0	15.13	0.011	K	LLACGHPCIGLCGEPCPK	K	3 Carbamidomethyl (C)	0.000100010001000000.0	Cmpd 182, AutoMSn(661.3162), 18.6 min
39	Q8R151	NFX1-type zinc finger-containing protein 1 OS=Mus musculus OX=10090 GN=Znfx1 PE=1 SV=3	270	218687	15	9.7	7.51	7090	4	0	1	661.317	1980.93	3	1980.9	0.0252	0	16.9	0.0074	K	LLACGHPCIGLCGEPCPK	K	3 Carbamidomethyl (C)	0.000100010001000000.0	Cmpd 178, AutoMSn(661.3171), 18.7 min
39	Q8R151	NFX1-type zinc finger-containing protein 1 OS=Mus musculus OX=10090 GN=Znfx1 PE=1 SV=3	270	218687	15	9.7	7.51	7091	4	0	1	661.317	1980.93	3	1980.9	0.0259	0	17.14	0.007	K	LLACGHPCIGLCGEPCPK	K	3 Carbamidomethyl (C)	0.000100010001000000.0	Cmpd 180, AutoMSn(661.3173), 18.5 min
39	Q8R151	NFX1-type zinc finger-containing protein 1 OS=Mus musculus OX=10090 GN=Znfx1 PE=1 SV=3	270	218687	15	9.7	7.51	7093	3	0	1	661.318	1980.93	3	1980.9	0.028	0	16.06	0.009	K	LLACGHPCIGLCGEPCPK	K	3 Carbamidomethyl (C)	0.000100010001000000.0	Cmpd 252, AutoMSn(661.3180), 18.8 min
39	Q8R151	NFX1-type zinc finger-containing protein 1 OS=Mus musculus OX=10090 GN=Znfx1 PE=1 SV=3	270	218687	15	9.7	7.51	7096	6	0	1	661.318	1980.93	3	1980.9	0.0295	0	14.95	0.012	K	LLACGHPCIGLCGEPCPK	K	3 Carbamidomethyl (C)	0.000100010001000000.0	Cmpd 180, AutoMSn(661.3185), 18.8 min
39	Q8R151	NFX1-type zinc finger-containing protein 1 OS=Mus musculus OX=10090 GN=Znfx1 PE=1 SV=3	270	218687	15	9.7	7.51	7099	5	0	1	661.319	1980.93	3	1980.9	0.0297	0	18.01	0.0057	K	LLACGHPCIGLCGEPCPK	K	3 Carbamidomethyl (C)	0.000100010001000000.0	Cmpd 90, AutoMSn(661.3186), 18.4 min
39	Q8R151	NFX1-type zinc finger-containing protein 1 OS=Mus musculus OX=10090 GN=Znfx1 PE=1 SV=3	270	218687	15	9.7	7.51	7102	6	0	1	661.32	1980.94	3	1980.9	0.0336	0	16.38	0.0083	K	LLACGHPCIGLCGEPCPK	K	3 Carbamidomethyl (C)	0.000100010001000000.0	Cmpd 133, AutoMSn(661.3199), 18.5 min
39	Q8R151	NFX1-type zinc finger-containing protein 1 OS=Mus musculus OX=10090 GN=Znfx1 PE=1 SV=3	270	218687	15	9.7	7.51	7104	6	0	1	661.322	1980.94	3	1980.9	0.0393	0	16.18	0.0087	K	LLACGHPCIGLCGEPCPK	K	3 Carbamidomethyl (C)	0.000100010001000000.0	Cmpd 98, AutoMSn(661.3218), 18.6 min
39	Q8R151	NFX1-type zinc finger-containing protein 1 OS=Mus musculus OX=10090 GN=Znfx1 PE=1 SV=3	270	218687	15	9.7	7.51	7184	1	1	1	669.343	2005.01	3	2004.9	0.1102	0	17.81	0.0061	K	CPNGHIYVITECGGAMQR	S	Carbamidomethyl (C)	0.100000000000000000.0	Cmpd 314, AutoMSn(669.3429), 18.9 min
39	Q8R151	NFX1-type zinc finger-containing protein 1 OS=Mus musculus OX=10090 GN=Znfx1 PE=1 SV=3	270	218687	15	9.7	7.51	8131	8	1	1	819.427	2455.26	3	2454.89	0.3654	0	13.84	0.014	K	QMVPCSMSESEFCCQEPCSK	I	3 Carbamidomethyl (C); 2 Oxidation (M)	0.02000020000011000100.0	Cmpd 361, AutoMSn(819.4267), 21.2 min
39	Q8R151	NFX1-type zinc finger-containing protein 1 OS=Mus musculus OX=10090 GN=Znfx1 PE=1 SV=3	270	218687	15	9.7	7.51	8199	6	1	1	832.92	2495.74	3	2495.92	-0.1804	0	15.21	0.018	K	QMVPCSMSESEFCCQEPCSK	I	4 Carbamidomethyl (C); Oxidation (M)	0.00001020000011000100.0	Cmpd 689, AutoMSn(832.9203), 30.6 min
39	Q8R151	NFX1-type zinc finger-containing protein 1 OS=Mus musculus OX=10090 GN=Znfx1 PE=1 SV=3	270	218687	15	9.7	7.51	8222	6	1	1	833.085	2496.23	3	2495.92	0.3123	0	15.12	0.01	K	QMVPCSMSESEFCCQEPCSK	I	4 Carbamidomethyl (C); Oxidation (M)	0.00001020000011000100.0	Cmpd 512, AutoMSn(833.0845), 30.7 min
39	Q8R151	NFX1-type zinc finger-containing protein 1 OS=Mus musculus OX=10090 GN=Znfx1 PE=1 SV=3	270	218687	15	9.7	7.51	8472	4	1	1	874.048	2619.12	3	2619.19	-0.0705	1	12.63	0.021	R	GHWFKCPNGHIYVITECGGAMQR	S	Oxidation (M)	0.00000000000000000000200.0	Cmpd 458, AutoMSn(874.0482), 25.5 min
39	Q8R151	NFX1-type zinc finger-containing protein 1 OS=Mus musculus OX=10090 GN=Znfx1 PE=1 SV=3	270	218687	15	9.7	7.51	8680	5	1	1	941.448	2821.32	3	2821.17	0.1561	1	15.22	0.0088	K	QMVPCSMSESEFCCQEPCSKILR	C	3 Carbamidomethyl (C); Oxidation (M)	0.00000020000011000100000.0	Cmpd 630, AutoMSn(941.4484), 29.3 min
39	Q8R151	NFX1-type zinc finger-containing protein 1 OS=Mus musculus OX=10090 GN=Znfx1 PE=1 SV=3	270	218687	15	9.7	7.51	8737	8	0	1	961.193	2880.56	3	2880.08	0.4786	1	13.7	0.015	K	CGHKQMVPCSMSESEFCCQEPCSK	I	3 Carbamidomethyl (C); 2 Oxidation (M)	0.100002001020000000000100.0	Cmpd 719, AutoMSn(961.1926), 31.5 min
39	Q8R151	NFX1-type zinc finger-containing protein 1 OS=Mus musculus OX=10090 GN=Znfx1 PE=1 SV=3	270	218687	15	9.7	7.51	8787	5	1	1	977.083	2928.23	3	2928.12	0.1098	1	17.59	0.0063	K	CTTKCDTTLDCGHPCPGSCHSCFEGR	F	3 Carbamidomethyl (C)	0.10000000000000000010010000.0	Cmpd 574, AutoMSn(977.0831), 27.9 min
39	Q8R151	NFX1-type zinc finger-containing protein 1 OS=Mus musculus OX=10090 GN=Znfx1 PE=1 SV=3	270	218687	15	9.7	7.51	8788	7	1	1	977.087	2928.24	3	2928.12	0.1218	1	12.53	0.019	K	CTTKCDTTLDCGHPCPGSCHSCFEGR	F	3 Carbamidomethyl (C)	0.10000000000000000010010000.0	Cmpd 570, AutoMSn(977.0871), 27.8 min
39	Q8R151	NFX1-type zinc finger-containing protein 1 OS=Mus musculus OX=10090 GN=Znfx1 PE=1 SV=3	270	218687	15	9.7	7.51	8851	2	0	1	995.159	2982.46	3	2982.4	0.0552	1	21.4	0.0021	R	FVQLEDCSHIFEVQALDRFMNEQK	D	Carbamidomethyl (C)	0.000000100000000000000000.0	Cmpd 807, AutoMSn(995.1592), 31.5 min	emPAI	0.01
40	Q6GQT1	Alpha-2-macroglobulin-P OS=Mus musculus OX=10090 GN=A2m PE=2 SV=2	199	164248	8	7.3	6.18	3047	2	1	1	776.896	775.889	1	776.407	-0.5179	0	17.74	0.024	K	DLTGFPK	G			Cmpd 583, AutoMSn(776.8962), 28.8 min
40	Q6GQT1	Alpha-2-macroglobulin-P OS=Mus musculus OX=10090 GN=A2m PE=2 SV=2	199	164248	8	7.3	6.18	3390	1	0	0	443.724	885.433	2	885.434	-0.0017	0	43.6	2.5e-05	K	YGAATFTR	A			Cmpd 21, AutoMSn(443.7236), 15.6 min
40	Q6GQT1	Alpha-2-macroglobulin-P OS=Mus musculus OX=10090 GN=A2m PE=2 SV=2	199	164248	8	7.3	6.18	3391	1	0	0	443.725	885.436	2	885.434	0.0017	0	65.79	1.5e-07	K	YGAATFTR	A			Cmpd 25, AutoMSn(443.7254), 15.7 min
40	Q6GQT1	Alpha-2-macroglobulin-P OS=Mus musculus OX=10090 GN=A2m PE=2 SV=2	199	164248	8	7.3	6.18	3392	1	0	0	443.725	885.436	2	885.434	0.0018	0	65.79	1.5e-07	K	YGAATFTR	A			Cmpd 23, AutoMSn(443.7254), 15.7 min
40	Q6GQT1	Alpha-2-macroglobulin-P OS=Mus musculus OX=10090 GN=A2m PE=2 SV=2	199	164248	8	7.3	6.18	3393	1	0	0	443.726	885.438	2	885.434	0.0033	0	46.4	1.3e-05	K	YGAATFTR	A			Cmpd 22, AutoMSn(443.7262), 15.6 min
40	Q6GQT1	Alpha-2-macroglobulin-P OS=Mus musculus OX=10090 GN=A2m PE=2 SV=2	199	164248	8	7.3	6.18	3062	1	1	1	389.3	1164.88	3	1164.45	0.4292	0	28.02	0.0032	K	SHCICMNER	H	Carbamidomethyl (C); Oxidation (M)	0.000012000.0	Cmpd 456, AutoMSn(389.2995), 35.7 min
40	Q6GQT1	Alpha-2-macroglobulin-P OS=Mus musculus OX=10090 GN=A2m PE=2 SV=2	199	164248	8	7.3	6.18	5983	6	1	1	532.645	1594.91	3	1594.79	0.1221	1	14.25	0.019	R	NALFCLDTAWKSAR	R			Cmpd 64, AutoMSn(532.6455), 19.4 min
40	Q6GQT1	Alpha-2-macroglobulin-P OS=Mus musculus OX=10090 GN=A2m PE=2 SV=2	199	164248	8	7.3	6.18	6469	1	1	1	586.279	1755.82	3	1755.96	-0.1409	1	35.27	0.00013	R	TVEHPFSVKEFVLPK	F			Cmpd 160, AutoMSn(586.2790), 18.2 min
40	Q6GQT1	Alpha-2-macroglobulin-P OS=Mus musculus OX=10090 GN=A2m PE=2 SV=2	199	164248	8	7.3	6.18	6824	6	0	1	953.544	1905.07	2	1904.99	0.0846	1	11.47	0.034	K	ELVFYYLMMAKGGIVR	A	Oxidation (M)	0.0000000020000000.0	Cmpd 371, AutoMSn(953.5442), 30.4 min
40	Q6GQT1	Alpha-2-macroglobulin-P OS=Mus musculus OX=10090 GN=A2m PE=2 SV=2	199	164248	8	7.3	6.18	7206	8	1	1	672.334	2013.98	3	2013.94	0.042	1	11.59	0.027	K	SLDEEAVKEDNSVHWTR	A			Cmpd 257, AutoMSn(672.3343), 18.8 min
40	Q6GQT1	Alpha-2-macroglobulin-P OS=Mus musculus OX=10090 GN=A2m PE=2 SV=2	199	164248	8	7.3	6.18	7923	1	1	1	789.368	2365.08	3	2365.22	-0.1349	1	16.95	0.0065	R	LEGGLKQLSFPLSSEPTQGSYK	V			Cmpd 497, AutoMSn(789.3678), 26.0 min	emPAI	0.02
41	P68033	Actin, alpha cardiac muscle 1 OS=Mus musculus OX=10090 GN=Actc1 PE=1 SV=1	156	41992	4	15.1	5.23	3796	1	0	0	488.728	975.441	2	975.441	0	0	49.88	6.2e-06	K	AGFAGDDAPR	A			Cmpd 38, AutoMSn(488.7278), 14.8 min
41	P68033	Actin, alpha cardiac muscle 1 OS=Mus musculus OX=10090 GN=Actc1 PE=1 SV=1	156	41992	4	15.1	5.23	3797	1	0	0	488.728	975.441	2	975.441	0	0	62.76	3.2e-07	K	AGFAGDDAPR	A			Cmpd 37, AutoMSn(488.7278), 14.7 min
41	P68033	Actin, alpha cardiac muscle 1 OS=Mus musculus OX=10090 GN=Actc1 PE=1 SV=1	156	41992	4	15.1	5.23	4592	1	0	0	589.342	1176.67	2	1176.61	0.0626	0	25.81	0.0014	K	EITALAPSTMK	I	Oxidation (M)	0.00000000020.0	Cmpd 511, AutoMSn(589.3416), 31.6 min
41	P68033	Actin, alpha cardiac muscle 1 OS=Mus musculus OX=10090 GN=Actc1 PE=1 SV=1	156	41992	4	15.1	5.23	6527	1	0	0	895.946	1789.88	2	1789.88	-0.007	0	51.96	2.5e-06	K	SYELPDGQVITIGNER	F			Cmpd 438, AutoMSn(895.9461), 24.4 min
41	P68033	Actin, alpha cardiac muscle 1 OS=Mus musculus OX=10090 GN=Actc1 PE=1 SV=1	156	41992	4	15.1	5.23	7686	2	1	1	744.116	2229.33	3	2228.92	0.404	0	15.75	0.015	-	MCDDEETTALVCDNGSGLVK	A	2 Carbamidomethyl (C); Oxidation (M)	0.21000000000100000000.0	Cmpd 175, AutoMSn(744.1165), 15.7 min	emPAI	0.16
42	P68134	Actin, alpha skeletal muscle OS=Mus musculus OX=10090 GN=Acta1 PE=1 SV=1	156	42024	4	15.1	5.23	3796	1	0	0	488.728	975.441	2	975.441	0	0	49.88	6.2e-06	K	AGFAGDDAPR	A			Cmpd 38, AutoMSn(488.7278), 14.8 min
42	P68134	Actin, alpha skeletal muscle OS=Mus musculus OX=10090 GN=Acta1 PE=1 SV=1	156	42024	4	15.1	5.23	3797	1	0	0	488.728	975.441	2	975.441	0	0	62.76	3.2e-07	K	AGFAGDDAPR	A			Cmpd 37, AutoMSn(488.7278), 14.7 min
42	P68134	Actin, alpha skeletal muscle OS=Mus musculus OX=10090 GN=Acta1 PE=1 SV=1	156	42024	4	15.1	5.23	4592	1	0	0	589.342	1176.67	2	1176.61	0.0626	0	25.81	0.0014	K	EITALAPSTMK	I	Oxidation (M)	0.00000000020.0	Cmpd 511, AutoMSn(589.3416), 31.6 min
42	P68134	Actin, alpha skeletal muscle OS=Mus musculus OX=10090 GN=Acta1 PE=1 SV=1	156	42024	4	15.1	5.23	6527	1	0	0	895.946	1789.88	2	1789.88	-0.007	0	51.96	2.5e-06	K	SYELPDGQVITIGNER	F			Cmpd 438, AutoMSn(895.9461), 24.4 min
42	P68134	Actin, alpha skeletal muscle OS=Mus musculus OX=10090 GN=Acta1 PE=1 SV=1	156	42024	4	15.1	5.23	7686	2	0	1	744.116	2229.33	3	2228.92	0.404	0	15.75	0.015	-	MCDEDETTALVCDNGSGLVK	A	2 Carbamidomethyl (C); Oxidation (M)	0.21000000000100000000.0	Cmpd 175, AutoMSn(744.1165), 15.7 min	emPAI	0.16
43	E9PZQ0	Ryanodine receptor 1 OS=Mus musculus OX=10090 GN=Ryr1 PE=1 SV=1	296	564679	18	6.5	5.16	2937	1	1	1	378.367	1132.08	3	1131.54	0.5417	0	26.6	0.0044	R	AQWEMPQVK	E	Oxidation (M)	0.000020000.0	Cmpd 1066, AutoMSn(378.3672), 36.4 min
43	E9PZQ0	Ryanodine receptor 1 OS=Mus musculus OX=10090 GN=Ryr1 PE=1 SV=1	296	564679	18	6.5	5.16	4930	3	0	1	648.862	1295.71	2	1295.75	-0.0358	1	13.05	0.024	R	SHFIPTIGRLR	K			Cmpd 278, AutoMSn(648.8625), 21.0 min
43	E9PZQ0	Ryanodine receptor 1 OS=Mus musculus OX=10090 GN=Ryr1 PE=1 SV=1	296	564679	18	6.5	5.16	6469	3	0	1	586.279	1755.82	3	1755.9	-0.086	1	24.98	0.0014	K	KVAMMTQPPSTPALPR	L	2 Oxidation (M)	0.0002200000000000.0	Cmpd 160, AutoMSn(586.2790), 18.2 min
43	E9PZQ0	Ryanodine receptor 1 OS=Mus musculus OX=10090 GN=Ryr1 PE=1 SV=1	296	564679	18	6.5	5.16	6488	4	0	1	586.646	1756.92	3	1756.76	0.1588	0	16.87	0.009	K	NGADEEECPLPEEIR	Q	Carbamidomethyl (C)	0.000000010000000.0	Cmpd 272, AutoMSn(586.6460), 17.9 min
43	E9PZQ0	Ryanodine receptor 1 OS=Mus musculus OX=10090 GN=Ryr1 PE=1 SV=1	296	564679	18	6.5	5.16	6574	5	0	1	604.832	1811.47	3	1810.84	0.6363	0	16.7	0.017	K	DIVGSEAFQDYVTDPR	G			Cmpd 397, AutoMSn(604.8318), 20.7 min
43	E9PZQ0	Ryanodine receptor 1 OS=Mus musculus OX=10090 GN=Ryr1 PE=1 SV=1	296	564679	18	6.5	5.16	6730	6	1	1	626.305	1875.89	3	1875.92	-0.0294	1	17.98	0.0063	R	YGLLMKAFTMSAAETAR	R	Oxidation (M)	0.00002000000000000.0	Cmpd 138, AutoMSn(626.3049), 18.8 min
43	E9PZQ0	Ryanodine receptor 1 OS=Mus musculus OX=10090 GN=Ryr1 PE=1 SV=1	296	564679	18	6.5	5.16	6731	1	1	1	626.307	1875.9	3	1875.94	-0.0366	0	26.75	0.00084	K	VLDVLCSLCVCNGVAVR	S	2 Carbamidomethyl (C)	0.00000100001000000.0	Cmpd 165, AutoMSn(626.3074), 19.6 min
43	E9PZQ0	Ryanodine receptor 1 OS=Mus musculus OX=10090 GN=Ryr1 PE=1 SV=1	296	564679	18	6.5	5.16	6925	2	1	1	970.97	1939.93	2	1939.86	0.0669	0	18.98	0.0047	K	LDEDYLYMAYADIMAK	S	Oxidation (M)	0.0000000000000200.0	Cmpd 264, AutoMSn(970.9699), 24.4 min
43	E9PZQ0	Ryanodine receptor 1 OS=Mus musculus OX=10090 GN=Ryr1 PE=1 SV=1	296	564679	18	6.5	5.16	6990	2	1	1	652.803	1955.39	3	1955.85	-0.4668	0	11.6	0.051	K	LDEDYLYMAYADIMAK	S	2 Oxidation (M)	0.0000000200000200.0	Cmpd 666, AutoMSn(652.8028), 26.7 min
43	E9PZQ0	Ryanodine receptor 1 OS=Mus musculus OX=10090 GN=Ryr1 PE=1 SV=1	296	564679	18	6.5	5.16	7111	6	1	1	663.344	1987.01	3	1986.98	0.0301	1	10.09	0.038	R	LHNRGAAEMVLQMISACK	G	Oxidation (M)	0.000000000000200000.0	Cmpd 332, AutoMSn(663.3440), 24.3 min
43	E9PZQ0	Ryanodine receptor 1 OS=Mus musculus OX=10090 GN=Ryr1 PE=1 SV=1	296	564679	18	6.5	5.16	7728	1	1	1	752.949	2255.83	3	2255.12	0.7043	0	24.75	0.0019	R	VQEVSAVLYHLDQTEHPYK	S			Cmpd 482, AutoMSn(752.9494), 25.6 min
43	E9PZQ0	Ryanodine receptor 1 OS=Mus musculus OX=10090 GN=Ryr1 PE=1 SV=1	296	564679	18	6.5	5.16	7852	10	0	1	777.401	2329.18	3	2329.21	-0.0298	0	18.03	0.0057	R	NFLELAESILEYFRPYLGR	I			Cmpd 394, AutoMSn(777.4009), 23.4 min
43	E9PZQ0	Ryanodine receptor 1 OS=Mus musculus OX=10090 GN=Ryr1 PE=1 SV=1	296	564679	18	6.5	5.16	7891	6	1	1	781.06	2340.16	3	2340.11	0.045	0	10.39	0.033	R	ALQEMLANTVEAGVESSQGGGHR	T			Cmpd 617, AutoMSn(781.0599), 27.1 min
43	E9PZQ0	Ryanodine receptor 1 OS=Mus musculus OX=10090 GN=Ryr1 PE=1 SV=1	296	564679	18	6.5	5.16	8099	9	0	1	814.444	2440.31	3	2440.29	0.0199	1	16.05	0.0097	K	KMLPIGLNMCAPTDQDLIVLAK	A	Carbamidomethyl (C)	0.0000000001000000000000.0	Cmpd 789, AutoMSn(814.4436), 34.2 min
43	E9PZQ0	Ryanodine receptor 1 OS=Mus musculus OX=10090 GN=Ryr1 PE=1 SV=1	296	564679	18	6.5	5.16	8313	2	1	1	843.757	2528.25	3	2528.36	-0.1148	1	16.76	0.0067	R	YLCLAVLPLITKCAPLFAGTEHR	A			Cmpd 378, AutoMSn(843.7572), 23.4 min
43	E9PZQ0	Ryanodine receptor 1 OS=Mus musculus OX=10090 GN=Ryr1 PE=1 SV=1	296	564679	18	6.5	5.16	8314	9	1	1	843.759	2528.26	3	2528.36	-0.1098	1	11.97	0.02	R	YLCLAVLPLITKCAPLFAGTEHR	A			Cmpd 381, AutoMSn(843.7589), 23.5 min
43	E9PZQ0	Ryanodine receptor 1 OS=Mus musculus OX=10090 GN=Ryr1 PE=1 SV=1	296	564679	18	6.5	5.16	8315	3	1	1	843.76	2528.26	3	2528.36	-0.105	1	15.81	0.0084	R	YLCLAVLPLITKCAPLFAGTEHR	A			Cmpd 384, AutoMSn(843.7605), 23.5 min
43	E9PZQ0	Ryanodine receptor 1 OS=Mus musculus OX=10090 GN=Ryr1 PE=1 SV=1	296	564679	18	6.5	5.16	8534	8	1	1	901.445	2701.31	3	2701.28	0.0326	1	10.77	0.027	R	GAAEMVLQMISACKGETGAMVSSTLK	L	Carbamidomethyl (C); 2 Oxidation (M)	0.00000000200010000002000000.0	Cmpd 730, AutoMSn(901.4446), 33.8 min
43	E9PZQ0	Ryanodine receptor 1 OS=Mus musculus OX=10090 GN=Ryr1 PE=1 SV=1	296	564679	18	6.5	5.16	8544	1	1	1	901.45	2701.33	3	2701.28	0.0499	1	18.37	0.0048	R	GAAEMVLQMISACKGETGAMVSSTLK	L	Carbamidomethyl (C); 2 Oxidation (M)	0.00002000000010000002000000.0	Cmpd 728, AutoMSn(901.4504), 33.8 min
43	E9PZQ0	Ryanodine receptor 1 OS=Mus musculus OX=10090 GN=Ryr1 PE=1 SV=1	296	564679	18	6.5	5.16	8597	2	1	1	915.226	2742.66	3	2743.26	-0.602	0	13.32	0.025	R	LGWAVQCQEPLMMMALHIPEENR	C	3 Oxidation (M)	0.00000000000222000000000.0	Cmpd 654, AutoMSn(915.2263), 28.0 min
43	E9PZQ0	Ryanodine receptor 1 OS=Mus musculus OX=10090 GN=Ryr1 PE=1 SV=1	296	564679	18	6.5	5.16	8815	2	0	1	983.078	2946.21	3	2945.47	0.746	0	20.81	0.0034	R	SLLIVQMGPQEENLMIQSIGNIMNNK	V	2 Oxidation (M)	0.00000000000000200000002000.0	Cmpd 578, AutoMSn(983.0779), 28.7 min
43	E9PZQ0	Ryanodine receptor 1 OS=Mus musculus OX=10090 GN=Ryr1 PE=1 SV=1	296	564679	18	6.5	5.16	8816	2	1	1	983.091	2946.25	3	2945.47	0.7843	0	16.16	0.0088	R	SLLIVQMGPQEENLMIQSIGNIMNNK	V	2 Oxidation (M)	0.00000000000000200000002000.0	Cmpd 576, AutoMSn(983.0907), 28.6 min
43	E9PZQ0	Ryanodine receptor 1 OS=Mus musculus OX=10090 GN=Ryr1 PE=1 SV=1	296	564679	18	6.5	5.16	8854	3	1	1	998.467	2992.38	3	2992.45	-0.0651	1	18.71	0.004	R	NYNLQMSGETLKTLLALGCHVGMADEK	A	Carbamidomethyl (C)	0.000000000000000000100000000.0	Cmpd 446, AutoMSn(998.4675), 25.2 min
44	Q8BX70	Vacuolar protein sorting-associated protein 13C OS=Mus musculus OX=10090 GN=Vps13c PE=1 SV=2	314	419824	20	8	6.37	4702	5	1	1	615.391	1228.77	2	1228.67	0.1007	1	14.15	0.023	R	IEEALQKAAEK	G			Cmpd 663, AutoMSn(615.3908), 36.9 min
44	Q8BX70	Vacuolar protein sorting-associated protein 13C OS=Mus musculus OX=10090 GN=Vps13c PE=1 SV=2	314	419824	20	8	6.37	4703	4	1	1	615.396	1228.78	2	1228.67	0.1111	1	16.85	0.028	R	IEEALQKAAEK	G			Cmpd 835, AutoMSn(615.3959), 37.1 min
44	Q8BX70	Vacuolar protein sorting-associated protein 13C OS=Mus musculus OX=10090 GN=Vps13c PE=1 SV=2	314	419824	20	8	6.37	4720	8	0	1	413.9	1238.68	3	1238.67	0.0059	1	13.9	0.019	R	ENRNVPEILR	V			Cmpd 4, AutoMSn(413.9003), 13.4 min
44	Q8BX70	Vacuolar protein sorting-associated protein 13C OS=Mus musculus OX=10090 GN=Vps13c PE=1 SV=2	314	419824	20	8	6.37	4722	5	0	1	413.9	1238.68	3	1238.67	0.0063	1	13.4	0.021	R	ENRNVPEILR	V			Cmpd 2, AutoMSn(413.9004), 13.3 min
44	Q8BX70	Vacuolar protein sorting-associated protein 13C OS=Mus musculus OX=10090 GN=Vps13c PE=1 SV=2	314	419824	20	8	6.37	4803	6	0	1	628.319	1254.62	2	1254.59	0.0345	0	13.79	0.021	R	NGPSFQTTFEK	T			Cmpd 60, AutoMSn(628.3186), 14.2 min
44	Q8BX70	Vacuolar protein sorting-associated protein 13C OS=Mus musculus OX=10090 GN=Vps13c PE=1 SV=2	314	419824	20	8	6.37	4985	8	1	1	655.377	1308.74	2	1308.71	0.0246	1	16.75	0.01	R	GSREHILEQLK	R			Cmpd 531, AutoMSn(655.3771), 32.1 min
44	Q8BX70	Vacuolar protein sorting-associated protein 13C OS=Mus musculus OX=10090 GN=Vps13c PE=1 SV=2	314	419824	20	8	6.37	5211	4	0	1	459.242	1374.7	3	1374.74	-0.0305	0	18.59	0.0065	K	IQGLDSSLSLQSK	K			Cmpd 152, AutoMSn(459.2423), 15.2 min
44	Q8BX70	Vacuolar protein sorting-associated protein 13C OS=Mus musculus OX=10090 GN=Vps13c PE=1 SV=2	314	419824	20	8	6.37	5215	5	0	1	459.243	1374.71	3	1374.74	-0.0293	0	16.16	0.011	K	IQGLDSSLSLQSK	K			Cmpd 149, AutoMSn(459.2426), 15.2 min
44	Q8BX70	Vacuolar protein sorting-associated protein 13C OS=Mus musculus OX=10090 GN=Vps13c PE=1 SV=2	314	419824	20	8	6.37	5219	5	0	1	459.243	1374.71	3	1374.74	-0.028	0	21.76	0.0031	K	IQGLDSSLSLQSK	K			Cmpd 52, AutoMSn(459.2431), 15.5 min
44	Q8BX70	Vacuolar protein sorting-associated protein 13C OS=Mus musculus OX=10090 GN=Vps13c PE=1 SV=2	314	419824	20	8	6.37	5220	5	0	1	459.243	1374.71	3	1374.74	-0.0278	0	16.35	0.011	K	IQGLDSSLSLQSK	K			Cmpd 55, AutoMSn(459.2432), 15.6 min
44	Q8BX70	Vacuolar protein sorting-associated protein 13C OS=Mus musculus OX=10090 GN=Vps13c PE=1 SV=2	314	419824	20	8	6.37	5221	9	0	1	459.243	1374.71	3	1374.74	-0.0274	0	12.57	0.026	K	IQGLDSSLSLQSK	K			Cmpd 104, AutoMSn(459.2433), 15.4 min
44	Q8BX70	Vacuolar protein sorting-associated protein 13C OS=Mus musculus OX=10090 GN=Vps13c PE=1 SV=2	314	419824	20	8	6.37	5223	8	0	1	459.244	1374.71	3	1374.74	-0.0252	0	14.61	0.016	K	IQGLDSSLSLQSK	K			Cmpd 45, AutoMSn(459.2440), 15.4 min
44	Q8BX70	Vacuolar protein sorting-associated protein 13C OS=Mus musculus OX=10090 GN=Vps13c PE=1 SV=2	314	419824	20	8	6.37	5456	5	0	1	483.943	1448.81	3	1448.77	0.0374	0	13.09	0.024	R	VVTLTPFCTVANK	S	Carbamidomethyl (C)	0.0000000100000.0	Cmpd 88, AutoMSn(483.9430), 18.3 min
44	Q8BX70	Vacuolar protein sorting-associated protein 13C OS=Mus musculus OX=10090 GN=Vps13c PE=1 SV=2	314	419824	20	8	6.37	3724	5	1	1	486.243	1455.71	3	1455.78	-0.0674	0	14.47	0.036	R	LGELTLHLMASAGK	M	Oxidation (M)	0.00000000200000.0	Cmpd 1070, AutoMSn(486.2433), 36.5 min
44	Q8BX70	Vacuolar protein sorting-associated protein 13C OS=Mus musculus OX=10090 GN=Vps13c PE=1 SV=2	314	419824	20	8	6.37	3731	7	1	1	486.248	1455.72	3	1455.78	-0.0549	0	14.03	0.04	R	LGELTLHLMASAGK	M	Oxidation (M)	0.00000000200000.0	Cmpd 870, AutoMSn(486.2475), 36.8 min
44	Q8BX70	Vacuolar protein sorting-associated protein 13C OS=Mus musculus OX=10090 GN=Vps13c PE=1 SV=2	314	419824	20	8	6.37	5677	8	0	1	501.941	1502.8	3	1502.83	-0.0305	1	15.62	0.013	K	IQGLDSSLSLQSKK	Q			Cmpd 75, AutoMSn(501.9406), 13.5 min
44	Q8BX70	Vacuolar protein sorting-associated protein 13C OS=Mus musculus OX=10090 GN=Vps13c PE=1 SV=2	314	419824	20	8	6.37	5678	4	0	1	501.941	1502.8	3	1502.83	-0.0298	1	20.15	0.0047	K	IQGLDSSLSLQSKK	Q			Cmpd 72, AutoMSn(501.9408), 13.4 min
44	Q8BX70	Vacuolar protein sorting-associated protein 13C OS=Mus musculus OX=10090 GN=Vps13c PE=1 SV=2	314	419824	20	8	6.37	5680	2	0	1	501.941	1502.8	3	1502.83	-0.0293	1	22.47	0.0028	K	IQGLDSSLSLQSKK	Q			Cmpd 8, AutoMSn(501.9410), 13.4 min
44	Q8BX70	Vacuolar protein sorting-associated protein 13C OS=Mus musculus OX=10090 GN=Vps13c PE=1 SV=2	314	419824	20	8	6.37	5681	1	0	1	501.941	1502.8	3	1502.83	-0.0279	1	24.61	0.0017	K	IQGLDSSLSLQSKK	Q			Cmpd 3, AutoMSn(501.9414), 13.6 min
44	Q8BX70	Vacuolar protein sorting-associated protein 13C OS=Mus musculus OX=10090 GN=Vps13c PE=1 SV=2	314	419824	20	8	6.37	5682	10	0	1	501.942	1502.8	3	1502.83	-0.0278	1	15.09	0.015	K	IQGLDSSLSLQSKK	Q			Cmpd 14, AutoMSn(501.9415), 13.8 min
44	Q8BX70	Vacuolar protein sorting-associated protein 13C OS=Mus musculus OX=10090 GN=Vps13c PE=1 SV=2	314	419824	20	8	6.37	5683	2	0	1	501.942	1502.8	3	1502.83	-0.0272	1	23.19	0.0023	K	IQGLDSSLSLQSKK	Q			Cmpd 12, AutoMSn(501.9417), 13.7 min
44	Q8BX70	Vacuolar protein sorting-associated protein 13C OS=Mus musculus OX=10090 GN=Vps13c PE=1 SV=2	314	419824	20	8	6.37	5686	1	1	1	501.942	1502.8	3	1502.83	-0.0256	1	22.03	0.0031	K	IQGLDSSLSLQSKK	Q			Cmpd 8, AutoMSn(501.9422), 13.6 min
44	Q8BX70	Vacuolar protein sorting-associated protein 13C OS=Mus musculus OX=10090 GN=Vps13c PE=1 SV=2	314	419824	20	8	6.37	5688	3	0	1	501.942	1502.81	3	1502.83	-0.0246	1	24.23	0.0018	K	IQGLDSSLSLQSKK	Q			Cmpd 7, AutoMSn(501.9425), 13.3 min
44	Q8BX70	Vacuolar protein sorting-associated protein 13C OS=Mus musculus OX=10090 GN=Vps13c PE=1 SV=2	314	419824	20	8	6.37	5689	6	0	1	501.943	1502.81	3	1502.83	-0.0223	1	17.94	0.0078	K	IQGLDSSLSLQSKK	Q			Cmpd 5, AutoMSn(501.9433), 13.4 min
44	Q8BX70	Vacuolar protein sorting-associated protein 13C OS=Mus musculus OX=10090 GN=Vps13c PE=1 SV=2	314	419824	20	8	6.37	5690	5	0	1	501.944	1502.81	3	1502.83	-0.0208	1	19.64	0.0053	K	IQGLDSSLSLQSKK	Q			Cmpd 10, AutoMSn(501.9438), 13.6 min
44	Q8BX70	Vacuolar protein sorting-associated protein 13C OS=Mus musculus OX=10090 GN=Vps13c PE=1 SV=2	314	419824	20	8	6.37	5947	3	1	1	791.625	1581.24	2	1581.85	-0.6189	0	13.01	0.043	K	NIIVMNVDSLSIHK	K			Cmpd 342, AutoMSn(791.6252), 22.5 min
44	Q8BX70	Vacuolar protein sorting-associated protein 13C OS=Mus musculus OX=10090 GN=Vps13c PE=1 SV=2	314	419824	20	8	6.37	4308	5	1	1	547.348	1639.02	3	1639.8	-0.7724	0	18.9	0.017	K	CPATNMEYLVGVSIK	M	Oxidation (M)	0.000002000000000.0	Cmpd 596, AutoMSn(547.3481), 35.1 min
44	Q8BX70	Vacuolar protein sorting-associated protein 13C OS=Mus musculus OX=10090 GN=Vps13c PE=1 SV=2	314	419824	20	8	6.37	4309	5	1	1	547.351	1639.03	3	1639.8	-0.7647	0	18.66	0.018	K	CPATNMEYLVGVSIK	M	Oxidation (M)	0.000002000000000.0	Cmpd 630, AutoMSn(547.3507), 35.0 min
44	Q8BX70	Vacuolar protein sorting-associated protein 13C OS=Mus musculus OX=10090 GN=Vps13c PE=1 SV=2	314	419824	20	8	6.37	4310	9	1	1	547.352	1639.03	3	1639.8	-0.7601	0	20.04	0.014	K	CPATNMEYLVGVSIK	M	Oxidation (M)	0.000002000000000.0	Cmpd 428, AutoMSn(547.3522), 34.9 min
44	Q8BX70	Vacuolar protein sorting-associated protein 13C OS=Mus musculus OX=10090 GN=Vps13c PE=1 SV=2	314	419824	20	8	6.37	4311	10	1	1	547.353	1639.04	3	1639.8	-0.7581	0	17.55	0.024	K	CPATNMEYLVGVSIK	M	Oxidation (M)	0.000002000000000.0	Cmpd 418, AutoMSn(547.3529), 34.9 min
[truncated: 11,315 more rows]

## Sheet: NI no2
Header	--------------------------------------------------------
[truncated: 10,001 more rows]

## Sheet: NI no3
Header	--------------------------------------------------------
[truncated: 16,793 more rows]

[truncated: 9 more sheets: 2wk no1, 2wk no2, 2wk no3, 4wk no1, 4wk no2, 4wk no3, 8wk no1, 8wk no2, 8wk no3]
