# Supplementary material for: Identification and profiling of Trichinella spiralis circulating antigens and proteins in sera of mice with trichinellosis
Source: PLoS One. 2022 Mar 10;17(3):e0265013. doi: 10.1371/journal.pone.0265013 (PMC8912135; doi:10.1371/journal.pone.0265013)
Supplement: S2 Table — (XLSX) [file pone.0265013.s002.xlsx]

## Sheet: 2wk no1
Header	--------------------------------------------------------
Search title	Submitted from Copy of Copy of 2wk no2 TSDB by Mascot Daemon on SEARCH-SERVER
Timestamp	2021-06-03T10:32:29Z
User
Email
Report URI	http://127.0.0.1/mascot/cgi/master_results.pl?file=../data/20210603/F001936.dat
Peak list data path	C:\Program Files (x86)\Matrix Science\Mascot Daemon\mgf\98 Copy of Copy of 2wk no2 TSDB\mascot_daemon_merge.mgf
Peak list format	Mascot generic
Search type	MIS
Mascot version	2.3.0
Database	Trichinellaspiralis
Fasta file	sequence.fasta
Total sequences	46838
Total residues	18440007
Sequences after taxonomy filter	46838
Number of queries	10308
Variable modifications	--------------------------------------------------------
Identifier	Name	Delta	Neutral loss(es)
1	Carbamidomethyl (C)	57.0215
2	Oxidation (M)	15.9949	0	63.9983
Search Parameters	--------------------------------------------------------
Taxonomy filter	All entries
Enzyme	Trypsin
Maximum Missed Cleavages	1
Fixed modifications
Variable modifications	Carbamidomethyl (C),Oxidation (M)
Peptide Mass Tolerance	0.8
Peptide Mass Tolerance Units	Da
Fragment Mass Tolerance	0.8
Fragment Mass Tolerance Units	Da
Mass values	Monoisotopic
Instrument type	ESI-QUAD-TOF
Format parameters	--------------------------------------------------------
Significance threshold	0.05
Max. number of hits	0
Use MudPIT protein scoring	1
Ions score cut-off	0
Include same-set proteins	0
Include sub-set proteins	0
Include unassigned	0
Require bold red	0
Protein hits	--------------------------------------------------------
prot_hit_num	prot_acc	prot_desc	prot_score	prot_mass	prot_sequences_sig	prot_cover	prot_pi	pep_query	pep_rank	pep_isbold	pep_isunique	pep_exp_mz	pep_exp_mr	pep_exp_z	pep_calc_mr	pep_delta	pep_miss	pep_score	pep_expect	pep_res_before	pep_seq	pep_res_after	pep_var_mod	pep_var_mod_pos	pep_scan_title
1	KRY36094.1	hypothetical protein T01_3198 [Trichinella spiralis]	38	38606	1	3.9	9.3	6958	1	1	1	828.387	1654.76	2	1654.95	-0.1928	1	33.37	0.00044	R	LLFRLMIHCIQIR	K			Cmpd 439, AutoMSn(828.3873), 22.0 min
1	KRY36094.1	hypothetical protein T01_3198 [Trichinella spiralis]	38	38606	1	3.9	9.3	6959	1	1	1	552.595	1654.76	3	1654.95	-0.1912	1	17.53	0.017	R	LLFRLMIHCIQIR	K			Cmpd 436, AutoMSn(552.5945), 22.0 min
1	KRY36094.1	hypothetical protein T01_3198 [Trichinella spiralis]	38	38606	1	3.9	9.3	6960	1	1	1	828.388	1654.76	2	1654.95	-0.191	1	37.64	0.00016	R	LLFRLMIHCIQIR	K			Cmpd 435, AutoMSn(828.3881), 22.0 min
1	KRY36094.1	hypothetical protein T01_3198 [Trichinella spiralis]	38	38606	1	3.9	9.3	6961	1	1	1	828.389	1654.76	2	1654.95	-0.1886	1	30.46	0.00086	R	LLFRLMIHCIQIR	K			Cmpd 432, AutoMSn(828.3894), 21.9 min	emPAI	0.09
2	KRY28736.1	WD repeat-containing protein 44 [Trichinella spiralis]	82	151552	6	4.9	6.75	3243	1	1	1	412.753	823.492	2	823.375	0.117	0	22.83	0.0062	R	QLSMSDK	E	Oxidation (M)	0.0002000.0	Cmpd 189, AutoMSn(412.7531), 17.1 min
2	KRY28736.1	WD repeat-containing protein 44 [Trichinella spiralis]	82	151552	6	4.9	6.75	3245	1	1	1	412.753	823.492	2	823.375	0.1177	0	29.13	0.0015	R	QLSMSDK	E	Oxidation (M)	0.0002000.0	Cmpd 136, AutoMSn(412.7534), 17.0 min
2	KRY28736.1	WD repeat-containing protein 44 [Trichinella spiralis]	82	151552	6	4.9	6.75	3247	1	1	1	412.753	823.492	2	823.375	0.1178	0	29.13	0.0015	R	QLSMSDK	E	Oxidation (M)	0.0002000.0	Cmpd 156, AutoMSn(412.7534), 17.0 min
2	KRY28736.1	WD repeat-containing protein 44 [Trichinella spiralis]	82	151552	6	4.9	6.75	3250	2	1	1	412.754	823.493	2	823.375	0.1186	0	21.18	0.0091	R	QLSMSDK	E	Oxidation (M)	0.0002000.0	Cmpd 240, AutoMSn(412.7538), 17.1 min
2	KRY28736.1	WD repeat-containing protein 44 [Trichinella spiralis]	82	151552	6	4.9	6.75	3253	2	1	1	412.754	823.494	2	823.375	0.1192	0	20.76	0.01	R	QLSMSDK	E	Oxidation (M)	0.0002000.0	Cmpd 242, AutoMSn(412.7542), 17.1 min
2	KRY28736.1	WD repeat-containing protein 44 [Trichinella spiralis]	82	151552	6	4.9	6.75	3255	1	1	1	412.754	823.494	2	823.375	0.1195	0	27.85	0.002	R	QLSMSDK	E	Oxidation (M)	0.0002000.0	Cmpd 60, AutoMSn(412.7543), 17.1 min
2	KRY28736.1	WD repeat-containing protein 44 [Trichinella spiralis]	82	151552	6	4.9	6.75	3260	1	1	1	412.755	823.495	2	823.375	0.1202	0	29.13	0.0015	R	QLSMSDK	E	Oxidation (M)	0.0002000.0	Cmpd 38, AutoMSn(412.7546), 17.1 min
2	KRY28736.1	WD repeat-containing protein 44 [Trichinella spiralis]	82	151552	6	4.9	6.75	3261	1	1	1	412.755	823.495	2	823.375	0.121	0	21.42	0.0086	R	QLSMSDK	E	Oxidation (M)	0.0002000.0	Cmpd 278, AutoMSn(412.7550), 17.1 min
2	KRY28736.1	WD repeat-containing protein 44 [Trichinella spiralis]	82	151552	6	4.9	6.75	4312	1	1	1	515.291	1028.57	2	1028.54	0.0242	1	11.85	0.074	K	QEMQKLPR	C			Cmpd 675, AutoMSn(515.2912), 29.6 min
2	KRY28736.1	WD repeat-containing protein 44 [Trichinella spiralis]	82	151552	6	4.9	6.75	4313	2	1	1	515.292	1028.57	2	1028.54	0.0251	1	10.51	0.1	K	QEMQKLPR	C			Cmpd 676, AutoMSn(515.2917), 29.6 min
2	KRY28736.1	WD repeat-containing protein 44 [Trichinella spiralis]	82	151552	6	4.9	6.75	4315	4	1	1	515.295	1028.57	2	1028.54	0.0312	1	12.06	0.071	K	QEMQKLPR	C			Cmpd 679, AutoMSn(515.2947), 29.7 min
2	KRY28736.1	WD repeat-containing protein 44 [Trichinella spiralis]	82	151552	6	4.9	6.75	4467	7	1	1	523.779	1045.54	2	1045.56	-0.0129	0	19.99	0.012	R	NDFLPTAIR	Q			Cmpd 37, AutoMSn(523.7786), 16.0 min
2	KRY28736.1	WD repeat-containing protein 44 [Trichinella spiralis]	82	151552	6	4.9	6.75	4468	4	1	1	523.779	1045.54	2	1045.56	-0.0125	0	20.59	0.011	R	NDFLPTAIR	Q			Cmpd 26, AutoMSn(523.7789), 16.1 min
2	KRY28736.1	WD repeat-containing protein 44 [Trichinella spiralis]	82	151552	6	4.9	6.75	4470	7	1	1	523.779	1045.54	2	1045.56	-0.012	0	19.74	0.013	R	NDFLPTAIR	Q			Cmpd 22, AutoMSn(523.7791), 16.0 min
2	KRY28736.1	WD repeat-containing protein 44 [Trichinella spiralis]	82	151552	6	4.9	6.75	4472	7	1	1	523.779	1045.54	2	1045.56	-0.0117	0	19.32	0.014	R	NDFLPTAIR	Q			Cmpd 33, AutoMSn(523.7792), 16.0 min
2	KRY28736.1	WD repeat-containing protein 44 [Trichinella spiralis]	82	151552	6	4.9	6.75	4475	8	1	1	523.779	1045.54	2	1045.56	-0.0111	0	18.57	0.017	R	NDFLPTAIR	Q			Cmpd 84, AutoMSn(523.7795), 15.8 min
2	KRY28736.1	WD repeat-containing protein 44 [Trichinella spiralis]	82	151552	6	4.9	6.75	4476	1	1	1	523.78	1045.55	2	1045.56	-0.0103	0	22.67	0.0067	R	NDFLPTAIR	Q			Cmpd 32, AutoMSn(523.7799), 15.9 min
2	KRY28736.1	WD repeat-containing protein 44 [Trichinella spiralis]	82	151552	6	4.9	6.75	4478	8	1	1	523.78	1045.55	2	1045.56	-0.0092	0	15.3	0.036	R	NDFLPTAIR	Q			Cmpd 17, AutoMSn(523.7805), 15.9 min
2	KRY28736.1	WD repeat-containing protein 44 [Trichinella spiralis]	82	151552	6	4.9	6.75	4479	1	1	1	523.78	1045.55	2	1045.56	-0.0092	0	32.33	0.00072	R	NDFLPTAIR	Q			Cmpd 30, AutoMSn(523.7805), 15.8 min
2	KRY28736.1	WD repeat-containing protein 44 [Trichinella spiralis]	82	151552	6	4.9	6.75	4480	7	1	1	523.781	1045.55	2	1045.56	-0.0085	0	17.77	0.021	R	NDFLPTAIR	Q			Cmpd 19, AutoMSn(523.7808), 15.9 min
2	KRY28736.1	WD repeat-containing protein 44 [Trichinella spiralis]	82	151552	6	4.9	6.75	4483	7	1	1	523.781	1045.55	2	1045.56	-0.0075	0	20.94	0.01	R	NDFLPTAIR	Q			Cmpd 31, AutoMSn(523.7814), 15.9 min
2	KRY28736.1	WD repeat-containing protein 44 [Trichinella spiralis]	82	151552	6	4.9	6.75	4484	7	1	1	523.782	1045.55	2	1045.56	-0.0067	0	18.88	0.016	R	NDFLPTAIR	Q			Cmpd 21, AutoMSn(523.7818), 16.0 min
2	KRY28736.1	WD repeat-containing protein 44 [Trichinella spiralis]	82	151552	6	4.9	6.75	4486	6	1	1	523.783	1045.55	2	1045.56	-0.0047	0	22.3	0.0073	R	NDFLPTAIR	Q			Cmpd 19, AutoMSn(523.7827), 15.9 min
2	KRY28736.1	WD repeat-containing protein 44 [Trichinella spiralis]	82	151552	6	4.9	6.75	5463	2	1	0	1268.33	1267.33	1	1266.65	0.6804	1	10.1	0.21	R	NKTPEEPLPDK	S			Cmpd 915, AutoMSn(1268.3333), 31.5 min
2	KRY28736.1	WD repeat-containing protein 44 [Trichinella spiralis]	82	151552	6	4.9	6.75	5853	4	1	1	682.866	1363.72	2	1363.65	0.0646	0	10.02	0.11	K	EWLNSGDLFQR	A			Cmpd 254, AutoMSn(682.8656), 17.9 min
2	KRY28736.1	WD repeat-containing protein 44 [Trichinella spiralis]	82	151552	6	4.9	6.75	5854	6	1	1	455.581	1363.72	3	1363.65	0.0687	0	10.13	0.11	K	EWLNSGDLFQR	A			Cmpd 255, AutoMSn(455.5808), 17.9 min
2	KRY28736.1	WD repeat-containing protein 44 [Trichinella spiralis]	82	151552	6	4.9	6.75	8126	4	1	0	666.671	1996.99	3	1996.96	0.0265	0	16.03	0.022	R	ISSGCCNPGVNPLSLHMLR	K			Cmpd 249, AutoMSn(666.6709), 18.5 min	emPAI	0.02
3	KRY30768.1	Calumenin-A, partial [Trichinella spiralis]	32	36512	1	6.6	4.32	9118	1	1	1	789.336	2364.98	3	2365.16	-0.177	1	25.1	0.003	R	LDADVAQSRLLTLAMTMDVDR	D	2 Oxidation (M)	0.000000000000002020000.0	Cmpd 391, AutoMSn(789.3355), 22.8 min
3	KRY30768.1	Calumenin-A, partial [Trichinella spiralis]	32	36512	1	6.6	4.32	9119	2	1	1	789.343	2365.01	3	2365.16	-0.1541	1	23.58	0.0039	R	LDADVAQSRLLTLAMTMDVDR	D	2 Oxidation (M)	0.000000000000002020000.0	Cmpd 392, AutoMSn(789.3432), 22.8 min
3	KRY30768.1	Calumenin-A, partial [Trichinella spiralis]	32	36512	1	6.6	4.32	9120	1	1	1	789.353	2365.04	3	2365.16	-0.1259	1	31.56	0.00058	R	LDADVAQSRLLTLAMTMDVDR	D	2 Oxidation (M)	0.000000000000002020000.0	Cmpd 395, AutoMSn(789.3526), 22.9 min	emPAI	0.09

## Sheet: 2wk no2
Header	--------------------------------------------------------
Search title	Submitted from Copy of Copy of 2wk no3 TSDB by Mascot Daemon on SEARCH-SERVER
Timestamp	2021-06-03T10:37:12Z
User
Email
Report URI	http://127.0.0.1/mascot/cgi/master_results.pl?file=../data/20210603/F001941.dat
Peak list data path	C:\Program Files (x86)\Matrix Science\Mascot Daemon\mgf\103 Copy of Copy of 2wk no3 TSDB\mascot_daemon_merge.mgf
Peak list format	Mascot generic
Search type	MIS
Mascot version	2.3.0
Database	Trichinellaspiralis
Fasta file	sequence.fasta
Total sequences	46838
Total residues	18440007
Sequences after taxonomy filter	46838
Number of queries	9081
Variable modifications	--------------------------------------------------------
Identifier	Name	Delta	Neutral loss(es)
1	Carbamidomethyl (C)	57.0215
2	Oxidation (M)	15.9949	0	63.9983
Search Parameters	--------------------------------------------------------
Taxonomy filter	All entries
Enzyme	Trypsin
Maximum Missed Cleavages	1
Fixed modifications
Variable modifications	Carbamidomethyl (C),Oxidation (M)
Peptide Mass Tolerance	0.8
Peptide Mass Tolerance Units	Da
Fragment Mass Tolerance	0.8
Fragment Mass Tolerance Units	Da
Mass values	Monoisotopic
Instrument type	ESI-QUAD-TOF
Format parameters	--------------------------------------------------------
Significance threshold	0.05
Max. number of hits	0
Use MudPIT protein scoring	1
Ions score cut-off	0
Include same-set proteins	0
Include sub-set proteins	0
Include unassigned	0
Require bold red	0
Protein hits	--------------------------------------------------------
prot_hit_num	prot_acc	prot_desc	prot_score	prot_mass	prot_sequences_sig	prot_cover	prot_pi	pep_query	pep_rank	pep_isbold	pep_isunique	pep_exp_mz	pep_exp_mr	pep_exp_z	pep_calc_mr	pep_delta	pep_miss	pep_score	pep_expect	pep_res_before	pep_seq	pep_res_after	pep_var_mod	pep_var_mod_pos	pep_scan_title
1	KRY36094.1	hypothetical protein T01_3198 [Trichinella spiralis]	37	38606	1	3.9	9.3	6750	1	1	1	828.387	1654.76	2	1654.95	-0.1929	1	36.87	0.0002	R	LLFRLMIHCIQIR	K			Cmpd 432, AutoMSn(828.3872), 21.8 min
1	KRY36094.1	hypothetical protein T01_3198 [Trichinella spiralis]	37	38606	1	3.9	9.3	6751	1	1	1	828.388	1654.76	2	1654.95	-0.1917	1	23.3	0.0045	R	LLFRLMIHCIQIR	K			Cmpd 434, AutoMSn(828.3878), 21.9 min
1	KRY36094.1	hypothetical protein T01_3198 [Trichinella spiralis]	37	38606	1	3.9	9.3	6752	2	1	1	552.595	1654.76	3	1654.95	-0.191	1	11.35	0.07	R	LLFRLMIHCIQIR	K			Cmpd 441, AutoMSn(552.5945), 22.0 min
1	KRY36094.1	hypothetical protein T01_3198 [Trichinella spiralis]	37	38606	1	3.9	9.3	6753	1	1	1	828.389	1654.76	2	1654.95	-0.1903	1	27.21	0.0018	R	LLFRLMIHCIQIR	K			Cmpd 437, AutoMSn(828.3885), 22.0 min
1	KRY36094.1	hypothetical protein T01_3198 [Trichinella spiralis]	37	38606	1	3.9	9.3	6754	1	1	1	552.596	1654.76	3	1654.95	-0.188	1	12.32	0.056	R	LLFRLMIHCIQIR	K			Cmpd 438, AutoMSn(552.5955), 22.0 min
1	KRY36094.1	hypothetical protein T01_3198 [Trichinella spiralis]	37	38606	1	3.9	9.3	6755	1	1	1	552.598	1654.77	3	1654.95	-0.1817	1	17.97	0.015	R	LLFRLMIHCIQIR	K			Cmpd 435, AutoMSn(552.5976), 21.9 min	emPAI	0.09
2	KRY43095.1	Peroxidasin -like protein, partial [Trichinella spiralis]	65	135808	4	4.5	6.97	5140	1	0	0	579.6	1157.19	2	1156.57	0.6197	1	24.84	0.015	K	HSETKATPMR	D			Cmpd 1024, AutoMSn(579.6000), 35.8 min
2	KRY43095.1	Peroxidasin -like protein, partial [Trichinella spiralis]	65	135808	4	4.5	6.97	5141	1	0	0	579.6	1157.19	2	1156.57	0.6203	1	24.66	0.016	K	HSETKATPMR	D			Cmpd 595, AutoMSn(579.6003), 35.8 min
2	KRY43095.1	Peroxidasin -like protein, partial [Trichinella spiralis]	65	135808	4	4.5	6.97	5157	3	0	0	579.608	1157.2	2	1156.57	0.6353	1	13.8	0.19	K	HSETKATPMR	D			Cmpd 871, AutoMSn(579.6078), 35.6 min
2	KRY43095.1	Peroxidasin -like protein, partial [Trichinella spiralis]	65	135808	4	4.5	6.97	6000	4	1	0	476.248	1425.72	3	1425.68	0.0446	1	13.78	0.043	K	MTMAKIICNNSK	N	Carbamidomethyl (C); Oxidation (M)	0.200000010000.0	Cmpd 149, AutoMSn(476.2481), 18.0 min
2	KRY43095.1	Peroxidasin -like protein, partial [Trichinella spiralis]	65	135808	4	4.5	6.97	6208	2	0	0	739.971	1477.93	2	1478.65	-0.7209	0	14.65	0.052	R	TMPAPAESCSLGSR	K	Carbamidomethyl (C); Oxidation (M)	0.02000000100000.0	Cmpd 565, AutoMSn(739.9715), 28.4 min
2	KRY43095.1	Peroxidasin -like protein, partial [Trichinella spiralis]	65	135808	4	4.5	6.97	6210	1	0	0	740.08	1478.15	2	1478.65	-0.5042	0	22.94	0.01	R	TMPAPAESCSLGSR	K	Carbamidomethyl (C); Oxidation (M)	0.02000000100000.0	Cmpd 726, AutoMSn(740.0799), 28.5 min
2	KRY43095.1	Peroxidasin -like protein, partial [Trichinella spiralis]	65	135808	4	4.5	6.97	6226	1	0	0	740.422	1478.83	2	1478.65	0.1809	0	18.56	0.015	R	TMPAPAESCSLGSR	K	Carbamidomethyl (C); Oxidation (M)	0.02000000100000.0	Cmpd 562, AutoMSn(740.4224), 28.3 min
2	KRY43095.1	Peroxidasin -like protein, partial [Trichinella spiralis]	65	135808	4	4.5	6.97	6227	1	0	0	740.424	1478.83	2	1478.65	0.1844	0	21.64	0.0073	R	TMPAPAESCSLGSR	K	Carbamidomethyl (C); Oxidation (M)	0.02000000100000.0	Cmpd 446, AutoMSn(740.4242), 28.4 min
2	KRY43095.1	Peroxidasin -like protein, partial [Trichinella spiralis]	65	135808	4	4.5	6.97	6229	3	0	0	740.426	1478.84	2	1478.65	0.1879	0	12.14	0.065	R	TMPAPAESCSLGSR	K	Carbamidomethyl (C); Oxidation (M)	0.02000000100000.0	Cmpd 366, AutoMSn(740.4259), 28.4 min
2	KRY43095.1	Peroxidasin -like protein, partial [Trichinella spiralis]	65	135808	4	4.5	6.97	6230	1	0	0	740.426	1478.84	2	1478.65	0.1888	0	21.72	0.0072	R	TMPAPAESCSLGSR	K	Carbamidomethyl (C); Oxidation (M)	0.02000000100000.0	Cmpd 414, AutoMSn(740.4264), 28.3 min
2	KRY43095.1	Peroxidasin -like protein, partial [Trichinella spiralis]	65	135808	4	4.5	6.97	6231	1	0	0	740.428	1478.84	2	1478.65	0.1915	0	29.35	0.0012	R	TMPAPAESCSLGSR	K	Carbamidomethyl (C); Oxidation (M)	0.02000000100000.0	Cmpd 449, AutoMSn(740.4277), 28.4 min
2	KRY43095.1	Peroxidasin -like protein, partial [Trichinella spiralis]	65	135808	4	4.5	6.97	6232	1	0	0	740.428	1478.84	2	1478.65	0.1929	0	19.85	0.011	R	TMPAPAESCSLGSR	K	Carbamidomethyl (C); Oxidation (M)	0.02000000100000.0	Cmpd 593, AutoMSn(740.4284), 28.3 min
2	KRY43095.1	Peroxidasin -like protein, partial [Trichinella spiralis]	65	135808	4	4.5	6.97	6233	1	0	0	740.428	1478.84	2	1478.65	0.1932	0	21.2	0.0082	R	TMPAPAESCSLGSR	K	Carbamidomethyl (C); Oxidation (M)	0.02000000100000.0	Cmpd 422, AutoMSn(740.4285), 28.5 min
2	KRY43095.1	Peroxidasin -like protein, partial [Trichinella spiralis]	65	135808	4	4.5	6.97	6235	1	0	0	740.429	1478.84	2	1478.65	0.1949	0	25.85	0.0028	R	TMPAPAESCSLGSR	K	Carbamidomethyl (C); Oxidation (M)	0.02000000100000.0	Cmpd 595, AutoMSn(740.4294), 28.4 min
2	KRY43095.1	Peroxidasin -like protein, partial [Trichinella spiralis]	65	135808	4	4.5	6.97	6236	1	0	0	740.43	1478.84	2	1478.65	0.1952	0	21.88	0.007	R	TMPAPAESCSLGSR	K	Carbamidomethyl (C); Oxidation (M)	0.02000000100000.0	Cmpd 451, AutoMSn(740.4296), 28.5 min
2	KRY43095.1	Peroxidasin -like protein, partial [Trichinella spiralis]	65	135808	4	4.5	6.97	6237	1	0	0	740.43	1478.85	2	1478.65	0.1967	0	20.07	0.011	R	TMPAPAESCSLGSR	K	Carbamidomethyl (C); Oxidation (M)	0.02000000100000.0	Cmpd 597, AutoMSn(740.4303), 28.4 min
2	KRY43095.1	Peroxidasin -like protein, partial [Trichinella spiralis]	65	135808	4	4.5	6.97	6238	1	0	0	740.43	1478.85	2	1478.65	0.1969	0	19.66	0.012	R	TMPAPAESCSLGSR	K	Carbamidomethyl (C); Oxidation (M)	0.02000000100000.0	Cmpd 568, AutoMSn(740.4304), 28.4 min
2	KRY43095.1	Peroxidasin -like protein, partial [Trichinella spiralis]	65	135808	4	4.5	6.97	6239	1	0	0	740.43	1478.85	2	1478.65	0.197	0	25.44	0.0031	R	TMPAPAESCSLGSR	K	Carbamidomethyl (C); Oxidation (M)	0.02000000100000.0	Cmpd 722, AutoMSn(740.4304), 28.4 min
2	KRY43095.1	Peroxidasin -like protein, partial [Trichinella spiralis]	65	135808	4	4.5	6.97	6240	1	0	0	740.431	1478.85	2	1478.65	0.1984	0	20.32	0.01	R	TMPAPAESCSLGSR	K	Carbamidomethyl (C); Oxidation (M)	0.02000000100000.0	Cmpd 417, AutoMSn(740.4311), 28.4 min
2	KRY43095.1	Peroxidasin -like protein, partial [Trichinella spiralis]	65	135808	4	4.5	6.97	6241	1	0	0	740.432	1478.85	2	1478.65	0.1993	0	20.07	0.011	R	TMPAPAESCSLGSR	K	Carbamidomethyl (C); Oxidation (M)	0.02000000100000.0	Cmpd 723, AutoMSn(740.4316), 28.4 min
2	KRY43095.1	Peroxidasin -like protein, partial [Trichinella spiralis]	65	135808	4	4.5	6.97	6242	1	0	0	740.432	1478.85	2	1478.65	0.1999	0	20.21	0.01	R	TMPAPAESCSLGSR	K	Carbamidomethyl (C); Oxidation (M)	0.02000000100000.0	Cmpd 749, AutoMSn(740.4319), 28.5 min
2	KRY43095.1	Peroxidasin -like protein, partial [Trichinella spiralis]	65	135808	4	4.5	6.97	6243	1	0	0	740.432	1478.85	2	1478.65	0.2004	0	20.2	0.01	R	TMPAPAESCSLGSR	K	Carbamidomethyl (C); Oxidation (M)	0.02000000100000.0	Cmpd 743, AutoMSn(740.4321), 28.3 min
2	KRY43095.1	Peroxidasin -like protein, partial [Trichinella spiralis]	65	135808	4	4.5	6.97	6244	1	0	0	740.433	1478.85	2	1478.65	0.2027	0	20.21	0.01	R	TMPAPAESCSLGSR	K	Carbamidomethyl (C); Oxidation (M)	0.02000000100000.0	Cmpd 746, AutoMSn(740.4333), 28.4 min
2	KRY43095.1	Peroxidasin -like protein, partial [Trichinella spiralis]	65	135808	4	4.5	6.97	6245	1	0	0	493.959	1478.86	3	1478.65	0.2071	0	22.91	0.0057	R	TMPAPAESCSLGSR	K	Carbamidomethyl (C); Oxidation (M)	0.02000000100000.0	Cmpd 727, AutoMSn(493.9594), 28.5 min
2	KRY43095.1	Peroxidasin -like protein, partial [Trichinella spiralis]	65	135808	4	4.5	6.97	6246	1	0	0	493.96	1478.86	3	1478.65	0.2076	0	35.69	0.0003	R	TMPAPAESCSLGSR	K	Carbamidomethyl (C); Oxidation (M)	0.02000000100000.0	Cmpd 725, AutoMSn(493.9596), 28.4 min
2	KRY43095.1	Peroxidasin -like protein, partial [Trichinella spiralis]	65	135808	4	4.5	6.97	6247	1	0	0	493.96	1478.86	3	1478.65	0.2084	0	26.59	0.0025	R	TMPAPAESCSLGSR	K	Carbamidomethyl (C); Oxidation (M)	0.02000000100000.0	Cmpd 754, AutoMSn(493.9598), 28.5 min
2	KRY43095.1	Peroxidasin -like protein, partial [Trichinella spiralis]	65	135808	4	4.5	6.97	6248	1	0	0	493.96	1478.86	3	1478.65	0.2095	0	26.48	0.0025	R	TMPAPAESCSLGSR	K	Carbamidomethyl (C); Oxidation (M)	0.02000000100000.0	Cmpd 730, AutoMSn(493.9602), 28.5 min
2	KRY43095.1	Peroxidasin -like protein, partial [Trichinella spiralis]	65	135808	4	4.5	6.97	7728	8	1	0	1019.53	2037.04	2	2036.85	0.1898	1	11.15	0.064	K	DPDCRMHSSDCFIAGDIR	V			Cmpd 535, AutoMSn(1019.5273), 27.0 min	emPAI	0.02
3	KRY43094.1	Peroxidasin -like protein [Trichinella spiralis]	75	165950	5	5.4	8.22	5140	1	0	0	579.6	1157.19	2	1156.57	0.6197	1	24.84	0.015	K	HSETKATPMR	D			Cmpd 1024, AutoMSn(579.6000), 35.8 min
3	KRY43094.1	Peroxidasin -like protein [Trichinella spiralis]	75	165950	5	5.4	8.22	5141	1	0	0	579.6	1157.19	2	1156.57	0.6203	1	24.66	0.016	K	HSETKATPMR	D			Cmpd 595, AutoMSn(579.6003), 35.8 min
3	KRY43094.1	Peroxidasin -like protein [Trichinella spiralis]	75	165950	5	5.4	8.22	5157	3	0	0	579.608	1157.2	2	1156.57	0.6353	1	13.8	0.19	K	HSETKATPMR	D			Cmpd 871, AutoMSn(579.6078), 35.6 min
3	KRY43094.1	Peroxidasin -like protein [Trichinella spiralis]	75	165950	5	5.4	8.22	6000	4	0	0	476.248	1425.72	3	1425.68	0.0446	1	13.78	0.043	K	MTMAKIICNNSK	N	Carbamidomethyl (C); Oxidation (M)	0.200000010000.0	Cmpd 149, AutoMSn(476.2481), 18.0 min
3	KRY43094.1	Peroxidasin -like protein [Trichinella spiralis]	75	165950	5	5.4	8.22	6208	2	0	0	739.971	1477.93	2	1478.65	-0.7209	0	14.65	0.052	R	TMPAPAESCSLGSR	K	Carbamidomethyl (C); Oxidation (M)	0.02000000100000.0	Cmpd 565, AutoMSn(739.9715), 28.4 min
3	KRY43094.1	Peroxidasin -like protein [Trichinella spiralis]	75	165950	5	5.4	8.22	6210	1	0	0	740.08	1478.15	2	1478.65	-0.5042	0	22.94	0.01	R	TMPAPAESCSLGSR	K	Carbamidomethyl (C); Oxidation (M)	0.02000000100000.0	Cmpd 726, AutoMSn(740.0799), 28.5 min
3	KRY43094.1	Peroxidasin -like protein [Trichinella spiralis]	75	165950	5	5.4	8.22	6226	1	0	0	740.422	1478.83	2	1478.65	0.1809	0	18.56	0.015	R	TMPAPAESCSLGSR	K	Carbamidomethyl (C); Oxidation (M)	0.02000000100000.0	Cmpd 562, AutoMSn(740.4224), 28.3 min
3	KRY43094.1	Peroxidasin -like protein [Trichinella spiralis]	75	165950	5	5.4	8.22	6227	1	0	0	740.424	1478.83	2	1478.65	0.1844	0	21.64	0.0073	R	TMPAPAESCSLGSR	K	Carbamidomethyl (C); Oxidation (M)	0.02000000100000.0	Cmpd 446, AutoMSn(740.4242), 28.4 min
3	KRY43094.1	Peroxidasin -like protein [Trichinella spiralis]	75	165950	5	5.4	8.22	6229	3	0	0	740.426	1478.84	2	1478.65	0.1879	0	12.14	0.065	R	TMPAPAESCSLGSR	K	Carbamidomethyl (C); Oxidation (M)	0.02000000100000.0	Cmpd 366, AutoMSn(740.4259), 28.4 min
3	KRY43094.1	Peroxidasin -like protein [Trichinella spiralis]	75	165950	5	5.4	8.22	6230	1	0	0	740.426	1478.84	2	1478.65	0.1888	0	21.72	0.0072	R	TMPAPAESCSLGSR	K	Carbamidomethyl (C); Oxidation (M)	0.02000000100000.0	Cmpd 414, AutoMSn(740.4264), 28.3 min
3	KRY43094.1	Peroxidasin -like protein [Trichinella spiralis]	75	165950	5	5.4	8.22	6231	1	0	0	740.428	1478.84	2	1478.65	0.1915	0	29.35	0.0012	R	TMPAPAESCSLGSR	K	Carbamidomethyl (C); Oxidation (M)	0.02000000100000.0	Cmpd 449, AutoMSn(740.4277), 28.4 min
3	KRY43094.1	Peroxidasin -like protein [Trichinella spiralis]	75	165950	5	5.4	8.22	6232	1	0	0	740.428	1478.84	2	1478.65	0.1929	0	19.85	0.011	R	TMPAPAESCSLGSR	K	Carbamidomethyl (C); Oxidation (M)	0.02000000100000.0	Cmpd 593, AutoMSn(740.4284), 28.3 min
3	KRY43094.1	Peroxidasin -like protein [Trichinella spiralis]	75	165950	5	5.4	8.22	6233	1	0	0	740.428	1478.84	2	1478.65	0.1932	0	21.2	0.0082	R	TMPAPAESCSLGSR	K	Carbamidomethyl (C); Oxidation (M)	0.02000000100000.0	Cmpd 422, AutoMSn(740.4285), 28.5 min
3	KRY43094.1	Peroxidasin -like protein [Trichinella spiralis]	75	165950	5	5.4	8.22	6235	1	0	0	740.429	1478.84	2	1478.65	0.1949	0	25.85	0.0028	R	TMPAPAESCSLGSR	K	Carbamidomethyl (C); Oxidation (M)	0.02000000100000.0	Cmpd 595, AutoMSn(740.4294), 28.4 min
3	KRY43094.1	Peroxidasin -like protein [Trichinella spiralis]	75	165950	5	5.4	8.22	6236	1	0	0	740.43	1478.84	2	1478.65	0.1952	0	21.88	0.007	R	TMPAPAESCSLGSR	K	Carbamidomethyl (C); Oxidation (M)	0.02000000100000.0	Cmpd 451, AutoMSn(740.4296), 28.5 min
3	KRY43094.1	Peroxidasin -like protein [Trichinella spiralis]	75	165950	5	5.4	8.22	6237	1	0	0	740.43	1478.85	2	1478.65	0.1967	0	20.07	0.011	R	TMPAPAESCSLGSR	K	Carbamidomethyl (C); Oxidation (M)	0.02000000100000.0	Cmpd 597, AutoMSn(740.4303), 28.4 min
3	KRY43094.1	Peroxidasin -like protein [Trichinella spiralis]	75	165950	5	5.4	8.22	6238	1	0	0	740.43	1478.85	2	1478.65	0.1969	0	19.66	0.012	R	TMPAPAESCSLGSR	K	Carbamidomethyl (C); Oxidation (M)	0.02000000100000.0	Cmpd 568, AutoMSn(740.4304), 28.4 min
3	KRY43094.1	Peroxidasin -like protein [Trichinella spiralis]	75	165950	5	5.4	8.22	6239	1	0	0	740.43	1478.85	2	1478.65	0.197	0	25.44	0.0031	R	TMPAPAESCSLGSR	K	Carbamidomethyl (C); Oxidation (M)	0.02000000100000.0	Cmpd 722, AutoMSn(740.4304), 28.4 min
3	KRY43094.1	Peroxidasin -like protein [Trichinella spiralis]	75	165950	5	5.4	8.22	6240	1	0	0	740.431	1478.85	2	1478.65	0.1984	0	20.32	0.01	R	TMPAPAESCSLGSR	K	Carbamidomethyl (C); Oxidation (M)	0.02000000100000.0	Cmpd 417, AutoMSn(740.4311), 28.4 min
3	KRY43094.1	Peroxidasin -like protein [Trichinella spiralis]	75	165950	5	5.4	8.22	6241	1	0	0	740.432	1478.85	2	1478.65	0.1993	0	20.07	0.011	R	TMPAPAESCSLGSR	K	Carbamidomethyl (C); Oxidation (M)	0.02000000100000.0	Cmpd 723, AutoMSn(740.4316), 28.4 min
3	KRY43094.1	Peroxidasin -like protein [Trichinella spiralis]	75	165950	5	5.4	8.22	6242	1	0	0	740.432	1478.85	2	1478.65	0.1999	0	20.21	0.01	R	TMPAPAESCSLGSR	K	Carbamidomethyl (C); Oxidation (M)	0.02000000100000.0	Cmpd 749, AutoMSn(740.4319), 28.5 min
3	KRY43094.1	Peroxidasin -like protein [Trichinella spiralis]	75	165950	5	5.4	8.22	6243	1	0	0	740.432	1478.85	2	1478.65	0.2004	0	20.2	0.01	R	TMPAPAESCSLGSR	K	Carbamidomethyl (C); Oxidation (M)	0.02000000100000.0	Cmpd 743, AutoMSn(740.4321), 28.3 min
3	KRY43094.1	Peroxidasin -like protein [Trichinella spiralis]	75	165950	5	5.4	8.22	6244	1	0	0	740.433	1478.85	2	1478.65	0.2027	0	20.21	0.01	R	TMPAPAESCSLGSR	K	Carbamidomethyl (C); Oxidation (M)	0.02000000100000.0	Cmpd 746, AutoMSn(740.4333), 28.4 min
3	KRY43094.1	Peroxidasin -like protein [Trichinella spiralis]	75	165950	5	5.4	8.22	6245	1	0	0	493.959	1478.86	3	1478.65	0.2071	0	22.91	0.0057	R	TMPAPAESCSLGSR	K	Carbamidomethyl (C); Oxidation (M)	0.02000000100000.0	Cmpd 727, AutoMSn(493.9594), 28.5 min
3	KRY43094.1	Peroxidasin -like protein [Trichinella spiralis]	75	165950	5	5.4	8.22	6246	1	0	0	493.96	1478.86	3	1478.65	0.2076	0	35.69	0.0003	R	TMPAPAESCSLGSR	K	Carbamidomethyl (C); Oxidation (M)	0.02000000100000.0	Cmpd 725, AutoMSn(493.9596), 28.4 min
3	KRY43094.1	Peroxidasin -like protein [Trichinella spiralis]	75	165950	5	5.4	8.22	6247	1	0	0	493.96	1478.86	3	1478.65	0.2084	0	26.59	0.0025	R	TMPAPAESCSLGSR	K	Carbamidomethyl (C); Oxidation (M)	0.02000000100000.0	Cmpd 754, AutoMSn(493.9598), 28.5 min
3	KRY43094.1	Peroxidasin -like protein [Trichinella spiralis]	75	165950	5	5.4	8.22	6248	1	0	0	493.96	1478.86	3	1478.65	0.2095	0	26.48	0.0025	R	TMPAPAESCSLGSR	K	Carbamidomethyl (C); Oxidation (M)	0.02000000100000.0	Cmpd 730, AutoMSn(493.9602), 28.5 min
3	KRY43094.1	Peroxidasin -like protein [Trichinella spiralis]	75	165950	5	5.4	8.22	7728	8	0	0	1019.53	2037.04	2	2036.85	0.1898	1	11.15	0.064	K	DPDCRMHSSDCFIAGDIR	V			Cmpd 535, AutoMSn(1019.5273), 27.0 min
3	KRY43094.1	Peroxidasin -like protein [Trichinella spiralis]	75	165950	5	5.4	8.22	9041	10	1	1	980.201	2937.58	3	2937.63	-0.0485	1	10.51	0.075	K	KIVGAQIQHITFNEFLPLVIVNWMK	K			Cmpd 685, AutoMSn(980.2012), 31.6 min	emPAI	0.02
4	KRY30768.1	Calumenin-A, partial [Trichinella spiralis]	33	36512	1	6.6	4.32	8260	1	1	1	789.336	2364.99	3	2365.16	-0.1746	1	32.95	0.00048	R	LDADVAQSRLLTLAMTMDVDR	D	2 Oxidation (M)	0.000000000000002020000.0	Cmpd 351, AutoMSn(789.3363), 22.9 min
4	KRY30768.1	Calumenin-A, partial [Trichinella spiralis]	33	36512	1	6.6	4.32	8261	2	1	1	789.347	2365.02	3	2365.16	-0.143	1	17.93	0.014	R	LDADVAQSRLLTLAMTMDVDR	D	2 Oxidation (M)	0.000000000000002020000.0	Cmpd 354, AutoMSn(789.3469), 22.9 min	emPAI	0.09
5	KRY37099.1	Long-chain fatty acid transport protein 1 [Trichinella spiralis]	31	77353	1	1.2	8.73	4089	1	1	1	476.267	950.519	2	950.453	0.0655	0	30.74	0.001	K	EALPCFSK	Q	Carbamidomethyl (C)	0.00001000.0	Cmpd 160, AutoMSn(476.2666), 15.8 min
5	KRY37099.1	Long-chain fatty acid transport protein 1 [Trichinella spiralis]	31	77353	1	1.2	8.73	4090	1	1	1	476.269	950.523	2	950.453	0.0698	0	31.06	0.00097	K	EALPCFSK	Q	Carbamidomethyl (C)	0.00001000.0	Cmpd 163, AutoMSn(476.2688), 15.8 min
5	KRY37099.1	Long-chain fatty acid transport protein 1 [Trichinella spiralis]	31	77353	1	1.2	8.73	4092	1	1	1	476.56	951.106	2	950.453	0.653	0	31.13	0.0018	K	EALPCFSK	Q	Carbamidomethyl (C)	0.00001000.0	Cmpd 166, AutoMSn(476.5604), 15.9 min	emPAI	0.04
6	KRY28736.1	WD repeat-containing protein 44 [Trichinella spiralis]	74	151552	6	4.9	6.75	3493	1	1	1	412.753	823.492	2	823.375	0.1178	0	28.39	0.0017	R	QLSMSDK	E	Oxidation (M)	0.0002000.0	Cmpd 215, AutoMSn(412.7534), 17.0 min
6	KRY28736.1	WD repeat-containing protein 44 [Trichinella spiralis]	74	151552	6	4.9	6.75	3495	1	1	1	412.754	823.493	2	823.375	0.1181	0	24.12	0.0046	R	QLSMSDK	E	Oxidation (M)	0.0002000.0	Cmpd 94, AutoMSn(412.7536), 17.0 min
6	KRY28736.1	WD repeat-containing protein 44 [Trichinella spiralis]	74	151552	6	4.9	6.75	3499	1	1	1	412.754	823.493	2	823.375	0.1185	0	24.44	0.0043	R	QLSMSDK	E	Oxidation (M)	0.0002000.0	Cmpd 218, AutoMSn(412.7538), 17.1 min
6	KRY28736.1	WD repeat-containing protein 44 [Trichinella spiralis]	74	151552	6	4.9	6.75	3501	1	1	1	412.754	823.493	2	823.375	0.1188	0	24.75	0.004	R	QLSMSDK	E	Oxidation (M)	0.0002000.0	Cmpd 220, AutoMSn(412.7539), 17.1 min
6	KRY28736.1	WD repeat-containing protein 44 [Trichinella spiralis]	74	151552	6	4.9	6.75	4494	5	1	1	515.291	1028.57	2	1028.54	0.0237	1	12.52	0.064	K	QEMQKLPR	C			Cmpd 615, AutoMSn(515.2910), 29.6 min
6	KRY28736.1	WD repeat-containing protein 44 [Trichinella spiralis]	74	151552	6	4.9	6.75	4645	7	1	1	523.777	1045.54	2	1045.56	-0.0159	0	18.96	0.016	R	NDFLPTAIR	Q			Cmpd 63, AutoMSn(523.7771), 15.9 min
6	KRY28736.1	WD repeat-containing protein 44 [Trichinella spiralis]	74	151552	6	4.9	6.75	4648	7	1	1	523.778	1045.54	2	1045.56	-0.0138	0	19.45	0.014	R	NDFLPTAIR	Q			Cmpd 25, AutoMSn(523.7782), 15.8 min
6	KRY28736.1	WD repeat-containing protein 44 [Trichinella spiralis]	74	151552	6	4.9	6.75	4649	9	1	1	523.778	1045.54	2	1045.56	-0.0138	0	19.61	0.013	R	NDFLPTAIR	Q			Cmpd 46, AutoMSn(523.7782), 15.9 min
6	KRY28736.1	WD repeat-containing protein 44 [Trichinella spiralis]	74	151552	6	4.9	6.75	4650	6	1	1	523.779	1045.54	2	1045.56	-0.0132	0	22.78	0.0065	R	NDFLPTAIR	Q			Cmpd 36, AutoMSn(523.7785), 15.9 min
6	KRY28736.1	WD repeat-containing protein 44 [Trichinella spiralis]	74	151552	6	4.9	6.75	4654	7	1	1	523.779	1045.54	2	1045.56	-0.0117	0	19.49	0.014	R	NDFLPTAIR	Q			Cmpd 28, AutoMSn(523.7792), 15.8 min
6	KRY28736.1	WD repeat-containing protein 44 [Trichinella spiralis]	74	151552	6	4.9	6.75	4655	9	1	1	523.779	1045.54	2	1045.56	-0.0116	0	14.73	0.041	R	NDFLPTAIR	Q			Cmpd 18, AutoMSn(523.7793), 15.8 min
6	KRY28736.1	WD repeat-containing protein 44 [Trichinella spiralis]	74	151552	6	4.9	6.75	4658	4	1	1	523.779	1045.54	2	1045.56	-0.0111	0	25.16	0.0038	R	NDFLPTAIR	Q			Cmpd 30, AutoMSn(523.7795), 15.8 min
6	KRY28736.1	WD repeat-containing protein 44 [Trichinella spiralis]	74	151552	6	4.9	6.75	4660	1	1	1	523.78	1045.55	2	1045.56	-0.0105	0	21.29	0.0092	R	NDFLPTAIR	Q			Cmpd 20, AutoMSn(523.7798), 15.8 min
6	KRY28736.1	WD repeat-containing protein 44 [Trichinella spiralis]	74	151552	6	4.9	6.75	4661	4	1	1	523.78	1045.55	2	1045.56	-0.0105	0	25.11	0.0038	R	NDFLPTAIR	Q			Cmpd 60, AutoMSn(523.7798), 15.8 min
6	KRY28736.1	WD repeat-containing protein 44 [Trichinella spiralis]	74	151552	6	4.9	6.75	4662	7	1	1	523.78	1045.55	2	1045.56	-0.0104	0	19.24	0.015	R	NDFLPTAIR	Q			Cmpd 33, AutoMSn(523.7799), 15.9 min
6	KRY28736.1	WD repeat-containing protein 44 [Trichinella spiralis]	74	151552	6	4.9	6.75	4664	6	1	1	523.78	1045.55	2	1045.56	-0.0102	0	19.6	0.014	R	NDFLPTAIR	Q			Cmpd 64, AutoMSn(523.7800), 15.9 min
6	KRY28736.1	WD repeat-containing protein 44 [Trichinella spiralis]	74	151552	6	4.9	6.75	4666	3	1	1	523.78	1045.55	2	1045.56	-0.0097	0	24.35	0.0045	R	NDFLPTAIR	Q			Cmpd 23, AutoMSn(523.7803), 15.8 min
6	KRY28736.1	WD repeat-containing protein 44 [Trichinella spiralis]	74	151552	6	4.9	6.75	4667	1	1	1	523.78	1045.55	2	1045.56	-0.0094	0	22.95	0.0062	R	NDFLPTAIR	Q			Cmpd 18, AutoMSn(523.7804), 15.9 min
6	KRY28736.1	WD repeat-containing protein 44 [Trichinella spiralis]	74	151552	6	4.9	6.75	4670	7	1	1	523.781	1045.55	2	1045.56	-0.0088	0	18.31	0.018	R	NDFLPTAIR	Q			Cmpd 27, AutoMSn(523.7807), 15.8 min
6	KRY28736.1	WD repeat-containing protein 44 [Trichinella spiralis]	74	151552	6	4.9	6.75	4671	4	1	1	523.781	1045.55	2	1045.56	-0.0088	0	21.14	0.0095	R	NDFLPTAIR	Q			Cmpd 47, AutoMSn(523.7807), 15.9 min
6	KRY28736.1	WD repeat-containing protein 44 [Trichinella spiralis]	74	151552	6	4.9	6.75	4672	7	1	1	523.781	1045.55	2	1045.56	-0.0085	0	18.85	0.016	R	NDFLPTAIR	Q			Cmpd 25, AutoMSn(523.7808), 15.9 min
6	KRY28736.1	WD repeat-containing protein 44 [Trichinella spiralis]	74	151552	6	4.9	6.75	4673	8	1	1	523.781	1045.55	2	1045.56	-0.0082	0	21.3	0.0092	R	NDFLPTAIR	Q			Cmpd 21, AutoMSn(523.7810), 15.9 min
6	KRY28736.1	WD repeat-containing protein 44 [Trichinella spiralis]	74	151552	6	4.9	6.75	5784	8	1	1	455.58	1363.72	3	1363.65	0.0662	0	10.89	0.092	K	EWLNSGDLFQR	A			Cmpd 253, AutoMSn(455.5800), 17.9 min
6	KRY28736.1	WD repeat-containing protein 44 [Trichinella spiralis]	74	151552	6	4.9	6.75	6263	5	1	0	499.245	1494.71	3	1494.83	-0.1192	1	10.17	0.1	K	NLQHQLLMNKLK	I	Oxidation (M)	0.000000020000.0	Cmpd 308, AutoMSn(499.2455), 19.1 min
6	KRY28736.1	WD repeat-containing protein 44 [Trichinella spiralis]	74	151552	6	4.9	6.75	7602	3	1	0	666.649	1996.92	3	1996.96	-0.0396	0	12.39	0.051	R	ISSGCCNPGVNPLSLHMLR	K			Cmpd 283, AutoMSn(666.6489), 18.0 min
6	KRY28736.1	WD repeat-containing protein 44 [Trichinella spiralis]	74	151552	6	4.9	6.75	7604	2	1	0	666.67	1996.99	3	1996.96	0.0231	0	16.73	0.018	R	ISSGCCNPGVNPLSLHMLR	K			Cmpd 162, AutoMSn(666.6698), 18.3 min
6	KRY28736.1	WD repeat-containing protein 44 [Trichinella spiralis]	74	151552	6	4.9	6.75	7888	1	1	0	710.053	2127.14	3	2127	0.1348	0	17.35	0.017	R	ISSGCCNPGVNPLSLHMLR	K	2 Carbamidomethyl (C); Oxidation (M)	0.0000110000000000200.0	Cmpd 668, AutoMSn(710.0530), 27.1 min	emPAI	0.02

## Sheet: 2wk no3
Header	--------------------------------------------------------
Search title	Submitted from Copy of Copy of 2wk no4 TSDB by Mascot Daemon on SEARCH-SERVER
Timestamp	2021-06-03T10:41:42Z
User
Email
Report URI	http://127.0.0.1/mascot/cgi/master_results.pl?file=../data/20210603/F001946.dat
Peak list data path	C:\Program Files (x86)\Matrix Science\Mascot Daemon\mgf\108 Copy of Copy of 2wk no4 TSDB\mascot_daemon_merge.mgf
Peak list format	Mascot generic
Search type	MIS
Mascot version	2.3.0
Database	Trichinellaspiralis
Fasta file	sequence.fasta
Total sequences	46838
Total residues	18440007
Sequences after taxonomy filter	46838
Number of queries	11252
Variable modifications	--------------------------------------------------------
Identifier	Name	Delta	Neutral loss(es)
1	Carbamidomethyl (C)	57.0215
2	Oxidation (M)	15.9949	0	63.9983
Search Parameters	--------------------------------------------------------
Taxonomy filter	All entries
Enzyme	Trypsin
Maximum Missed Cleavages	1
Fixed modifications
Variable modifications	Carbamidomethyl (C),Oxidation (M)
Peptide Mass Tolerance	0.8
Peptide Mass Tolerance Units	Da
Fragment Mass Tolerance	0.8
Fragment Mass Tolerance Units	Da
Mass values	Monoisotopic
Instrument type	ESI-QUAD-TOF
Format parameters	--------------------------------------------------------
Significance threshold	0.05
Max. number of hits	0
Use MudPIT protein scoring	1
Ions score cut-off	0
Include same-set proteins	0
Include sub-set proteins	0
Include unassigned	0
Require bold red	0
Protein hits	--------------------------------------------------------
prot_hit_num	prot_acc	prot_desc	prot_score	prot_mass	prot_sequences_sig	prot_cover	prot_pi	pep_query	pep_rank	pep_isbold	pep_isunique	pep_exp_mz	pep_exp_mr	pep_exp_z	pep_calc_mr	pep_delta	pep_miss	pep_score	pep_expect	pep_res_before	pep_seq	pep_res_after	pep_var_mod	pep_var_mod_pos	pep_scan_title
1	KRY37099.1	Long-chain fatty acid transport protein 1 [Trichinella spiralis]	52	77353	3	5.7	8.73	4103	1	1	1	476.264	950.513	2	950.453	0.0603	0	18	0.02	K	EALPCFSK	Q	Carbamidomethyl (C)	0.00001000.0	Cmpd 184, AutoMSn(476.2640), 16.5 min
1	KRY37099.1	Long-chain fatty acid transport protein 1 [Trichinella spiralis]	52	77353	3	5.7	8.73	4104	1	1	1	476.265	950.516	2	950.453	0.0633	0	30.61	0.0011	K	EALPCFSK	Q	Carbamidomethyl (C)	0.00001000.0	Cmpd 165, AutoMSn(476.2655), 16.0 min
1	KRY37099.1	Long-chain fatty acid transport protein 1 [Trichinella spiralis]	52	77353	3	5.7	8.73	4105	1	1	1	476.266	950.518	2	950.453	0.0644	0	30.58	0.0011	K	EALPCFSK	Q	Carbamidomethyl (C)	0.00001000.0	Cmpd 212, AutoMSn(476.2661), 15.8 min
1	KRY37099.1	Long-chain fatty acid transport protein 1 [Trichinella spiralis]	52	77353	3	5.7	8.73	4106	1	1	1	476.267	950.519	2	950.453	0.0657	0	30.5	0.0011	K	EALPCFSK	Q	Carbamidomethyl (C)	0.00001000.0	Cmpd 181, AutoMSn(476.2667), 16.0 min
1	KRY37099.1	Long-chain fatty acid transport protein 1 [Trichinella spiralis]	52	77353	3	5.7	8.73	4107	1	1	1	476.267	950.519	2	950.453	0.0657	0	32.29	0.00073	K	EALPCFSK	Q	Carbamidomethyl (C)	0.00001000.0	Cmpd 169, AutoMSn(476.2667), 16.1 min
1	KRY37099.1	Long-chain fatty acid transport protein 1 [Trichinella spiralis]	52	77353	3	5.7	8.73	4108	1	1	1	476.267	950.52	2	950.453	0.0671	0	31.14	0.00095	K	EALPCFSK	Q	Carbamidomethyl (C)	0.00001000.0	Cmpd 215, AutoMSn(476.2674), 15.9 min
1	KRY37099.1	Long-chain fatty acid transport protein 1 [Trichinella spiralis]	52	77353	3	5.7	8.73	4114	1	1	1	476.562	951.11	2	950.453	0.6568	0	31.27	0.0017	K	EALPCFSK	Q	Carbamidomethyl (C)	0.00001000.0	Cmpd 218, AutoMSn(476.5622), 16.0 min
1	KRY37099.1	Long-chain fatty acid transport protein 1 [Trichinella spiralis]	52	77353	3	5.7	8.73	8591	1	1	1	622.316	1863.92	3	1863.88	0.0494	1	16.85	0.019	R	GLCIRCKPGESGEMVGR	I	Carbamidomethyl (C); Oxidation (M)	0.00000100000002000.0	Cmpd 408, AutoMSn(622.3155), 20.9 min
1	KRY37099.1	Long-chain fatty acid transport protein 1 [Trichinella spiralis]	52	77353	3	5.7	8.73	8746	5	1	1	630.351	1888.03	3	1887.85	0.1851	1	13.29	0.049	R	FSASQYWHDCLRYR	C	Carbamidomethyl (C)	0.00000000010000.0	Cmpd 655, AutoMSn(630.3515), 31.6 min	emPAI	0.04
2	KRY43095.1	Peroxidasin -like protein, partial [Trichinella spiralis]	95	135808	8	9.6	6.97	2412	1	0	0	672.403	671.395	1	671.364	0.0309	0	20.02	0.013	K	EWLPK	V			Cmpd 268, AutoMSn(672.4025), 17.1 min
2	KRY43095.1	Peroxidasin -like protein, partial [Trichinella spiralis]	95	135808	8	9.6	6.97	3610	8	1	0	434.724	867.432	2	867.391	0.0416	0	12.06	0.068	K	TVFCENR	K			Cmpd 122, AutoMSn(434.7235), 15.0 min
2	KRY43095.1	Peroxidasin -like protein, partial [Trichinella spiralis]	95	135808	8	9.6	6.97	5514	10	1	0	579.527	1157.04	2	1156.57	0.4741	1	11.97	0.14	K	HSETKATPMR	D			Cmpd 1094, AutoMSn(579.5273), 35.8 min
2	KRY43095.1	Peroxidasin -like protein, partial [Trichinella spiralis]	95	135808	8	9.6	6.97	5520	1	1	0	579.606	1157.2	2	1156.57	0.6311	1	22.11	0.028	K	HSETKATPMR	D			Cmpd 1035, AutoMSn(579.6058), 35.8 min
2	KRY43095.1	Peroxidasin -like protein, partial [Trichinella spiralis]	95	135808	8	9.6	6.97	5530	2	1	0	579.609	1157.2	2	1156.57	0.6381	1	19.43	0.052	K	HSETKATPMR	D			Cmpd 1090, AutoMSn(579.6093), 35.7 min
2	KRY43095.1	Peroxidasin -like protein, partial [Trichinella spiralis]	95	135808	8	9.6	6.97	5535	6	1	0	579.61	1157.21	2	1156.57	0.6396	1	17.73	0.078	K	HSETKATPMR	D			Cmpd 828, AutoMSn(579.6100), 35.8 min
2	KRY43095.1	Peroxidasin -like protein, partial [Trichinella spiralis]	95	135808	8	9.6	6.97	7122	1	1	0	740.419	1478.82	2	1478.65	0.1734	0	24.58	0.0036	R	TMPAPAESCSLGSR	K	Carbamidomethyl (C); Oxidation (M)	0.02000000100000.0	Cmpd 512, AutoMSn(740.4187), 28.5 min
2	KRY43095.1	Peroxidasin -like protein, partial [Trichinella spiralis]	95	135808	8	9.6	6.97	7124	1	1	0	740.425	1478.84	2	1478.65	0.1858	0	27.24	0.002	R	TMPAPAESCSLGSR	K	Carbamidomethyl (C); Oxidation (M)	0.02000000100000.0	Cmpd 537, AutoMSn(740.4249), 28.3 min
2	KRY43095.1	Peroxidasin -like protein, partial [Trichinella spiralis]	95	135808	8	9.6	6.97	7125	1	1	0	740.428	1478.84	2	1478.65	0.1913	0	19.59	0.012	R	TMPAPAESCSLGSR	K	Carbamidomethyl (C); Oxidation (M)	0.02000000100000.0	Cmpd 693, AutoMSn(740.4276), 28.3 min
2	KRY43095.1	Peroxidasin -like protein, partial [Trichinella spiralis]	95	135808	8	9.6	6.97	7126	1	1	0	740.428	1478.84	2	1478.65	0.1915	0	17.65	0.018	R	TMPAPAESCSLGSR	K	Carbamidomethyl (C); Oxidation (M)	0.02000000100000.0	Cmpd 440, AutoMSn(740.4277), 28.5 min
2	KRY43095.1	Peroxidasin -like protein, partial [Trichinella spiralis]	95	135808	8	9.6	6.97	7128	1	1	0	740.429	1478.84	2	1478.65	0.1946	0	19.03	0.013	R	TMPAPAESCSLGSR	K	Carbamidomethyl (C); Oxidation (M)	0.02000000100000.0	Cmpd 733, AutoMSn(740.4292), 28.4 min
2	KRY43095.1	Peroxidasin -like protein, partial [Trichinella spiralis]	95	135808	8	9.6	6.97	7131	1	1	0	740.43	1478.85	2	1478.65	0.1957	0	17.2	0.021	R	TMPAPAESCSLGSR	K	Carbamidomethyl (C); Oxidation (M)	0.02000000100000.0	Cmpd 540, AutoMSn(740.4298), 28.4 min
2	KRY43095.1	Peroxidasin -like protein, partial [Trichinella spiralis]	95	135808	8	9.6	6.97	7132	1	1	0	740.43	1478.85	2	1478.65	0.1959	0	17.6	0.019	R	TMPAPAESCSLGSR	K	Carbamidomethyl (C); Oxidation (M)	0.02000000100000.0	Cmpd 736, AutoMSn(740.4299), 28.5 min
2	KRY43095.1	Peroxidasin -like protein, partial [Trichinella spiralis]	95	135808	8	9.6	6.97	7133	1	1	0	740.431	1478.85	2	1478.65	0.1971	0	14.19	0.041	R	TMPAPAESCSLGSR	K	Carbamidomethyl (C); Oxidation (M)	0.02000000100000.0	Cmpd 543, AutoMSn(740.4305), 28.4 min
2	KRY43095.1	Peroxidasin -like protein, partial [Trichinella spiralis]	95	135808	8	9.6	6.97	7134	1	1	0	740.431	1478.85	2	1478.65	0.1973	0	24.74	0.0036	R	TMPAPAESCSLGSR	K	Carbamidomethyl (C); Oxidation (M)	0.02000000100000.0	Cmpd 739, AutoMSn(740.4306), 28.5 min
2	KRY43095.1	Peroxidasin -like protein, partial [Trichinella spiralis]	95	135808	8	9.6	6.97	7135	1	1	0	740.431	1478.85	2	1478.65	0.1982	0	19.17	0.013	R	TMPAPAESCSLGSR	K	Carbamidomethyl (C); Oxidation (M)	0.02000000100000.0	Cmpd 772, AutoMSn(740.4310), 28.4 min
2	KRY43095.1	Peroxidasin -like protein, partial [Trichinella spiralis]	95	135808	8	9.6	6.97	7136	1	1	0	740.432	1478.85	2	1478.65	0.1994	0	27.12	0.0021	R	TMPAPAESCSLGSR	K	Carbamidomethyl (C); Oxidation (M)	0.02000000100000.0	Cmpd 696, AutoMSn(740.4316), 28.4 min
2	KRY43095.1	Peroxidasin -like protein, partial [Trichinella spiralis]	95	135808	8	9.6	6.97	7137	1	1	0	740.432	1478.85	2	1478.65	0.2008	0	25.45	0.0031	R	TMPAPAESCSLGSR	K	Carbamidomethyl (C); Oxidation (M)	0.02000000100000.0	Cmpd 699, AutoMSn(740.4323), 28.4 min
2	KRY43095.1	Peroxidasin -like protein, partial [Trichinella spiralis]	95	135808	8	9.6	6.97	7138	1	1	0	740.433	1478.85	2	1478.65	0.2012	0	18.2	0.016	R	TMPAPAESCSLGSR	K	Carbamidomethyl (C); Oxidation (M)	0.02000000100000.0	Cmpd 727, AutoMSn(740.4326), 28.5 min
2	KRY43095.1	Peroxidasin -like protein, partial [Trichinella spiralis]	95	135808	8	9.6	6.97	7139	1	1	0	740.433	1478.85	2	1478.65	0.2013	0	25.35	0.0032	R	TMPAPAESCSLGSR	K	Carbamidomethyl (C); Oxidation (M)	0.02000000100000.0	Cmpd 726, AutoMSn(740.4326), 28.4 min
2	KRY43095.1	Peroxidasin -like protein, partial [Trichinella spiralis]	95	135808	8	9.6	6.97	7140	1	1	0	740.433	1478.85	2	1478.65	0.2021	0	25.22	0.0033	R	TMPAPAESCSLGSR	K	Carbamidomethyl (C); Oxidation (M)	0.02000000100000.0	Cmpd 778, AutoMSn(740.4330), 28.5 min
2	KRY43095.1	Peroxidasin -like protein, partial [Trichinella spiralis]	95	135808	8	9.6	6.97	7141	1	1	0	740.433	1478.85	2	1478.65	0.2023	0	19.72	0.012	R	TMPAPAESCSLGSR	K	Carbamidomethyl (C); Oxidation (M)	0.02000000100000.0	Cmpd 775, AutoMSn(740.4331), 28.5 min
2	KRY43095.1	Peroxidasin -like protein, partial [Trichinella spiralis]	95	135808	8	9.6	6.97	7142	1	1	0	740.433	1478.85	2	1478.65	0.2023	0	20.21	0.01	R	TMPAPAESCSLGSR	K	Carbamidomethyl (C); Oxidation (M)	0.02000000100000.0	Cmpd 802, AutoMSn(740.4331), 28.3 min
2	KRY43095.1	Peroxidasin -like protein, partial [Trichinella spiralis]	95	135808	8	9.6	6.97	7143	1	1	0	740.433	1478.85	2	1478.65	0.2026	0	25.81	0.0029	R	TMPAPAESCSLGSR	K	Carbamidomethyl (C); Oxidation (M)	0.02000000100000.0	Cmpd 805, AutoMSn(740.4332), 28.4 min
2	KRY43095.1	Peroxidasin -like protein, partial [Trichinella spiralis]	95	135808	8	9.6	6.97	7144	2	1	0	740.434	1478.85	2	1478.65	0.2036	0	20.22	0.011	R	TMPAPAESCSLGSR	K	Carbamidomethyl (C); Oxidation (M)	0.02000000100000.0	Cmpd 808, AutoMSn(740.4338), 28.5 min
2	KRY43095.1	Peroxidasin -like protein, partial [Trichinella spiralis]	95	135808	8	9.6	6.97	7145	1	1	0	493.959	1478.85	3	1478.65	0.2046	0	15.41	0.032	R	TMPAPAESCSLGSR	K	Carbamidomethyl (C); Oxidation (M)	0.02000000100000.0	Cmpd 701, AutoMSn(493.9586), 28.5 min
2	KRY43095.1	Peroxidasin -like protein, partial [Trichinella spiralis]	95	135808	8	9.6	6.97	7146	1	1	0	493.959	1478.86	3	1478.65	0.2073	0	18	0.018	R	TMPAPAESCSLGSR	K	Carbamidomethyl (C); Oxidation (M)	0.02000000100000.0	Cmpd 703, AutoMSn(493.9595), 28.5 min
2	KRY43095.1	Peroxidasin -like protein, partial [Trichinella spiralis]	95	135808	8	9.6	6.97	8146	8	1	0	569.932	1706.77	3	1706.92	-0.1441	1	13.02	0.048	K	EWLPKVLGHQLMEK	Y			Cmpd 195, AutoMSn(569.9318), 21.4 min
2	KRY43095.1	Peroxidasin -like protein, partial [Trichinella spiralis]	95	135808	8	9.6	6.97	10512	6	1	1	852.703	2555.09	3	2555.25	-0.1616	1	13.13	0.047	K	QSNQVNSFLDASPIYGINWMKK	A	Oxidation (M)	0.0000000000000000000200.0	Cmpd 306, AutoMSn(852.7027), 19.2 min
2	KRY43095.1	Peroxidasin -like protein, partial [Trichinella spiralis]	95	135808	8	9.6	6.97	10780	8	0	0	913.076	2736.21	3	2736.29	-0.0862	1	14.48	0.028	R	QHFLKSNNHAGFDMMTILIQMGR	D	3 Oxidation (M)	0.00000000000002200000200.0	Cmpd 554, AutoMSn(913.0764), 26.5 min
2	KRY43095.1	Peroxidasin -like protein, partial [Trichinella spiralis]	95	135808	8	9.6	6.97	10961	6	0	0	939.312	2814.92	3	2814.22	0.6989	1	14.45	0.041	K	IPENDPYFPSTFDDGSPRCMHFAR	S	Oxidation (M)	0.000000000000000000020000.0	Cmpd 679, AutoMSn(939.3125), 28.0 min	emPAI	0.02
3	KRY43094.1	Peroxidasin -like protein [Trichinella spiralis]	95	165950	8	8.1	8.22	2412	1	0	0	672.403	671.395	1	671.364	0.0309	0	20.02	0.013	K	EWLPK	V			Cmpd 268, AutoMSn(672.4025), 17.1 min
3	KRY43094.1	Peroxidasin -like protein [Trichinella spiralis]	95	165950	8	8.1	8.22	3610	8	0	0	434.724	867.432	2	867.391	0.0416	0	12.06	0.068	K	TVFCENR	K			Cmpd 122, AutoMSn(434.7235), 15.0 min
3	KRY43094.1	Peroxidasin -like protein [Trichinella spiralis]	95	165950	8	8.1	8.22	5514	10	0	0	579.527	1157.04	2	1156.57	0.4741	1	11.97	0.14	K	HSETKATPMR	D			Cmpd 1094, AutoMSn(579.5273), 35.8 min
3	KRY43094.1	Peroxidasin -like protein [Trichinella spiralis]	95	165950	8	8.1	8.22	5520	1	0	0	579.606	1157.2	2	1156.57	0.6311	1	22.11	0.028	K	HSETKATPMR	D			Cmpd 1035, AutoMSn(579.6058), 35.8 min
3	KRY43094.1	Peroxidasin -like protein [Trichinella spiralis]	95	165950	8	8.1	8.22	5530	2	0	0	579.609	1157.2	2	1156.57	0.6381	1	19.43	0.052	K	HSETKATPMR	D			Cmpd 1090, AutoMSn(579.6093), 35.7 min
3	KRY43094.1	Peroxidasin -like protein [Trichinella spiralis]	95	165950	8	8.1	8.22	5535	6	0	0	579.61	1157.21	2	1156.57	0.6396	1	17.73	0.078	K	HSETKATPMR	D			Cmpd 828, AutoMSn(579.6100), 35.8 min
3	KRY43094.1	Peroxidasin -like protein [Trichinella spiralis]	95	165950	8	8.1	8.22	7122	1	0	0	740.419	1478.82	2	1478.65	0.1734	0	24.58	0.0036	R	TMPAPAESCSLGSR	K	Carbamidomethyl (C); Oxidation (M)	0.02000000100000.0	Cmpd 512, AutoMSn(740.4187), 28.5 min
3	KRY43094.1	Peroxidasin -like protein [Trichinella spiralis]	95	165950	8	8.1	8.22	7124	1	0	0	740.425	1478.84	2	1478.65	0.1858	0	27.24	0.002	R	TMPAPAESCSLGSR	K	Carbamidomethyl (C); Oxidation (M)	0.02000000100000.0	Cmpd 537, AutoMSn(740.4249), 28.3 min
3	KRY43094.1	Peroxidasin -like protein [Trichinella spiralis]	95	165950	8	8.1	8.22	7125	1	0	0	740.428	1478.84	2	1478.65	0.1913	0	19.59	0.012	R	TMPAPAESCSLGSR	K	Carbamidomethyl (C); Oxidation (M)	0.02000000100000.0	Cmpd 693, AutoMSn(740.4276), 28.3 min
3	KRY43094.1	Peroxidasin -like protein [Trichinella spiralis]	95	165950	8	8.1	8.22	7126	1	0	0	740.428	1478.84	2	1478.65	0.1915	0	17.65	0.018	R	TMPAPAESCSLGSR	K	Carbamidomethyl (C); Oxidation (M)	0.02000000100000.0	Cmpd 440, AutoMSn(740.4277), 28.5 min
3	KRY43094.1	Peroxidasin -like protein [Trichinella spiralis]	95	165950	8	8.1	8.22	7128	1	0	0	740.429	1478.84	2	1478.65	0.1946	0	19.03	0.013	R	TMPAPAESCSLGSR	K	Carbamidomethyl (C); Oxidation (M)	0.02000000100000.0	Cmpd 733, AutoMSn(740.4292), 28.4 min
3	KRY43094.1	Peroxidasin -like protein [Trichinella spiralis]	95	165950	8	8.1	8.22	7131	1	0	0	740.43	1478.85	2	1478.65	0.1957	0	17.2	0.021	R	TMPAPAESCSLGSR	K	Carbamidomethyl (C); Oxidation (M)	0.02000000100000.0	Cmpd 540, AutoMSn(740.4298), 28.4 min
3	KRY43094.1	Peroxidasin -like protein [Trichinella spiralis]	95	165950	8	8.1	8.22	7132	1	0	0	740.43	1478.85	2	1478.65	0.1959	0	17.6	0.019	R	TMPAPAESCSLGSR	K	Carbamidomethyl (C); Oxidation (M)	0.02000000100000.0	Cmpd 736, AutoMSn(740.4299), 28.5 min
3	KRY43094.1	Peroxidasin -like protein [Trichinella spiralis]	95	165950	8	8.1	8.22	7133	1	0	0	740.431	1478.85	2	1478.65	0.1971	0	14.19	0.041	R	TMPAPAESCSLGSR	K	Carbamidomethyl (C); Oxidation (M)	0.02000000100000.0	Cmpd 543, AutoMSn(740.4305), 28.4 min
3	KRY43094.1	Peroxidasin -like protein [Trichinella spiralis]	95	165950	8	8.1	8.22	7134	1	0	0	740.431	1478.85	2	1478.65	0.1973	0	24.74	0.0036	R	TMPAPAESCSLGSR	K	Carbamidomethyl (C); Oxidation (M)	0.02000000100000.0	Cmpd 739, AutoMSn(740.4306), 28.5 min
3	KRY43094.1	Peroxidasin -like protein [Trichinella spiralis]	95	165950	8	8.1	8.22	7135	1	0	0	740.431	1478.85	2	1478.65	0.1982	0	19.17	0.013	R	TMPAPAESCSLGSR	K	Carbamidomethyl (C); Oxidation (M)	0.02000000100000.0	Cmpd 772, AutoMSn(740.4310), 28.4 min
3	KRY43094.1	Peroxidasin -like protein [Trichinella spiralis]	95	165950	8	8.1	8.22	7136	1	0	0	740.432	1478.85	2	1478.65	0.1994	0	27.12	0.0021	R	TMPAPAESCSLGSR	K	Carbamidomethyl (C); Oxidation (M)	0.02000000100000.0	Cmpd 696, AutoMSn(740.4316), 28.4 min
3	KRY43094.1	Peroxidasin -like protein [Trichinella spiralis]	95	165950	8	8.1	8.22	7137	1	0	0	740.432	1478.85	2	1478.65	0.2008	0	25.45	0.0031	R	TMPAPAESCSLGSR	K	Carbamidomethyl (C); Oxidation (M)	0.02000000100000.0	Cmpd 699, AutoMSn(740.4323), 28.4 min
3	KRY43094.1	Peroxidasin -like protein [Trichinella spiralis]	95	165950	8	8.1	8.22	7138	1	0	0	740.433	1478.85	2	1478.65	0.2012	0	18.2	0.016	R	TMPAPAESCSLGSR	K	Carbamidomethyl (C); Oxidation (M)	0.02000000100000.0	Cmpd 727, AutoMSn(740.4326), 28.5 min
3	KRY43094.1	Peroxidasin -like protein [Trichinella spiralis]	95	165950	8	8.1	8.22	7139	1	0	0	740.433	1478.85	2	1478.65	0.2013	0	25.35	0.0032	R	TMPAPAESCSLGSR	K	Carbamidomethyl (C); Oxidation (M)	0.02000000100000.0	Cmpd 726, AutoMSn(740.4326), 28.4 min
3	KRY43094.1	Peroxidasin -like protein [Trichinella spiralis]	95	165950	8	8.1	8.22	7140	1	0	0	740.433	1478.85	2	1478.65	0.2021	0	25.22	0.0033	R	TMPAPAESCSLGSR	K	Carbamidomethyl (C); Oxidation (M)	0.02000000100000.0	Cmpd 778, AutoMSn(740.4330), 28.5 min
3	KRY43094.1	Peroxidasin -like protein [Trichinella spiralis]	95	165950	8	8.1	8.22	7141	1	0	0	740.433	1478.85	2	1478.65	0.2023	0	19.72	0.012	R	TMPAPAESCSLGSR	K	Carbamidomethyl (C); Oxidation (M)	0.02000000100000.0	Cmpd 775, AutoMSn(740.4331), 28.5 min
3	KRY43094.1	Peroxidasin -like protein [Trichinella spiralis]	95	165950	8	8.1	8.22	7142	1	0	0	740.433	1478.85	2	1478.65	0.2023	0	20.21	0.01	R	TMPAPAESCSLGSR	K	Carbamidomethyl (C); Oxidation (M)	0.02000000100000.0	Cmpd 802, AutoMSn(740.4331), 28.3 min
3	KRY43094.1	Peroxidasin -like protein [Trichinella spiralis]	95	165950	8	8.1	8.22	7143	1	0	0	740.433	1478.85	2	1478.65	0.2026	0	25.81	0.0029	R	TMPAPAESCSLGSR	K	Carbamidomethyl (C); Oxidation (M)	0.02000000100000.0	Cmpd 805, AutoMSn(740.4332), 28.4 min
3	KRY43094.1	Peroxidasin -like protein [Trichinella spiralis]	95	165950	8	8.1	8.22	7144	2	0	0	740.434	1478.85	2	1478.65	0.2036	0	20.22	0.011	R	TMPAPAESCSLGSR	K	Carbamidomethyl (C); Oxidation (M)	0.02000000100000.0	Cmpd 808, AutoMSn(740.4338), 28.5 min
3	KRY43094.1	Peroxidasin -like protein [Trichinella spiralis]	95	165950	8	8.1	8.22	7145	1	0	0	493.959	1478.85	3	1478.65	0.2046	0	15.41	0.032	R	TMPAPAESCSLGSR	K	Carbamidomethyl (C); Oxidation (M)	0.02000000100000.0	Cmpd 701, AutoMSn(493.9586), 28.5 min
3	KRY43094.1	Peroxidasin -like protein [Trichinella spiralis]	95	165950	8	8.1	8.22	7146	1	0	0	493.959	1478.86	3	1478.65	0.2073	0	18	0.018	R	TMPAPAESCSLGSR	K	Carbamidomethyl (C); Oxidation (M)	0.02000000100000.0	Cmpd 703, AutoMSn(493.9595), 28.5 min
3	KRY43094.1	Peroxidasin -like protein [Trichinella spiralis]	95	165950	8	8.1	8.22	8146	8	0	0	569.932	1706.77	3	1706.92	-0.1441	1	13.02	0.048	K	EWLPKVLGHQLMEK	Y			Cmpd 195, AutoMSn(569.9318), 21.4 min
3	KRY43094.1	Peroxidasin -like protein [Trichinella spiralis]	95	165950	8	8.1	8.22	10780	8	0	0	913.076	2736.21	3	2736.29	-0.0862	1	14.48	0.028	R	QHFLKSNNHAGFDMMTILIQMGR	D	3 Oxidation (M)	0.00000000000002200000200.0	Cmpd 554, AutoMSn(913.0764), 26.5 min
3	KRY43094.1	Peroxidasin -like protein [Trichinella spiralis]	95	165950	8	8.1	8.22	10961	6	0	0	939.312	2814.92	3	2814.22	0.6989	1	14.45	0.041	K	IPENDPYFPSTFDDGSPRCMHFAR	S	Oxidation (M)	0.000000000000000000020000.0	Cmpd 679, AutoMSn(939.3125), 28.0 min
3	KRY43094.1	Peroxidasin -like protein [Trichinella spiralis]	95	165950	8	8.1	8.22	11213	8	1	1	980.203	2937.59	3	2937.63	-0.0431	1	11.64	0.059	K	KIVGAQIQHITFNEFLPLVIVNWMK	K			Cmpd 872, AutoMSn(980.2030), 31.6 min	emPAI	0.02

## Sheet: 4wk no1
Header	--------------------------------------------------------
Search title	Submitted from Copy of Copy of 4wk no2 TSDB by Mascot Daemon on SEARCH-SERVER
Timestamp	2021-06-03T10:34:28Z
User
Email
Report URI	http://127.0.0.1/mascot/cgi/master_results.pl?file=../data/20210603/F001937.dat
Peak list data path	C:\Program Files (x86)\Matrix Science\Mascot Daemon\mgf\99 Copy of Copy of 4wk no2 TSDB\mascot_daemon_merge.mgf
Peak list format	Mascot generic
Search type	MIS
Mascot version	2.3.0
Database	Trichinellaspiralis
Fasta file	sequence.fasta
Total sequences	46838
Total residues	18440007
Sequences after taxonomy filter	46838
Number of queries	12978
Variable modifications	--------------------------------------------------------
Identifier	Name	Delta	Neutral loss(es)
1	Carbamidomethyl (C)	57.0215
2	Oxidation (M)	15.9949	0	63.9983
Search Parameters	--------------------------------------------------------
Taxonomy filter	All entries
Enzyme	Trypsin
Maximum Missed Cleavages	1
Fixed modifications
Variable modifications	Carbamidomethyl (C),Oxidation (M)
Peptide Mass Tolerance	0.8
Peptide Mass Tolerance Units	Da
Fragment Mass Tolerance	0.8
Fragment Mass Tolerance Units	Da
Mass values	Monoisotopic
Instrument type	ESI-QUAD-TOF
Format parameters	--------------------------------------------------------
Significance threshold	0.05
Max. number of hits	0
Use MudPIT protein scoring	1
Ions score cut-off	0
Include same-set proteins	0
Include sub-set proteins	0
Include unassigned	0
Require bold red	0
Protein hits	--------------------------------------------------------
prot_hit_num	prot_acc	prot_desc	prot_score	prot_mass	prot_sequences_sig	prot_cover	prot_pi	pep_query	pep_rank	pep_isbold	pep_isunique	pep_exp_mz	pep_exp_mr	pep_exp_z	pep_calc_mr	pep_delta	pep_miss	pep_score	pep_expect	pep_res_before	pep_seq	pep_res_after	pep_var_mod	pep_var_mod_pos	pep_scan_title
1	KRY36723.1	Muscle M-line assembly protein unc-89 [Trichinella spiralis]	353	812617	31	6.7	4.96	3029	1	1	0	380.224	758.434	2	758.417	0.0166	0	32.9	0.00072	K	LEIAEGK	G			Cmpd 318, AutoMSn(380.2243), 19.2 min
1	KRY36723.1	Muscle M-line assembly protein unc-89 [Trichinella spiralis]	353	812617	31	6.7	4.96	3598	1	1	0	422.236	842.458	2	842.497	-0.0396	1	52.59	6.8e-06	K	LKELNAR	R			Cmpd 24, AutoMSn(422.2361), 12.8 min
1	KRY36723.1	Muscle M-line assembly protein unc-89 [Trichinella spiralis]	353	812617	31	6.7	4.96	4384	9	1	0	480.751	959.487	2	959.529	-0.042	1	14.5	0.045	K	SGKEILADK	R			Cmpd 122, AutoMSn(480.7506), 14.9 min
1	KRY36723.1	Muscle M-line assembly protein unc-89 [Trichinella spiralis]	353	812617	31	6.7	4.96	4385	5	1	0	480.751	959.487	2	959.529	-0.0419	1	15.4	0.037	K	SGKEILADK	R			Cmpd 118, AutoMSn(480.7507), 14.8 min
1	KRY36723.1	Muscle M-line assembly protein unc-89 [Trichinella spiralis]	353	812617	31	6.7	4.96	4386	5	1	0	480.752	959.489	2	959.529	-0.0401	1	19.31	0.015	K	SGKEILADK	R			Cmpd 186, AutoMSn(480.7516), 14.7 min
1	KRY36723.1	Muscle M-line assembly protein unc-89 [Trichinella spiralis]	353	812617	31	6.7	4.96	4467	8	1	0	974.313	973.306	1	973.519	-0.2136	1	11.68	0.12	K	NGKQIAESK	R			Cmpd 1045, AutoMSn(974.3129), 37.4 min
1	KRY36723.1	Muscle M-line assembly protein unc-89 [Trichinella spiralis]	353	812617	31	6.7	4.96	5819	2	1	0	567.325	1132.64	2	1132.56	0.0746	0	16.64	0.025	K	DGSVESDALIK	I			Cmpd 816, AutoMSn(567.3251), 30.5 min
1	KRY36723.1	Muscle M-line assembly protein unc-89 [Trichinella spiralis]	353	812617	31	6.7	4.96	6050	5	1	0	389.287	1164.84	3	1164.6	0.2421	0	14.56	0.074	K	VYQGQQAMLK	C			Cmpd 870, AutoMSn(389.2867), 35.7 min
1	KRY36723.1	Muscle M-line assembly protein unc-89 [Trichinella spiralis]	353	812617	31	6.7	4.96	6051	3	1	0	389.292	1164.85	3	1164.6	0.2577	0	16.48	0.049	K	VYQGQQAMLK	C			Cmpd 1006, AutoMSn(389.2919), 35.7 min
1	KRY36723.1	Muscle M-line assembly protein unc-89 [Trichinella spiralis]	353	812617	31	6.7	4.96	3129	2	1	0	389.305	1164.89	3	1164.6	0.2963	0	12.46	0.37	K	VYQGQQAMLK	C			Cmpd 936, AutoMSn(389.3047), 34.5 min
1	KRY36723.1	Muscle M-line assembly protein unc-89 [Trichinella spiralis]	353	812617	31	6.7	4.96	6915	1	1	0	1354.69	1353.68	1	1353.68	-0.0025	0	18.77	0.014	K	GTYMLVIDAVEK	K	Oxidation (M)	0.000200000000.0	Cmpd 706, AutoMSn(1354.6897), 27.5 min
1	KRY36723.1	Muscle M-line assembly protein unc-89 [Trichinella spiralis]	353	812617	31	6.7	4.96	6938	6	1	0	680.745	1359.48	2	1358.71	0.7647	1	12.06	0.27	R	ELTPTDVPMTKK	E			Cmpd 264, AutoMSn(680.7454), 17.6 min
1	KRY36723.1	Muscle M-line assembly protein unc-89 [Trichinella spiralis]	353	812617	31	6.7	4.96	7140	3	1	0	463.569	1387.68	3	1387.68	0.0041	0	23.99	0.0043	R	YSQVTYIVEMR	E			Cmpd 224, AutoMSn(463.5688), 17.6 min
1	KRY36723.1	Muscle M-line assembly protein unc-89 [Trichinella spiralis]	353	812617	31	6.7	4.96	7487	1	1	0	731.1	1460.19	2	1460.76	-0.5755	0	10.88	0.17	K	TEATLTVIVEEEK	K			Cmpd 234, AutoMSn(731.1000), 19.5 min
1	KRY36723.1	Muscle M-line assembly protein unc-89 [Trichinella spiralis]	353	812617	31	6.7	4.96	7539	10	1	0	737.003	1471.99	2	1471.88	0.1153	1	10.47	0.15	K	TLLDYLQLPIKR	I			Cmpd 451, AutoMSn(737.0031), 23.1 min
1	KRY36723.1	Muscle M-line assembly protein unc-89 [Trichinella spiralis]	353	812617	31	6.7	4.96	4755	10	1	0	502.878	1505.61	3	1505.73	-0.1153	1	13.65	0.22	K	VVQSCKPCRLDCR	I			Cmpd 1226, AutoMSn(502.8777), 38.0 min
1	KRY36723.1	Muscle M-line assembly protein unc-89 [Trichinella spiralis]	353	812617	31	6.7	4.96	7820	2	1	1	758.927	1515.84	2	1515.7	0.1357	0	10.18	0.1	K	NFHIMTTTGYTSK	Y	Oxidation (M)	0.0000200000000.0	Cmpd 949, AutoMSn(758.9265), 31.8 min
1	KRY36723.1	Muscle M-line assembly protein unc-89 [Trichinella spiralis]	353	812617	31	6.7	4.96	8591	9	1	0	559.786	1676.34	3	1676.91	-0.5725	1	10.67	0.16	R	NVVGSSFTQAALKVEK	C			Cmpd 458, AutoMSn(559.7864), 22.4 min
1	KRY36723.1	Muscle M-line assembly protein unc-89 [Trichinella spiralis]	353	812617	31	6.7	4.96	9075	1	1	1	601.298	1800.87	3	1800.93	-0.0584	1	13.49	0.041	K	TEYAPFFTKLLQDTK	T			Cmpd 440, AutoMSn(601.2977), 21.6 min
1	KRY36723.1	Muscle M-line assembly protein unc-89 [Trichinella spiralis]	353	812617	31	6.7	4.96	9991	5	1	0	1006	2009.98	2	2009.88	0.0986	0	12.21	0.051	K	AENDAGEVSCTAQMTLGTGR	Y			Cmpd 423, AutoMSn(1005.9957), 24.5 min
1	KRY36723.1	Muscle M-line assembly protein unc-89 [Trichinella spiralis]	353	812617	31	6.7	4.96	10067	3	1	1	1011.23	2020.44	2	2021.01	-0.5698	0	12.68	0.091	K	VALNGHPEPSVEWFLNGR	R			Cmpd 744, AutoMSn(1011.2283), 31.8 min
1	KRY36723.1	Muscle M-line assembly protein unc-89 [Trichinella spiralis]	353	812617	31	6.7	4.96	10405	9	1	1	703.672	2108	3	2108.07	-0.0729	1	10.66	0.074	K	LGTDQCSAVFTIKPSKSNR	K	Carbamidomethyl (C)	0.0000010000000000000.0	Cmpd 224, AutoMSn(703.6724), 17.1 min
1	KRY36723.1	Muscle M-line assembly protein unc-89 [Trichinella spiralis]	353	812617	31	6.7	4.96	10829	3	1	0	747.864	2240.57	3	2240.99	-0.421	0	12.21	0.09	R	CVASNVHGSSSCACMLISDTLK	A	Oxidation (M)	0.0000000000000020000000.0	Cmpd 450, AutoMSn(747.8635), 22.2 min
1	KRY36723.1	Muscle M-line assembly protein unc-89 [Trichinella spiralis]	353	812617	31	6.7	4.96	10894	4	1	0	758.146	2271.42	3	2271.13	0.2873	1	17.12	0.028	R	LSTNDNVHIETGNGMSSLRVK	R			Cmpd 408, AutoMSn(758.1456), 24.8 min
1	KRY36723.1	Muscle M-line assembly protein unc-89 [Trichinella spiralis]	353	812617	31	6.7	4.96	10936	3	1	1	762.36	2284.06	3	2284.25	-0.1949	0	13.82	0.037	K	ITEGLTDLTIQLNDALQLSVK	L			Cmpd 344, AutoMSn(762.3598), 20.6 min
1	KRY36723.1	Muscle M-line assembly protein unc-89 [Trichinella spiralis]	353	812617	31	6.7	4.96	10937	5	1	1	762.387	2284.14	3	2284.25	-0.1128	0	12.59	0.049	K	ITEGLTDLTIQLNDALQLSVK	L			Cmpd 343, AutoMSn(762.3872), 20.6 min
1	KRY36723.1	Muscle M-line assembly protein unc-89 [Trichinella spiralis]	353	812617	31	6.7	4.96	10961	6	1	0	763.053	2286.14	3	2286.07	0.0713	1	10.13	0.073	K	YEIEAFDDKGSVNSSADVNVK	G			Cmpd 418, AutoMSn(763.0528), 21.5 min
1	KRY36723.1	Muscle M-line assembly protein unc-89 [Trichinella spiralis]	353	812617	31	6.7	4.96	10965	2	1	0	763.055	2286.14	3	2286.07	0.0792	1	15.24	0.023	K	YEIEAFDDKGSVNSSADVNVK	G			Cmpd 491, AutoMSn(763.0554), 21.3 min
1	KRY36723.1	Muscle M-line assembly protein unc-89 [Trichinella spiralis]	353	812617	31	6.7	4.96	10966	8	1	0	763.056	2286.15	3	2286.07	0.0823	1	11.5	0.054	K	YEIEAFDDKGSVNSSADVNVK	G			Cmpd 494, AutoMSn(763.0564), 21.4 min
1	KRY36723.1	Muscle M-line assembly protein unc-89 [Trichinella spiralis]	353	812617	31	6.7	4.96	10967	3	1	0	763.057	2286.15	3	2286.07	0.0831	1	15.25	0.023	K	YEIEAFDDKGSVNSSADVNVK	G			Cmpd 497, AutoMSn(763.0567), 21.4 min
1	KRY36723.1	Muscle M-line assembly protein unc-89 [Trichinella spiralis]	353	812617	31	6.7	4.96	11045	1	1	0	1150.19	2298.37	2	2298.01	0.3591	0	11.31	0.091	R	CVASNVHGSSSCACMLISDTLK	A	Carbamidomethyl (C); Oxidation (M)	0.1000000000000020000000.0	Cmpd 533, AutoMSn(1150.1925), 27.6 min
1	KRY36723.1	Muscle M-line assembly protein unc-89 [Trichinella spiralis]	353	812617	31	6.7	4.96	11052	4	1	0	770.174	2307.5	3	2308.18	-0.6797	0	15.47	0.042	R	ICLQIDNISENYAGVLTCLVK	L			Cmpd 879, AutoMSn(770.1743), 30.2 min
1	KRY36723.1	Muscle M-line assembly protein unc-89 [Trichinella spiralis]	353	812617	31	6.7	4.96	11081	2	1	0	772.175	2313.5	3	2313.07	0.4323	0	12.76	0.077	K	CTITNDDGMISTEGTLSILSDK	Y			Cmpd 350, AutoMSn(772.1752), 22.7 min
1	KRY36723.1	Muscle M-line assembly protein unc-89 [Trichinella spiralis]	353	812617	31	6.7	4.96	11105	3	1	0	778.051	2331.13	3	2331.12	0.0079	0	11.46	0.055	R	SVIFECQVASPSPATVYWYK	D	Carbamidomethyl (C)	0.00000100000000000000.0	Cmpd 409, AutoMSn(778.0514), 21.7 min
1	KRY36723.1	Muscle M-line assembly protein unc-89 [Trichinella spiralis]	353	812617	31	6.7	4.96	11106	1	1	0	778.052	2331.13	3	2331.12	0.0091	0	13.39	0.035	R	SVIFECQVASPSPATVYWYK	D	Carbamidomethyl (C)	0.00000100000000000000.0	Cmpd 412, AutoMSn(778.0518), 21.7 min
1	KRY36723.1	Muscle M-line assembly protein unc-89 [Trichinella spiralis]	353	812617	31	6.7	4.96	11173	1	1	1	1175.11	2348.2	2	2348.23	-0.0222	1	22.84	0.0042	K	SIQLECIVAGMPLPTVKWYK	D	Carbamidomethyl (C); Oxidation (M)	0.00000100002000000000.0	Cmpd 803, AutoMSn(1175.1098), 31.1 min
1	KRY36723.1	Muscle M-line assembly protein unc-89 [Trichinella spiralis]	353	812617	31	6.7	4.96	11325	4	1	0	805.644	2413.91	3	2413.16	0.747	1	19.09	0.015	K	LLRPSDRMSMTFDDDGTVTLK	I	Oxidation (M)	0.000000000200000000000.0	Cmpd 301, AutoMSn(805.6435), 21.5 min
1	KRY36723.1	Muscle M-line assembly protein unc-89 [Trichinella spiralis]	353	812617	31	6.7	4.96	11383	9	1	1	808.916	2423.73	3	2423.18	0.5433	1	11.99	0.095	R	CLRVLPNGCTASEWLIIMCTK	L	Carbamidomethyl (C); Oxidation (M)	0.000000000000000002100.0	Cmpd 570, AutoMSn(808.9161), 25.9 min
1	KRY36723.1	Muscle M-line assembly protein unc-89 [Trichinella spiralis]	353	812617	31	6.7	4.96	11600	4	1	0	1249.69	2497.37	2	2497.13	0.2343	1	10.64	0.084	R	CTEGDRLELNCQFSGSDLQIR	W	2 Carbamidomethyl (C)	0.100000000010000000000.0	Cmpd 1119, AutoMSn(1249.6907), 35.5 min
1	KRY36723.1	Muscle M-line assembly protein unc-89 [Trichinella spiralis]	353	812617	31	6.7	4.96	11953	6	1	0	885.236	2652.68	3	2653.2	-0.512	1	10.67	0.11	R	CVASNVHGSSSCACMLISDTLKADK	K	2 Carbamidomethyl (C)	0.0000000000010100000000000.0	Cmpd 552, AutoMSn(885.2355), 22.9 min
1	KRY36723.1	Muscle M-line assembly protein unc-89 [Trichinella spiralis]	353	812617	31	6.7	4.96	11962	10	1	0	885.503	2653.49	3	2653.2	0.2854	1	13.18	0.047	K	IHENQSGELECRISTPSGCFFSR	A	Carbamidomethyl (C)	0.00000000001000000000000.0	Cmpd 436, AutoMSn(885.5028), 22.9 min
1	KRY36723.1	Muscle M-line assembly protein unc-89 [Trichinella spiralis]	353	812617	31	6.7	4.96	11972	5	1	0	885.635	2653.88	3	2653.2	0.6855	1	15.32	0.038	R	CVASNVHGSSSCACMLISDTLKADK	K	2 Carbamidomethyl (C)	0.1000000000000100000000000.0	Cmpd 445, AutoMSn(885.6347), 22.9 min	emPAI	0
2	KRY43094.1	Peroxidasin -like protein [Trichinella spiralis]	97	165950	7	7.3	8.22	3133	1	1	1	390.959	779.904	2	779.321	0.5836	0	26.79	0.0049	R	CMHFAR	S	Oxidation (M)	0.020000.0	Cmpd 43, AutoMSn(390.9594), 13.3 min
2	KRY43094.1	Peroxidasin -like protein [Trichinella spiralis]	97	165950	7	7.3	8.22	7261	5	1	0	474.928	1421.76	3	1421.63	0.1346	0	12.22	0.061	R	TMPAPAESCSLGSR	K	Oxidation (M)	0.02000000000000.0	Cmpd 193, AutoMSn(474.9281), 15.9 min
2	KRY43094.1	Peroxidasin -like protein [Trichinella spiralis]	97	165950	7	7.3	8.22	7262	3	1	0	474.929	1421.77	3	1421.63	0.1374	0	11.38	0.074	R	TMPAPAESCSLGSR	K	Oxidation (M)	0.02000000000000.0	Cmpd 188, AutoMSn(474.9290), 15.8 min
2	KRY43094.1	Peroxidasin -like protein [Trichinella spiralis]	97	165950	7	7.3	8.22	7263	2	1	0	474.93	1421.77	3	1421.63	0.1397	0	13.89	0.042	R	TMPAPAESCSLGSR	K	Oxidation (M)	0.02000000000000.0	Cmpd 190, AutoMSn(474.9298), 15.8 min
2	KRY43094.1	Peroxidasin -like protein [Trichinella spiralis]	97	165950	7	7.3	8.22	7647	2	1	0	740.428	1478.84	2	1478.65	0.1914	0	13.75	0.045	R	TMPAPAESCSLGSR	K	Carbamidomethyl (C); Oxidation (M)	0.02000000100000.0	Cmpd 659, AutoMSn(740.4276), 28.1 min
2	KRY43094.1	Peroxidasin -like protein [Trichinella spiralis]	97	165950	7	7.3	8.22	7648	1	1	0	740.428	1478.84	2	1478.65	0.1924	0	21.02	0.0085	R	TMPAPAESCSLGSR	K	Carbamidomethyl (C); Oxidation (M)	0.02000000100000.0	Cmpd 665, AutoMSn(740.4281), 28.1 min
2	KRY43094.1	Peroxidasin -like protein [Trichinella spiralis]	97	165950	7	7.3	8.22	7650	4	1	0	1479.85	1478.84	1	1478.65	0.1947	0	11.57	0.075	R	TMPAPAESCSLGSR	K	Carbamidomethyl (C); Oxidation (M)	0.02000000100000.0	Cmpd 799, AutoMSn(1479.8514), 28.2 min
2	KRY43094.1	Peroxidasin -like protein [Trichinella spiralis]	97	165950	7	7.3	8.22	7651	1	1	0	740.43	1478.85	2	1478.65	0.1965	0	14.17	0.041	R	TMPAPAESCSLGSR	K	Carbamidomethyl (C); Oxidation (M)	0.02000000100000.0	Cmpd 696, AutoMSn(740.4302), 28.2 min
2	KRY43094.1	Peroxidasin -like protein [Trichinella spiralis]	97	165950	7	7.3	8.22	7652	1	1	0	740.431	1478.85	2	1478.65	0.1973	0	17.27	0.02	R	TMPAPAESCSLGSR	K	Carbamidomethyl (C); Oxidation (M)	0.02000000100000.0	Cmpd 715, AutoMSn(740.4306), 28.0 min
2	KRY43094.1	Peroxidasin -like protein [Trichinella spiralis]	97	165950	7	7.3	8.22	7653	1	1	0	740.431	1478.85	2	1478.65	0.1976	0	19.32	0.013	R	TMPAPAESCSLGSR	K	Carbamidomethyl (C); Oxidation (M)	0.02000000100000.0	Cmpd 673, AutoMSn(740.4307), 28.2 min
2	KRY43094.1	Peroxidasin -like protein [Trichinella spiralis]	97	165950	7	7.3	8.22	7654	1	1	0	740.431	1478.85	2	1478.65	0.1978	0	25.75	0.0029	R	TMPAPAESCSLGSR	K	Carbamidomethyl (C); Oxidation (M)	0.02000000100000.0	Cmpd 718, AutoMSn(740.4309), 28.1 min
2	KRY43094.1	Peroxidasin -like protein [Trichinella spiralis]	97	165950	7	7.3	8.22	7655	1	1	0	740.431	1478.85	2	1478.65	0.1979	0	16.13	0.026	R	TMPAPAESCSLGSR	K	Carbamidomethyl (C); Oxidation (M)	0.02000000100000.0	Cmpd 694, AutoMSn(740.4309), 28.2 min
2	KRY43094.1	Peroxidasin -like protein [Trichinella spiralis]	97	165950	7	7.3	8.22	7656	2	1	0	740.431	1478.85	2	1478.65	0.1979	0	20.08	0.011	R	TMPAPAESCSLGSR	K	Carbamidomethyl (C); Oxidation (M)	0.02000000100000.0	Cmpd 721, AutoMSn(740.4309), 28.2 min
2	KRY43094.1	Peroxidasin -like protein [Trichinella spiralis]	97	165950	7	7.3	8.22	7657	1	1	0	740.431	1478.85	2	1478.65	0.1981	0	20.87	0.0089	R	TMPAPAESCSLGSR	K	Carbamidomethyl (C); Oxidation (M)	0.02000000100000.0	Cmpd 734, AutoMSn(740.4310), 28.2 min
2	KRY43094.1	Peroxidasin -like protein [Trichinella spiralis]	97	165950	7	7.3	8.22	7659	1	1	0	740.431	1478.85	2	1478.65	0.1987	0	21.7	0.0073	R	TMPAPAESCSLGSR	K	Carbamidomethyl (C); Oxidation (M)	0.02000000100000.0	Cmpd 731, AutoMSn(740.4313), 28.1 min
2	KRY43094.1	Peroxidasin -like protein [Trichinella spiralis]	97	165950	7	7.3	8.22	7660	1	1	0	740.432	1478.85	2	1478.65	0.1994	0	19.35	0.013	R	TMPAPAESCSLGSR	K	Carbamidomethyl (C); Oxidation (M)	0.02000000100000.0	Cmpd 675, AutoMSn(740.4317), 28.2 min
2	KRY43094.1	Peroxidasin -like protein [Trichinella spiralis]	97	165950	7	7.3	8.22	7661	1	1	0	740.432	1478.85	2	1478.65	0.1994	0	26.6	0.0024	R	TMPAPAESCSLGSR	K	Carbamidomethyl (C); Oxidation (M)	0.02000000100000.0	Cmpd 585, AutoMSn(740.4317), 28.2 min
2	KRY43094.1	Peroxidasin -like protein [Trichinella spiralis]	97	165950	7	7.3	8.22	7662	1	1	0	740.432	1478.85	2	1478.65	0.1999	0	19.57	0.012	R	TMPAPAESCSLGSR	K	Carbamidomethyl (C); Oxidation (M)	0.02000000100000.0	Cmpd 677, AutoMSn(740.4319), 28.3 min
2	KRY43094.1	Peroxidasin -like protein [Trichinella spiralis]	97	165950	7	7.3	8.22	7663	1	1	0	740.432	1478.85	2	1478.65	0.2001	0	22.3	0.0064	R	TMPAPAESCSLGSR	K	Carbamidomethyl (C); Oxidation (M)	0.02000000100000.0	Cmpd 662, AutoMSn(740.4320), 28.1 min
2	KRY43094.1	Peroxidasin -like protein [Trichinella spiralis]	97	165950	7	7.3	8.22	7664	1	1	0	740.432	1478.85	2	1478.65	0.2002	0	18.4	0.016	R	TMPAPAESCSLGSR	K	Carbamidomethyl (C); Oxidation (M)	0.02000000100000.0	Cmpd 711, AutoMSn(740.4321), 28.2 min
2	KRY43094.1	Peroxidasin -like protein [Trichinella spiralis]	97	165950	7	7.3	8.22	7665	1	1	0	740.432	1478.85	2	1478.65	0.2003	0	17.53	0.019	R	TMPAPAESCSLGSR	K	Carbamidomethyl (C); Oxidation (M)	0.02000000100000.0	Cmpd 582, AutoMSn(740.4321), 28.1 min
2	KRY43094.1	Peroxidasin -like protein [Trichinella spiralis]	97	165950	7	7.3	8.22	7666	1	1	0	740.432	1478.85	2	1478.65	0.2005	0	26.99	0.0022	R	TMPAPAESCSLGSR	K	Carbamidomethyl (C); Oxidation (M)	0.02000000100000.0	Cmpd 673, AutoMSn(740.4322), 28.3 min
2	KRY43094.1	Peroxidasin -like protein [Trichinella spiralis]	97	165950	7	7.3	8.22	7667	1	1	0	740.432	1478.85	2	1478.65	0.2006	0	22.74	0.0058	R	TMPAPAESCSLGSR	K	Carbamidomethyl (C); Oxidation (M)	0.02000000100000.0	Cmpd 714, AutoMSn(740.4322), 28.2 min
2	KRY43094.1	Peroxidasin -like protein [Trichinella spiralis]	97	165950	7	7.3	8.22	7668	1	1	0	740.432	1478.85	2	1478.65	0.2007	0	17.82	0.018	R	TMPAPAESCSLGSR	K	Carbamidomethyl (C); Oxidation (M)	0.02000000100000.0	Cmpd 728, AutoMSn(740.4323), 28.1 min
2	KRY43094.1	Peroxidasin -like protein [Trichinella spiralis]	97	165950	7	7.3	8.22	7669	1	1	0	740.433	1478.85	2	1478.65	0.2019	0	20.37	0.01	R	TMPAPAESCSLGSR	K	Carbamidomethyl (C); Oxidation (M)	0.02000000100000.0	Cmpd 784, AutoMSn(740.4329), 28.1 min
2	KRY43094.1	Peroxidasin -like protein [Trichinella spiralis]	97	165950	7	7.3	8.22	7670	1	1	0	740.433	1478.85	2	1478.65	0.2022	0	20.16	0.011	R	TMPAPAESCSLGSR	K	Carbamidomethyl (C); Oxidation (M)	0.02000000100000.0	Cmpd 787, AutoMSn(740.4330), 28.2 min
2	KRY43094.1	Peroxidasin -like protein [Trichinella spiralis]	97	165950	7	7.3	8.22	7671	1	1	0	740.433	1478.85	2	1478.65	0.2026	0	20.11	0.011	R	TMPAPAESCSLGSR	K	Carbamidomethyl (C); Oxidation (M)	0.02000000100000.0	Cmpd 781, AutoMSn(740.4333), 28.1 min
2	KRY43094.1	Peroxidasin -like protein [Trichinella spiralis]	97	165950	7	7.3	8.22	7672	1	1	0	740.433	1478.85	2	1478.65	0.2027	0	19.05	0.014	R	TMPAPAESCSLGSR	K	Carbamidomethyl (C); Oxidation (M)	0.02000000100000.0	Cmpd 669, AutoMSn(740.4333), 28.2 min
2	KRY43094.1	Peroxidasin -like protein [Trichinella spiralis]	97	165950	7	7.3	8.22	7673	1	1	0	740.433	1478.85	2	1478.65	0.2029	0	25.16	0.0034	R	TMPAPAESCSLGSR	K	Carbamidomethyl (C); Oxidation (M)	0.02000000100000.0	Cmpd 665, AutoMSn(740.4334), 28.2 min
2	KRY43094.1	Peroxidasin -like protein [Trichinella spiralis]	97	165950	7	7.3	8.22	7674	1	1	0	493.958	1478.85	3	1478.65	0.2036	0	19.61	0.012	R	TMPAPAESCSLGSR	K	Carbamidomethyl (C); Oxidation (M)	0.02000000100000.0	Cmpd 720, AutoMSn(493.9583), 28.1 min
2	KRY43094.1	Peroxidasin -like protein [Trichinella spiralis]	97	165950	7	7.3	8.22	7675	1	1	0	740.434	1478.85	2	1478.65	0.2047	0	20.13	0.011	R	TMPAPAESCSLGSR	K	Carbamidomethyl (C); Oxidation (M)	0.02000000100000.0	Cmpd 792, AutoMSn(740.4343), 28.0 min
2	KRY43094.1	Peroxidasin -like protein [Trichinella spiralis]	97	165950	7	7.3	8.22	7676	1	1	0	740.436	1478.86	2	1478.65	0.2085	0	20.31	0.01	R	TMPAPAESCSLGSR	K	Carbamidomethyl (C); Oxidation (M)	0.02000000100000.0	Cmpd 794, AutoMSn(740.4362), 28.1 min
2	KRY43094.1	Peroxidasin -like protein [Trichinella spiralis]	97	165950	7	7.3	8.22	7677	1	1	0	493.96	1478.86	3	1478.65	0.2088	0	21.03	0.0088	R	TMPAPAESCSLGSR	K	Carbamidomethyl (C); Oxidation (M)	0.02000000100000.0	Cmpd 792, AutoMSn(493.9600), 28.3 min
2	KRY43094.1	Peroxidasin -like protein [Trichinella spiralis]	97	165950	7	7.3	8.22	7678	1	1	0	493.96	1478.86	3	1478.65	0.2091	0	33.44	0.00051	R	TMPAPAESCSLGSR	K	Carbamidomethyl (C); Oxidation (M)	0.02000000100000.0	Cmpd 785, AutoMSn(493.9601), 28.1 min
2	KRY43094.1	Peroxidasin -like protein [Trichinella spiralis]	97	165950	7	7.3	8.22	7679	1	1	0	493.96	1478.86	3	1478.65	0.2099	0	33.41	0.00051	R	TMPAPAESCSLGSR	K	Carbamidomethyl (C); Oxidation (M)	0.02000000100000.0	Cmpd 788, AutoMSn(493.9603), 28.2 min
2	KRY43094.1	Peroxidasin -like protein [Trichinella spiralis]	97	165950	7	7.3	8.22	7680	1	1	0	740.437	1478.86	2	1478.65	0.2105	0	20.39	0.01	R	TMPAPAESCSLGSR	K	Carbamidomethyl (C); Oxidation (M)	0.02000000100000.0	Cmpd 797, AutoMSn(740.4372), 28.1 min
2	KRY43094.1	Peroxidasin -like protein [Trichinella spiralis]	97	165950	7	7.3	8.22	7681	1	1	0	493.961	1478.86	3	1478.65	0.211	0	21.75	0.0075	R	TMPAPAESCSLGSR	K	Carbamidomethyl (C); Oxidation (M)	0.02000000100000.0	Cmpd 802, AutoMSn(493.9607), 28.2 min
2	KRY43094.1	Peroxidasin -like protein [Trichinella spiralis]	97	165950	7	7.3	8.22	7971	5	1	0	517.589	1549.74	3	1549.72	0.0221	1	15.72	0.027	R	TMPAPAESCSLGSRK	Q	Oxidation (M)	0.020000000000000.0	Cmpd 17, AutoMSn(517.5889), 13.9 min
2	KRY43094.1	Peroxidasin -like protein [Trichinella spiralis]	97	165950	7	7.3	8.22	8929	2	1	1	880.423	1758.83	2	1758.8	0.0271	0	12.06	0.055	K	DMFFNITPLNDFNR	G	Oxidation (M)	0.02000000000000.0	Cmpd 349, AutoMSn(880.4226), 21.6 min
2	KRY43094.1	Peroxidasin -like protein [Trichinella spiralis]	97	165950	7	7.3	8.22	8916	3	1	0	879.402	2635.19	3	2635.26	-0.0788	1	13.65	0.097	R	TYSGFCNNVKKPLWGSAFQAFDR	M			Cmpd 992, AutoMSn(879.4024), 34.6 min
2	KRY43094.1	Peroxidasin -like protein [Trichinella spiralis]	97	165950	7	7.3	8.22	12117	3	1	1	914.703	2741.09	3	2741.34	-0.2569	1	15.34	0.029	K	EIQPFPFMIPDIYENSVLKCSSK	I	Carbamidomethyl (C)	0.00000000000000000001000.0	Cmpd 699, AutoMSn(914.7031), 29.6 min
2	KRY43094.1	Peroxidasin -like protein [Trichinella spiralis]	97	165950	7	7.3	8.22	12118	1	1	1	914.778	2741.31	3	2741.34	-0.0337	1	18.99	0.0085	K	EIQPFPFMIPDIYENSVLKCSSK	I	Carbamidomethyl (C)	0.00000000000000000001000.0	Cmpd 702, AutoMSn(914.7775), 29.7 min
2	KRY43094.1	Peroxidasin -like protein [Trichinella spiralis]	97	165950	7	7.3	8.22	12897	10	1	1	980.203	2937.59	3	2937.63	-0.0424	1	11.11	0.067	K	KIVGAQIQHITFNEFLPLVIVNWMK	K			Cmpd 870, AutoMSn(980.2032), 31.3 min	emPAI	0.02
3	XP_003375206.1	calcium-dependent secretion activator 1 [Trichinella spiralis]	56	131873	3	4.3	8.57	2052	1	1	1	328.709	655.403	2	655.39	0.0123	0	36.12	0.00019	K	IGPLEK	L			Cmpd 102, AutoMSn(328.7086), 14.8 min
3	XP_003375206.1	calcium-dependent secretion activator 1 [Trichinella spiralis]	56	131873	3	4.3	8.57	2053	1	1	1	328.709	655.403	2	655.39	0.0127	0	35.64	0.00021	K	IGPLEK	L			Cmpd 98, AutoMSn(328.7089), 14.7 min
3	XP_003375206.1	calcium-dependent secretion activator 1 [Trichinella spiralis]	56	131873	3	4.3	8.57	9442	4	1	1	632.464	1894.37	3	1894.93	-0.5598	1	11.95	0.11	R	MNSIDSLVTDRSVDSLK	Y	Oxidation (M)	0.20000000000000000.0	Cmpd 556, AutoMSn(632.4642), 23.0 min
3	XP_003375206.1	calcium-dependent secretion activator 1 [Trichinella spiralis]	56	131873	3	4.3	8.57	12963	9	1	1	995.279	2982.81	3	2983.34	-0.5211	1	11.89	0.074	K	QQLNNSMDNCLSNSSSNAALSKLDNSR	C	Carbamidomethyl (C); Oxidation (M)	0.000000200100000000000000000.0	Cmpd 445, AutoMSn(995.2789), 23.9 min	emPAI	0.02
4	KRY33215.1	hypothetical protein T01_4395 [Trichinella spiralis]	136	125540	11	11.9	9.02	3424	1	1	1	838.128	837.121	1	836.37	0.7508	0	20.85	0.018	R	SDQQMTK	R			Cmpd 377, AutoMSn(838.1278), 21.4 min
4	KRY33215.1	hypothetical protein T01_4395 [Trichinella spiralis]	136	125540	11	11.9	9.02	5431	3	1	1	550.837	1099.66	2	1099.48	0.176	1	10.46	0.099	K	RGMMSEVMK	N	2 Oxidation (M)	0.002200000.0	Cmpd 151, AutoMSn(550.8365), 16.0 min
4	KRY33215.1	hypothetical protein T01_4395 [Trichinella spiralis]	136	125540	11	11.9	9.02	5432	5	1	1	550.837	1099.66	2	1099.48	0.1767	1	12.83	0.057	K	RGMMSEVMK	N	2 Oxidation (M)	0.002200000.0	Cmpd 176, AutoMSn(550.8368), 16.1 min
4	KRY33215.1	hypothetical protein T01_4395 [Trichinella spiralis]	136	125540	11	11.9	9.02	5437	4	1	1	550.838	1099.66	2	1099.48	0.1785	1	11.97	0.07	K	RGMMSEVMK	N	2 Oxidation (M)	0.002200000.0	Cmpd 158, AutoMSn(550.8377), 16.0 min
4	KRY33215.1	hypothetical protein T01_4395 [Trichinella spiralis]	136	125540	11	11.9	9.02	6312	2	1	1	612.285	1222.56	2	1222.69	-0.1304	0	13.48	0.05	R	ALPAVCNILPR	D	Carbamidomethyl (C)	0.00000100000.0	Cmpd 179, AutoMSn(612.2849), 18.1 min
4	KRY33215.1	hypothetical protein T01_4395 [Trichinella spiralis]	136	125540	11	11.9	9.02	8113	7	1	1	790.42	1578.83	2	1578.73	0.099	0	11.28	0.077	K	LLEMEPCVGTSAEK	L	Carbamidomethyl (C); Oxidation (M)	0.00020010000000.0	Cmpd 335, AutoMSn(790.4202), 20.2 min
4	KRY33215.1	hypothetical protein T01_4395 [Trichinella spiralis]	136	125540	11	11.9	9.02	8311	7	1	1	809.437	1616.86	2	1616.92	-0.0624	1	10.15	0.1	K	LQQLHNRLNLNVR	E			Cmpd 916, AutoMSn(809.4372), 31.1 min
4	KRY33215.1	hypothetical protein T01_4395 [Trichinella spiralis]	136	125540	11	11.9	9.02	8731	3	1	1	854.389	1706.76	2	1706.82	-0.0574	1	13.98	0.039	R	KLLEMEPCVGTSAEK	L	Carbamidomethyl (C); Oxidation (M)	0.000020010000000.0	Cmpd 404, AutoMSn(854.3895), 21.2 min
4	KRY33215.1	hypothetical protein T01_4395 [Trichinella spiralis]	136	125540	11	11.9	9.02	9588	1	1	1	647.325	1938.95	3	1938.93	0.0275	1	35.98	0.00022	R	SGSLDILCSSCSQRTIR	R	2 Carbamidomethyl (C)	0.00000001001000000.0	Cmpd 376, AutoMSn(647.3248), 21.3 min
4	KRY33215.1	hypothetical protein T01_4395 [Trichinella spiralis]	136	125540	11	11.9	9.02	10362	1	1	1	1050.03	2098.04	2	2098.07	-0.0296	1	14.44	0.028	K	STCELHVQAKTEAVLDVQK	Y			Cmpd 684, AutoMSn(1050.0289), 31.1 min
4	KRY33215.1	hypothetical protein T01_4395 [Trichinella spiralis]	136	125540	11	11.9	9.02	10559	8	1	1	721.936	2162.78	3	2162.05	0.7348	1	10.94	0.12	K	DVASDCKPKMALGIVWDNK	E	Carbamidomethyl (C); Oxidation (M)	0.0000010002000000000.0	Cmpd 308, AutoMSn(721.9356), 18.5 min
4	KRY33215.1	hypothetical protein T01_4395 [Trichinella spiralis]	136	125540	11	11.9	9.02	11319	5	1	1	804.618	2410.83	3	2411.19	-0.3611	1	10.06	0.13	K	LLEMEPCVGTSAEKLQQLHNR	L	Oxidation (M)	0.000200000000000000000.0	Cmpd 1021, AutoMSn(804.6182), 33.4 min
4	KRY33215.1	hypothetical protein T01_4395 [Trichinella spiralis]	136	125540	11	11.9	9.02	11398	4	1	1	811.566	2431.67	3	2432.36	-0.6834	1	10.51	0.13	R	KWTFTTLRPPVPHEISTPVVK	S			Cmpd 622, AutoMSn(811.5655), 27.1 min	emPAI	0.03
5	XP_003381315.1	enoyl-coA hydratase/isomerase family protein [Trichinella spiralis]	82	27343	6	27.9	9.2	4927	1	0	0	517.259	1032.5	2	1032.53	-0.0235	0	39.46	0.00036	K	TLIEECLR	T	Carbamidomethyl (C)	0.00000100.0	Cmpd 106, AutoMSn(517.2592), 15.0 min
5	XP_003381315.1	enoyl-coA hydratase/isomerase family protein [Trichinella spiralis]	82	27343	6	27.9	9.2	4929	1	0	0	517.26	1032.51	2	1032.53	-0.0213	0	38.47	0.00019	K	TLIEECLR	T	Carbamidomethyl (C)	0.00000100.0	Cmpd 110, AutoMSn(517.2603), 15.0 min
5	XP_003381315.1	enoyl-coA hydratase/isomerase family protein [Trichinella spiralis]	82	27343	6	27.9	9.2	4930	1	0	0	517.26	1032.51	2	1032.53	-0.0209	0	28.33	0.002	K	TLIEECLR	T	Carbamidomethyl (C)	0.00000100.0	Cmpd 53, AutoMSn(517.2605), 14.9 min
5	XP_003381315.1	enoyl-coA hydratase/isomerase family protein [Trichinella spiralis]	82	27343	6	27.9	9.2	4931	1	0	0	517.261	1032.51	2	1032.53	-0.0205	0	37.89	0.00022	K	TLIEECLR	T	Carbamidomethyl (C)	0.00000100.0	Cmpd 147, AutoMSn(517.2607), 14.9 min
5	XP_003381315.1	enoyl-coA hydratase/isomerase family protein [Trichinella spiralis]	82	27343	6	27.9	9.2	4932	1	0	0	517.261	1032.51	2	1032.53	-0.0192	0	37.78	0.00022	K	TLIEECLR	T	Carbamidomethyl (C)	0.00000100.0	Cmpd 131, AutoMSn(517.2614), 15.1 min
5	XP_003381315.1	enoyl-coA hydratase/isomerase family protein [Trichinella spiralis]	82	27343	6	27.9	9.2	4933	1	0	0	517.262	1032.51	2	1032.53	-0.0185	0	36.99	0.00027	K	TLIEECLR	T	Carbamidomethyl (C)	0.00000100.0	Cmpd 143, AutoMSn(517.2617), 14.8 min
5	XP_003381315.1	enoyl-coA hydratase/isomerase family protein [Trichinella spiralis]	82	27343	6	27.9	9.2	4934	1	0	0	517.262	1032.51	2	1032.53	-0.0178	0	39	0.00017	K	TLIEECLR	T	Carbamidomethyl (C)	0.00000100.0	Cmpd 111, AutoMSn(517.2620), 15.1 min
5	XP_003381315.1	enoyl-coA hydratase/isomerase family protein [Trichinella spiralis]	82	27343	6	27.9	9.2	4935	1	0	0	517.262	1032.51	2	1032.53	-0.0174	0	24.62	0.0046	K	TLIEECLR	T	Carbamidomethyl (C)	0.00000100.0	Cmpd 55, AutoMSn(517.2623), 15.0 min
5	XP_003381315.1	enoyl-coA hydratase/isomerase family protein [Trichinella spiralis]	82	27343	6	27.9	9.2	4936	1	0	0	517.264	1032.51	2	1032.53	-0.0147	0	31.78	0.00088	K	TLIEECLR	T	Carbamidomethyl (C)	0.00000100.0	Cmpd 45, AutoMSn(517.2636), 14.7 min
5	XP_003381315.1	enoyl-coA hydratase/isomerase family protein [Trichinella spiralis]	82	27343	6	27.9	9.2	6870	2	1	1	447.735	1340.18	3	1340.51	-0.3253	0	13.57	0.092	R	CNSNCAMPTMR	S	2 Carbamidomethyl (C)	0.10001000000.0	Cmpd 84, AutoMSn(447.7353), 14.3 min
5	XP_003381315.1	enoyl-coA hydratase/isomerase family protein [Trichinella spiralis]	82	27343	6	27.9	9.2	8547	5	0	0	831.929	1661.84	2	1661.9	-0.0516	1	12.64	0.054	K	MIGLSRALDMIITGR	Q	Oxidation (M)	0.200000000000000.0	Cmpd 866, AutoMSn(831.9293), 29.9 min
5	XP_003381315.1	enoyl-coA hydratase/isomerase family protein [Trichinella spiralis]	82	27343	6	27.9	9.2	8657	4	1	1	562.785	1685.33	3	1684.69	0.644	1	16.57	0.042	R	NSTRCNSNCAMPTMR	S			Cmpd 73, AutoMSn(562.7853), 15.1 min
5	XP_003381315.1	enoyl-coA hydratase/isomerase family protein [Trichinella spiralis]	82	27343	6	27.9	9.2	8659	4	1	1	562.786	1685.33	3	1684.69	0.6448	1	14.33	0.07	R	NSTRCNSNCAMPTMR	S			Cmpd 127, AutoMSn(562.7856), 15.3 min
5	XP_003381315.1	enoyl-coA hydratase/isomerase family protein [Trichinella spiralis]	82	27343	6	27.9	9.2	8917	7	1	1	879.674	1757.33	2	1757.71	-0.3731	1	13.61	0.079	R	NSTRCNSNCAMPTMR	S	Carbamidomethyl (C); Oxidation (M)	0.000010000020000.0	Cmpd 348, AutoMSn(879.6740), 21.6 min
5	XP_003381315.1	enoyl-coA hydratase/isomerase family protein [Trichinella spiralis]	82	27343	6	27.9	9.2	10446	4	1	1	710.026	2127.06	3	2126.88	0.1782	1	14.9	0.027	R	CNSNCAMPTMRSPMELGR	R	2 Carbamidomethyl (C); Oxidation (M)	0.100010000200000000.0	Cmpd 160, AutoMSn(710.0263), 14.1 min
5	XP_003381315.1	enoyl-coA hydratase/isomerase family protein [Trichinella spiralis]	82	27343	6	27.9	9.2	12375	2	1	1	937.152	2808.43	3	2808.23	0.1995	1	13.19	0.035	R	MMVCVGNNFNNRSSVFVVCIDDEK	F	Carbamidomethyl (C); 2 Oxidation (M)	0.220000000000000000100000.0	Cmpd 729, AutoMSn(937.1518), 29.0 min
5	XP_003381315.1	enoyl-coA hydratase/isomerase family protein [Trichinella spiralis]	82	27343	6	27.9	9.2	12487	7	1	1	945.491	2833.45	3	2833.27	0.1872	1	10.24	0.064	R	MMVCVGNNFNNRSSVFVVCIDDEK	F	2 Carbamidomethyl (C)	0.000100000000000000100000.0	Cmpd 668, AutoMSn(945.4915), 27.1 min	emPAI	0.12
6	KRY32894.1	hypothetical protein T01_14269 [Trichinella spiralis]	32	13152	1	6.3	9.39	3832	1	1	1	449.743	897.471	2	897.605	-0.1343	0	33.29	0.00047	R	ILWLLLK	S			Cmpd 37, AutoMSn(449.7427), 13.4 min
6	KRY32894.1	hypothetical protein T01_14269 [Trichinella spiralis]	32	13152	1	6.3	9.39	3833	1	1	1	449.743	897.472	2	897.605	-0.1333	0	29.5	0.0011	R	ILWLLLK	S			Cmpd 69, AutoMSn(449.7432), 13.2 min
6	KRY32894.1	hypothetical protein T01_14269 [Trichinella spiralis]	32	13152	1	6.3	9.39	3835	1	1	1	449.744	897.473	2	897.605	-0.1321	0	28.63	0.0014	R	ILWLLLK	S			Cmpd 57, AutoMSn(449.7438), 13.4 min
6	KRY32894.1	hypothetical protein T01_14269 [Trichinella spiralis]	32	13152	1	6.3	9.39	3836	1	1	1	449.745	897.475	2	897.605	-0.1301	0	27.22	0.0019	R	ILWLLLK	S			Cmpd 119, AutoMSn(449.7448), 13.2 min
6	KRY32894.1	hypothetical protein T01_14269 [Trichinella spiralis]	32	13152	1	6.3	9.39	3837	1	1	1	449.746	897.478	2	897.605	-0.1273	0	25.33	0.0029	R	ILWLLLK	S			Cmpd 131, AutoMSn(449.7462), 13.2 min
6	KRY32894.1	hypothetical protein T01_14269 [Trichinella spiralis]	32	13152	1	6.3	9.39	3838	1	1	1	449.746	897.478	2	897.605	-0.1272	0	25.07	0.0031	R	ILWLLLK	S			Cmpd 130, AutoMSn(449.7463), 13.2 min
6	KRY32894.1	hypothetical protein T01_14269 [Trichinella spiralis]	32	13152	1	6.3	9.39	3839	5	1	1	449.747	897.48	2	897.605	-0.1249	0	16.37	0.023	R	ILWLLLK	S			Cmpd 54, AutoMSn(449.7474), 13.3 min	emPAI	0.26
7	XP_003366234.1	conserved hypothetical protein [Trichinella spiralis]	30	13988	1	5.7	9.43	4674	1	0	1	495.753	989.492	2	989.508	-0.0164	1	30.07	0.0012	R	WKLWSDR	S			Cmpd 71, AutoMSn(495.7532), 14.0 min
7	XP_003366234.1	conserved hypothetical protein [Trichinella spiralis]	30	13988	1	5.7	9.43	4675	5	0	1	495.754	989.494	2	989.508	-0.0146	1	22.68	0.0068	R	WKLWSDR	S			Cmpd 69, AutoMSn(495.7541), 14.0 min
7	XP_003366234.1	conserved hypothetical protein [Trichinella spiralis]	30	13988	1	5.7	9.43	4676	1	0	1	495.755	989.495	2	989.508	-0.013	1	27.77	0.0021	R	WKLWSDR	S			Cmpd 70, AutoMSn(495.7549), 14.0 min
7	XP_003366234.1	conserved hypothetical protein [Trichinella spiralis]	30	13988	1	5.7	9.43	4677	1	0	1	495.755	989.495	2	989.508	-0.0128	1	30.2	0.0012	R	WKLWSDR	S			Cmpd 41, AutoMSn(495.7550), 14.1 min
7	XP_003366234.1	conserved hypothetical protein [Trichinella spiralis]	30	13988	1	5.7	9.43	4678	5	0	1	495.755	989.496	2	989.508	-0.0125	1	22.78	0.0067	R	WKLWSDR	S			Cmpd 43, AutoMSn(495.7552), 14.1 min	emPAI	0.24
8	XP_003381646.1	putative transcription factor TFIIB repeat-containing domain protein [Trichinella spiralis]	60	150245	4	6	6.39	8470	9	1	1	551.969	1652.89	3	1652.7	0.1855	0	13.54	0.045	K	SNMQMLTEFYMSR	I	Oxidation (M)	0.0000200000000.0	Cmpd 202, AutoMSn(551.9690), 17.1 min
8	XP_003381646.1	putative transcription factor TFIIB repeat-containing domain protein [Trichinella spiralis]	60	150245	4	6	6.39	8471	1	1	1	551.969	1652.89	3	1652.7	0.1864	0	23.41	0.0046	K	SNMQMLTEFYMSR	I	Oxidation (M)	0.0000200000000.0	Cmpd 203, AutoMSn(551.9693), 17.1 min
8	XP_003381646.1	putative transcription factor TFIIB repeat-containing domain protein [Trichinella spiralis]	60	150245	4	6	6.39	8472	1	1	1	551.97	1652.89	3	1652.7	0.1897	0	29.5	0.0011	K	SNMQMLTEFYMSR	I	Oxidation (M)	0.0000200000000.0	Cmpd 204, AutoMSn(551.9704), 17.2 min
8	XP_003381646.1	putative transcription factor TFIIB repeat-containing domain protein [Trichinella spiralis]	60	150245	4	6	6.39	10912	9	1	0	759.353	2275.04	3	2275.01	0.0221	1	10.93	0.061	R	GMCVDPSGETFFSVGDDKSIK	R	Carbamidomethyl (C)	0.001000000000000000000.0	Cmpd 233, AutoMSn(759.3526), 19.5 min
8	XP_003381646.1	putative transcription factor TFIIB repeat-containing domain protein [Trichinella spiralis]	60	150245	4	6	6.39	11929	2	1	0	880.448	2638.32	3	2638.18	0.1417	1	10.67	0.061	R	ICRPTYVMCWLSDDGSVQKYCR	L	Oxidation (M)	0.0000000200000000000000.0	Cmpd 822, AutoMSn(880.4479), 30.2 min
8	XP_003381646.1	putative transcription factor TFIIB repeat-containing domain protein [Trichinella spiralis]	60	150245	4	6	6.39	12653	6	1	0	957.479	2869.41	3	2869.29	0.1276	1	12.84	0.033	R	AGDMICMECGLVVGDRIVDVSSEWR	S	2 Carbamidomethyl (C); Oxidation (M)	0.0002010010000000000000000.0	Cmpd 605, AutoMSn(957.4787), 26.7 min	emPAI	0.02
9	KRY36525.1	hypothetical protein T01_16145 [Trichinella spiralis]	29	12971	1	8.4	7.68	4674	3	0	1	495.753	989.492	2	989.522	-0.0296	0	29.49	0.0014	R	VSAGLCDVVK	T			Cmpd 71, AutoMSn(495.7532), 14.0 min
9	KRY36525.1	hypothetical protein T01_16145 [Trichinella spiralis]	29	12971	1	8.4	7.68	4675	7	0	1	495.754	989.494	2	989.522	-0.0279	0	22.37	0.0074	R	VSAGLCDVVK	T			Cmpd 69, AutoMSn(495.7541), 14.0 min
9	KRY36525.1	hypothetical protein T01_16145 [Trichinella spiralis]	29	12971	1	8.4	7.68	4676	3	0	1	495.755	989.495	2	989.522	-0.0263	0	27.21	0.0024	R	VSAGLCDVVK	T			Cmpd 70, AutoMSn(495.7549), 14.0 min
9	KRY36525.1	hypothetical protein T01_16145 [Trichinella spiralis]	29	12971	1	8.4	7.68	4677	3	0	1	495.755	989.495	2	989.522	-0.0261	0	29.62	0.0014	R	VSAGLCDVVK	T			Cmpd 41, AutoMSn(495.7550), 14.1 min
9	KRY36525.1	hypothetical protein T01_16145 [Trichinella spiralis]	29	12971	1	8.4	7.68	4678	7	0	1	495.755	989.496	2	989.522	-0.0258	0	22.47	0.0072	R	VSAGLCDVVK	T			Cmpd 43, AutoMSn(495.7552), 14.1 min	emPAI	0.26
10	KRY34747.1	Trafficking protein particle complex subunit 5 [Trichinella spiralis]	29	21203	1	4.8	9.33	5658	1	1	1	557.796	1113.58	2	1113.55	0.025	1	25.87	0.0028	K	LERNSENPR	I			Cmpd 141, AutoMSn(557.7961), 15.7 min
10	KRY34747.1	Trafficking protein particle complex subunit 5 [Trichinella spiralis]	29	21203	1	4.8	9.33	5659	1	1	1	557.798	1113.58	2	1113.55	0.028	1	20.88	0.009	K	LERNSENPR	I			Cmpd 143, AutoMSn(557.7976), 15.8 min
10	KRY34747.1	Trafficking protein particle complex subunit 5 [Trichinella spiralis]	29	21203	1	4.8	9.33	5660	1	1	1	557.799	1113.58	2	1113.55	0.0309	1	29.12	0.0013	K	LERNSENPR	I			Cmpd 145, AutoMSn(557.7990), 15.8 min	emPAI	0.16

## Sheet: 4wk no2
Header	--------------------------------------------------------
Search title	Submitted from Copy of Copy of 4wk no3 TSDB by Mascot Daemon on SEARCH-SERVER
Timestamp	2021-06-03T10:38:46Z
User
Email
Report URI	http://127.0.0.1/mascot/cgi/master_results.pl?file=../data/20210603/F001943.dat
Peak list data path	C:\Program Files (x86)\Matrix Science\Mascot Daemon\mgf\105 Copy of Copy of 4wk no3 TSDB\mascot_daemon_merge.mgf
Peak list format	Mascot generic
Search type	MIS
Mascot version	2.3.0
Database	Trichinellaspiralis
Fasta file	sequence.fasta
Total sequences	46838
Total residues	18440007
Sequences after taxonomy filter	46838
Number of queries	13334
Variable modifications	--------------------------------------------------------
Identifier	Name	Delta	Neutral loss(es)
1	Carbamidomethyl (C)	57.0215
2	Oxidation (M)	15.9949	0	63.9983
Search Parameters	--------------------------------------------------------
Taxonomy filter	All entries
Enzyme	Trypsin
Maximum Missed Cleavages	1
Fixed modifications
Variable modifications	Carbamidomethyl (C),Oxidation (M)
Peptide Mass Tolerance	0.8
Peptide Mass Tolerance Units	Da
Fragment Mass Tolerance	0.8
Fragment Mass Tolerance Units	Da
Mass values	Monoisotopic
Instrument type	ESI-QUAD-TOF
Format parameters	--------------------------------------------------------
Significance threshold	0.05
Max. number of hits	0
Use MudPIT protein scoring	1
Ions score cut-off	0
Include same-set proteins	0
Include sub-set proteins	0
Include unassigned	0
Require bold red	0
Protein hits	--------------------------------------------------------
prot_hit_num	prot_acc	prot_desc	prot_score	prot_mass	prot_sequences_sig	prot_cover	prot_pi	pep_query	pep_rank	pep_isbold	pep_isunique	pep_exp_mz	pep_exp_mr	pep_exp_z	pep_calc_mr	pep_delta	pep_miss	pep_score	pep_expect	pep_res_before	pep_seq	pep_res_after	pep_var_mod	pep_var_mod_pos	pep_scan_title
1	KRY36723.1	Muscle M-line assembly protein unc-89 [Trichinella spiralis]	471	812617	42	8.7	4.96	2976	1	1	0	380.223	758.432	2	758.417	0.0143	0	33.35	0.00065	K	LEIAEGK	G			Cmpd 326, AutoMSn(380.2231), 19.2 min
1	KRY36723.1	Muscle M-line assembly protein unc-89 [Trichinella spiralis]	471	812617	42	8.7	4.96	3525	1	1	0	422.239	842.463	2	842.497	-0.0344	1	51.73	8.3e-06	K	LKELNAR	R			Cmpd 55, AutoMSn(422.2388), 12.8 min
1	KRY36723.1	Muscle M-line assembly protein unc-89 [Trichinella spiralis]	471	812617	42	8.7	4.96	3526	1	1	0	422.239	842.464	2	842.497	-0.0337	1	39.87	0.00013	K	LKELNAR	R			Cmpd 61, AutoMSn(422.2391), 12.9 min
1	KRY36723.1	Muscle M-line assembly protein unc-89 [Trichinella spiralis]	471	812617	42	8.7	4.96	3527	1	1	0	422.24	842.465	2	842.497	-0.0322	1	52.59	6.8e-06	K	LKELNAR	R			Cmpd 57, AutoMSn(422.2399), 12.8 min
1	KRY36723.1	Muscle M-line assembly protein unc-89 [Trichinella spiralis]	471	812617	42	8.7	4.96	3903	1	1	0	461.257	920.499	2	920.479	0.02	0	18.27	0.02	R	WLLTMNK	V	Oxidation (M)	0.0000200.0	Cmpd 144, AutoMSn(461.2568), 17.3 min
1	KRY36723.1	Muscle M-line assembly protein unc-89 [Trichinella spiralis]	471	812617	42	8.7	4.96	4173	5	1	0	480.751	959.487	2	959.529	-0.042	1	14.88	0.041	K	SGKEILADK	R			Cmpd 133, AutoMSn(480.7506), 14.9 min
1	KRY36723.1	Muscle M-line assembly protein unc-89 [Trichinella spiralis]	471	812617	42	8.7	4.96	4174	3	1	0	480.751	959.487	2	959.529	-0.0419	1	18.21	0.019	K	SGKEILADK	R			Cmpd 195, AutoMSn(480.7507), 14.9 min
1	KRY36723.1	Muscle M-line assembly protein unc-89 [Trichinella spiralis]	471	812617	42	8.7	4.96	4175	7	1	0	480.751	959.487	2	959.529	-0.0416	1	15.19	0.038	K	SGKEILADK	R			Cmpd 129, AutoMSn(480.7508), 14.9 min
1	KRY36723.1	Muscle M-line assembly protein unc-89 [Trichinella spiralis]	471	812617	42	8.7	4.96	4176	6	1	0	480.751	959.487	2	959.529	-0.0413	1	15.19	0.038	K	SGKEILADK	R			Cmpd 192, AutoMSn(480.7510), 14.8 min
1	KRY36723.1	Muscle M-line assembly protein unc-89 [Trichinella spiralis]	471	812617	42	8.7	4.96	4330	8	1	0	974.813	973.806	1	973.49	0.3157	0	12.47	0.14	K	GVPVVCSEK	I	Carbamidomethyl (C)	0.000001000.0	Cmpd 1113, AutoMSn(974.8132), 37.5 min
1	KRY36723.1	Muscle M-line assembly protein unc-89 [Trichinella spiralis]	471	812617	42	8.7	4.96	4346	2	1	0	974.814	973.807	1	973.49	0.3163	0	17.23	0.047	K	GVPVVCSEK	I	Carbamidomethyl (C)	0.000001000.0	Cmpd 1173, AutoMSn(974.8139), 37.4 min
1	KRY36723.1	Muscle M-line assembly protein unc-89 [Trichinella spiralis]	471	812617	42	8.7	4.96	4888	2	1	0	352.19	1053.55	3	1053.48	0.0649	0	10.82	0.088	R	VVMQSMTDK	L	Oxidation (M)	0.000002000.0	Cmpd 27, AutoMSn(352.1901), 10.6 min
1	KRY36723.1	Muscle M-line assembly protein unc-89 [Trichinella spiralis]	471	812617	42	8.7	4.96	3080	7	1	0	389.309	1164.91	3	1164.6	0.3097	0	10.96	0.53	K	VYQGQQAMLK	C			Cmpd 983, AutoMSn(389.3092), 34.7 min
1	KRY36723.1	Muscle M-line assembly protein unc-89 [Trichinella spiralis]	471	812617	42	8.7	4.96	5860	4	1	0	595.31	1188.61	2	1188.67	-0.0651	1	23.59	0.0054	K	GDVSSSGIVKIK	A			Cmpd 76, AutoMSn(595.3105), 13.5 min
1	KRY36723.1	Muscle M-line assembly protein unc-89 [Trichinella spiralis]	471	812617	42	8.7	4.96	5896	1	1	0	1199.24	1198.23	1	1197.72	0.5115	0	24.55	0.0076	R	APGFIRPLTVK	R			Cmpd 935, AutoMSn(1199.2421), 32.8 min
1	KRY36723.1	Muscle M-line assembly protein unc-89 [Trichinella spiralis]	471	812617	42	8.7	4.96	5897	2	1	0	1199.25	1198.24	1	1197.72	0.5158	0	17.44	0.039	R	APGFIRPLTVK	R			Cmpd 932, AutoMSn(1199.2465), 32.8 min
1	KRY36723.1	Muscle M-line assembly protein unc-89 [Trichinella spiralis]	471	812617	42	8.7	4.96	6536	10	1	0	655.376	1308.74	2	1308.66	0.0798	1	12.24	0.072	R	LERDFDHHIK	Y			Cmpd 912, AutoMSn(655.3759), 32.3 min
1	KRY36723.1	Muscle M-line assembly protein unc-89 [Trichinella spiralis]	471	812617	42	8.7	4.96	6797	6	1	0	688.358	1374.7	2	1374.71	-0.0042	1	12.68	0.056	R	ELTPTDVPMTKK	E	Oxidation (M)	0.000000002000.0	Cmpd 117, AutoMSn(688.3584), 14.7 min
1	KRY36723.1	Muscle M-line assembly protein unc-89 [Trichinella spiralis]	471	812617	42	8.7	4.96	6985	3	1	0	701.898	1401.78	2	1401.75	0.0349	1	12.72	0.064	K	AQLIVDANSEKSK	V			Cmpd 581, AutoMSn(701.8979), 25.3 min
1	KRY36723.1	Muscle M-line assembly protein unc-89 [Trichinella spiralis]	471	812617	42	8.7	4.96	4178	3	1	0	481.249	1440.73	3	1440.83	-0.1036	1	15.3	0.1	K	KLEILELNNISR	L			Cmpd 999, AutoMSn(481.2494), 34.4 min
1	KRY36723.1	Muscle M-line assembly protein unc-89 [Trichinella spiralis]	471	812617	42	8.7	4.96	7222	1	1	0	481.282	1440.82	3	1440.83	-0.0058	1	15.26	0.035	K	KLEILELNNISR	L			Cmpd 954, AutoMSn(481.2820), 33.4 min
1	KRY36723.1	Muscle M-line assembly protein unc-89 [Trichinella spiralis]	471	812617	42	8.7	4.96	7223	7	1	0	481.284	1440.83	3	1440.83	0.0002	1	11.95	0.076	K	KLEILELNNISR	L			Cmpd 957, AutoMSn(481.2840), 33.5 min
1	KRY36723.1	Muscle M-line assembly protein unc-89 [Trichinella spiralis]	471	812617	42	8.7	4.96	7311	2	1	0	728.86	1455.71	2	1455.82	-0.1123	0	10.68	0.09	R	LIIVETVIDDQAK	Y			Cmpd 291, AutoMSn(728.8603), 18.6 min
1	KRY36723.1	Muscle M-line assembly protein unc-89 [Trichinella spiralis]	471	812617	42	8.7	4.96	7591	10	1	0	749.304	1496.59	2	1496.64	-0.045	0	10.09	0.12	K	NVTSEMAGHYTCK	V	Carbamidomethyl (C)	0.0000000000010.0	Cmpd 62, AutoMSn(749.3042), 12.7 min
1	KRY36723.1	Muscle M-line assembly protein unc-89 [Trichinella spiralis]	471	812617	42	8.7	4.96	7869	9	1	0	517.275	1548.8	3	1548.73	0.0743	0	12.12	0.065	K	VNEGEQAVLMCTAK	G	Carbamidomethyl (C)	0.00000000001000.0	Cmpd 307, AutoMSn(517.2746), 18.7 min
1	KRY36723.1	Muscle M-line assembly protein unc-89 [Trichinella spiralis]	471	812617	42	8.7	4.96	7976	2	1	0	781.894	1561.77	2	1561.74	0.0362	1	11.08	0.081	R	KSSLYGDGVDDGPPR	K			Cmpd 477, AutoMSn(781.8940), 22.6 min
1	KRY36723.1	Muscle M-line assembly protein unc-89 [Trichinella spiralis]	471	812617	42	8.7	4.96	8041	7	1	0	528.25	1581.73	3	1581.8	-0.0742	1	11.78	0.069	K	VYQGQQAMLKCVAK	G	Oxidation (M)	0.00000002000000.0	Cmpd 68, AutoMSn(528.2495), 13.6 min
1	KRY36723.1	Muscle M-line assembly protein unc-89 [Trichinella spiralis]	471	812617	42	8.7	4.96	8143	2	1	0	535.957	1604.85	3	1604.88	-0.0319	0	13.6	0.045	K	GFVPEFVTVLEIQK	A			Cmpd 190, AutoMSn(535.9571), 15.9 min
1	KRY36723.1	Muscle M-line assembly protein unc-89 [Trichinella spiralis]	471	812617	42	8.7	4.96	8642	10	1	1	565.623	1693.85	3	1693.89	-0.0417	1	10.08	0.1	K	VNLLEEEPEPIKER	L			Cmpd 253, AutoMSn(565.6229), 17.8 min
1	KRY36723.1	Muscle M-line assembly protein unc-89 [Trichinella spiralis]	471	812617	42	8.7	4.96	8848	2	1	0	584.291	1749.85	3	1749.93	-0.082	1	12.87	0.047	K	LIIPSLMLKDEGSYR	C	Oxidation (M)	0.000000200000000.0	Cmpd 318, AutoMSn(584.2911), 17.1 min
1	KRY36723.1	Muscle M-line assembly protein unc-89 [Trichinella spiralis]	471	812617	42	8.7	4.96	9043	1	1	0	907.451	1812.89	2	1812.91	-0.0209	1	16.31	0.022	R	LIIKDVCLNDDSFYR	C			Cmpd 299, AutoMSn(907.4508), 22.6 min
1	KRY36723.1	Muscle M-line assembly protein unc-89 [Trichinella spiralis]	471	812617	42	8.7	4.96	9133	4	1	0	919.449	1836.88	2	1836.92	-0.0311	1	10.48	0.082	K	CEARNVVGSSFTQAALK	V	Carbamidomethyl (C)	0.10000000000000000.0	Cmpd 606, AutoMSn(919.4494), 25.9 min
1	KRY36723.1	Muscle M-line assembly protein unc-89 [Trichinella spiralis]	471	812617	42	8.7	4.96	9135	4	1	0	613.311	1836.91	3	1836.95	-0.0409	1	11.03	0.072	K	EENVMVHRLIIDDVR	R			Cmpd 442, AutoMSn(613.3108), 21.8 min
1	KRY36723.1	Muscle M-line assembly protein unc-89 [Trichinella spiralis]	471	812617	42	8.7	4.96	10036	3	1	0	1011.23	2020.44	2	2021.01	-0.5724	0	10.76	0.14	K	VALNGHPEPSVEWFLNGR	R			Cmpd 945, AutoMSn(1011.2270), 31.7 min
1	KRY36723.1	Muscle M-line assembly protein unc-89 [Trichinella spiralis]	471	812617	42	8.7	4.96	10042	8	1	0	1011.56	2021.11	2	2021.01	0.097	0	10.18	0.1	K	VALNGHPEPSVEWFLNGR	R			Cmpd 884, AutoMSn(1011.5617), 31.9 min
1	KRY36723.1	Muscle M-line assembly protein unc-89 [Trichinella spiralis]	471	812617	42	8.7	4.96	10176	9	1	0	684.704	2051.09	3	2051.04	0.0547	1	10.34	0.087	K	RTEINSFPDGVCTLTITK	T	Carbamidomethyl (C)	0.000000000001000000.0	Cmpd 284, AutoMSn(684.7041), 17.6 min
1	KRY36723.1	Muscle M-line assembly protein unc-89 [Trichinella spiralis]	471	812617	42	8.7	4.96	10186	8	1	0	1027.26	2052.51	2	2052.02	0.4947	1	13.41	0.076	K	CVLENDFGSVASEGKLTVGK	I			Cmpd 396, AutoMSn(1027.2645), 20.4 min
1	KRY36723.1	Muscle M-line assembly protein unc-89 [Trichinella spiralis]	471	812617	42	8.7	4.96	10195	2	1	0	685.346	2053.02	3	2052.97	0.0418	1	19.1	0.01	K	DGEVIETFDESTLVKDEK	G			Cmpd 472, AutoMSn(685.3458), 22.5 min
1	KRY36723.1	Muscle M-line assembly protein unc-89 [Trichinella spiralis]	471	812617	42	8.7	4.96	6980	5	1	0	699.439	2095.3	3	2095.93	-0.6343	0	12.12	0.25	K	GFQYYSDDPGIVGQTFMR	L	Oxidation (M)	0.000000000000000020.0	Cmpd 286, AutoMSn(699.4395), 17.7 min
1	KRY36723.1	Muscle M-line assembly protein unc-89 [Trichinella spiralis]	471	812617	42	8.7	4.96	10450	9	1	1	703.669	2107.98	3	2108.07	-0.0837	1	11.1	0.067	K	LGTDQCSAVFTIKPSKSNR	K	Carbamidomethyl (C)	0.0000010000000000000.0	Cmpd 226, AutoMSn(703.6688), 17.0 min
1	KRY36723.1	Muscle M-line assembly protein unc-89 [Trichinella spiralis]	471	812617	42	8.7	4.96	10451	7	1	1	703.669	2107.99	3	2108.07	-0.0816	1	10.83	0.071	K	LGTDQCSAVFTIKPSKSNR	K	Carbamidomethyl (C)	0.0000010000000000000.0	Cmpd 233, AutoMSn(703.6696), 17.2 min
1	KRY36723.1	Muscle M-line assembly protein unc-89 [Trichinella spiralis]	471	812617	42	8.7	4.96	10452	1	1	1	703.672	2107.99	3	2108.07	-0.0756	1	18.61	0.012	K	LGTDQCSAVFTIKPSKSNR	K	Carbamidomethyl (C)	0.0000010000000000000.0	Cmpd 228, AutoMSn(703.6716), 17.1 min
1	KRY36723.1	Muscle M-line assembly protein unc-89 [Trichinella spiralis]	471	812617	42	8.7	4.96	10839	6	1	0	1113.17	2224.33	2	2224.99	-0.6637	0	10.42	0.13	R	CVASNVHGSSSCACMLISDTLK	A			Cmpd 786, AutoMSn(1113.1728), 29.0 min
1	KRY36723.1	Muscle M-line assembly protein unc-89 [Trichinella spiralis]	471	812617	42	8.7	4.96	10954	4	1	0	751.625	2251.85	3	2251.18	0.6734	1	14.59	0.048	K	LSCLSNVVDSDIIKLISTMK	K	Carbamidomethyl (C); Oxidation (M)	0.00100000000000000020.0	Cmpd 436, AutoMSn(751.6252), 21.9 min
1	KRY36723.1	Muscle M-line assembly protein unc-89 [Trichinella spiralis]	471	812617	42	8.7	4.96	11086	2	1	0	1143.78	2285.55	2	2286.07	-0.5128	1	12.71	0.08	K	YEIEAFDDKGSVNSSADVNVK	G			Cmpd 694, AutoMSn(1143.7835), 27.6 min
1	KRY36723.1	Muscle M-line assembly protein unc-89 [Trichinella spiralis]	471	812617	42	8.7	4.96	11091	8	1	0	1144.03	2286.04	2	2286.07	-0.0277	1	11.35	0.059	K	YEIEAFDDKGSVNSSADVNVK	G			Cmpd 612, AutoMSn(1144.0260), 26.0 min
1	KRY36723.1	Muscle M-line assembly protein unc-89 [Trichinella spiralis]	471	812617	42	8.7	4.96	11096	3	1	0	763.053	2286.14	3	2286.07	0.073	1	12.85	0.039	K	YEIEAFDDKGSVNSSADVNVK	G			Cmpd 441, AutoMSn(763.0533), 21.5 min
1	KRY36723.1	Muscle M-line assembly protein unc-89 [Trichinella spiralis]	471	812617	42	8.7	4.96	11103	1	1	0	763.056	2286.15	3	2286.07	0.0821	1	15.7	0.021	K	YEIEAFDDKGSVNSSADVNVK	G			Cmpd 425, AutoMSn(763.0564), 21.5 min
1	KRY36723.1	Muscle M-line assembly protein unc-89 [Trichinella spiralis]	471	812617	42	8.7	4.96	11673	5	1	0	820.102	2457.28	3	2457.27	0.0144	1	12.13	0.052	K	SEAMLNILDDHSQKPSFKILR	D	Oxidation (M)	0.000200000000000000000.0	Cmpd 361, AutoMSn(820.1016), 20.2 min
1	KRY36723.1	Muscle M-line assembly protein unc-89 [Trichinella spiralis]	471	812617	42	8.7	4.96	11823	2	1	0	1250.37	2498.72	2	2499.15	-0.4317	1	18.05	0.022	K	AENDAGEVSCTAQMTLGTGRYLR	E	Carbamidomethyl (C)	0.00000000010000000000000.0	Cmpd 758, AutoMSn(1250.3655), 28.7 min
1	KRY36723.1	Muscle M-line assembly protein unc-89 [Trichinella spiralis]	471	812617	42	8.7	4.96	11824	9	1	0	1250.37	2498.72	2	2499.15	-0.4312	1	14.1	0.055	K	AENDAGEVSCTAQMTLGTGRYLR	E	Carbamidomethyl (C)	0.00000000010000000000000.0	Cmpd 755, AutoMSn(1250.3658), 28.6 min
1	KRY36723.1	Muscle M-line assembly protein unc-89 [Trichinella spiralis]	471	812617	42	8.7	4.96	11970	4	1	0	845.419	2533.23	3	2533.37	-0.1367	1	12.86	0.038	K	LLPSDNVLIETTLDGICTLKFTK	I			Cmpd 921, AutoMSn(845.4188), 32.4 min
1	KRY36723.1	Muscle M-line assembly protein unc-89 [Trichinella spiralis]	471	812617	42	8.7	4.96	11973	6	1	0	845.73	2534.17	3	2533.37	0.7956	1	11.85	0.049	K	LLPSDNVLIETTLDGICTLKFTK	I			Cmpd 814, AutoMSn(845.7296), 30.3 min
1	KRY36723.1	Muscle M-line assembly protein unc-89 [Trichinella spiralis]	471	812617	42	8.7	4.96	12291	9	1	0	885.238	2652.69	3	2653.2	-0.5049	1	10.18	0.12	R	CVASNVHGSSSCACMLISDTLKADK	K	2 Carbamidomethyl (C)	0.0000000000010100000000000.0	Cmpd 512, AutoMSn(885.2379), 23.1 min
1	KRY36723.1	Muscle M-line assembly protein unc-89 [Trichinella spiralis]	471	812617	42	8.7	4.96	12332	1	1	0	896.405	2686.19	3	2686.34	-0.1438	1	12.43	0.042	R	YTVSEPSAGETVAPIFTKELEYQK	I			Cmpd 469, AutoMSn(896.4053), 22.1 min
1	KRY36723.1	Muscle M-line assembly protein unc-89 [Trichinella spiralis]	471	812617	42	8.7	4.96	12333	4	1	0	896.406	2686.2	3	2686.34	-0.1417	1	12.52	0.041	R	YTVSEPSAGETVAPIFTKELEYQK	I			Cmpd 467, AutoMSn(896.4059), 22.0 min
1	KRY36723.1	Muscle M-line assembly protein unc-89 [Trichinella spiralis]	471	812617	42	8.7	4.96	12529	6	1	0	1381.36	2760.71	2	2761.28	-0.5721	1	15.67	0.031	K	CTITNDDGMISTEGTLSILSDKYER	Q			Cmpd 861, AutoMSn(1381.3605), 31.1 min
1	KRY36723.1	Muscle M-line assembly protein unc-89 [Trichinella spiralis]	471	812617	42	8.7	4.96	12646	10	1	0	935.136	2802.39	3	2802.34	0.044	1	10.42	0.057	K	STSKMEMITVDSNTYQLILNDIDR	A	Oxidation (M)	0.000000200000000000000000.0	Cmpd 672, AutoMSn(935.1358), 31.8 min
1	KRY36723.1	Muscle M-line assembly protein unc-89 [Trichinella spiralis]	471	812617	42	8.7	4.96	13275	2	1	0	984.514	2950.52	3	2950.32	0.2053	1	13.22	0.032	R	HKFYSDEDGFFAMTIEPVLMEDTGR	Y	Oxidation (M)	0.0000000000002000000000000.0	Cmpd 809, AutoMSn(984.5142), 29.5 min
1	KRY36723.1	Muscle M-line assembly protein unc-89 [Trichinella spiralis]	471	812617	42	8.7	4.96	13308	3	1	0	1487.48	2972.94	2	2972.33	0.6035	1	10.43	0.096	R	MVGEIICKAENDAGEVSCTAQMTLGTGR	Y	Carbamidomethyl (C); 2 Oxidation (M)	0.2000000000000000010002000000.0	Cmpd 899, AutoMSn(1487.4764), 30.1 min	emPAI	0
2	XP_003375206.1	calcium-dependent secretion activator 1 [Trichinella spiralis]	82	131873	5	6.2	8.57	1977	1	1	1	328.709	655.404	2	655.39	0.0137	0	40.13	7.5e-05	K	IGPLEK	L			Cmpd 144, AutoMSn(328.7094), 14.8 min
2	XP_003375206.1	calcium-dependent secretion activator 1 [Trichinella spiralis]	82	131873	5	6.2	8.57	1978	1	1	1	328.71	655.406	2	655.39	0.0152	0	40.36	7.1e-05	K	IGPLEK	L			Cmpd 148, AutoMSn(328.7101), 14.8 min
2	XP_003375206.1	calcium-dependent secretion activator 1 [Trichinella spiralis]	82	131873	5	6.2	8.57	7838	2	1	1	514.788	1541.34	3	1541.75	-0.4063	1	15.35	0.058	K	YDSGAKQFSSIPSR	H			Cmpd 368, AutoMSn(514.7877), 20.2 min
2	XP_003375206.1	calcium-dependent secretion activator 1 [Trichinella spiralis]	82	131873	5	6.2	8.57	9398	5	1	1	632.605	1894.79	3	1894.93	-0.1376	1	11.2	0.081	R	MNSIDSLVTDRSVDSLK	Y	Oxidation (M)	0.20000000000000000.0	Cmpd 556, AutoMSn(632.6050), 23.0 min
2	XP_003375206.1	calcium-dependent secretion activator 1 [Trichinella spiralis]	82	131873	5	6.2	8.57	9445	2	1	1	956.326	1910.64	2	1909.93	0.7098	0	11.92	0.11	R	TNSHVAMIDYLMTATVK	D	Oxidation (M)	0.00000000000200000.0	Cmpd 681, AutoMSn(956.3261), 26.6 min
2	XP_003375206.1	calcium-dependent secretion activator 1 [Trichinella spiralis]	82	131873	5	6.2	8.57	10839	7	0	1	1113.17	2224.33	2	2225.03	-0.6967	1	10.13	0.13	R	LDPSLELTKSMTNWGMACR	L	Carbamidomethyl (C); Oxidation (M)	0.0000000000000002010.0	Cmpd 786, AutoMSn(1113.1728), 29.0 min	emPAI	0.02
3	KRY33215.1	hypothetical protein T01_4395 [Trichinella spiralis]	71	125540	4	2.9	9.02	2818	1	0	1	364.725	727.436	2	727.434	0.0016	0	38.79	0.00013	R	LNLNVR	E			Cmpd 164, AutoMSn(364.7251), 15.8 min
3	KRY33215.1	hypothetical protein T01_4395 [Trichinella spiralis]	71	125540	4	2.9	9.02	2819	1	0	1	364.726	727.437	2	727.434	0.0033	0	39.62	0.00011	R	LNLNVR	E			Cmpd 166, AutoMSn(364.7259), 15.8 min
3	KRY33215.1	hypothetical protein T01_4395 [Trichinella spiralis]	71	125540	4	2.9	9.02	3928	2	1	1	464.594	927.174	2	927.386	-0.212	0	11.4	0.15	R	GMMSEVMK	N	Oxidation (M)	0.00000020.0	Cmpd 648, AutoMSn(464.5945), 25.1 min
3	KRY33215.1	hypothetical protein T01_4395 [Trichinella spiralis]	71	125540	4	2.9	9.02	5169	8	1	1	550.837	1099.66	2	1099.48	0.1777	1	11.3	0.082	K	RGMMSEVMK	N	2 Oxidation (M)	0.002200000.0	Cmpd 177, AutoMSn(550.8373), 16.1 min
3	KRY33215.1	hypothetical protein T01_4395 [Trichinella spiralis]	71	125540	4	2.9	9.02	5171	5	1	1	550.838	1099.66	2	1099.48	0.1788	1	11.55	0.077	K	RGMMSEVMK	N	2 Oxidation (M)	0.002200000.0	Cmpd 198, AutoMSn(550.8379), 16.0 min
3	KRY33215.1	hypothetical protein T01_4395 [Trichinella spiralis]	71	125540	4	2.9	9.02	5173	6	0	1	550.838	1099.66	2	1099.48	0.179	1	13.96	0.044	K	RGMMSEVMK	N	2 Oxidation (M)	0.002200000.0	Cmpd 183, AutoMSn(550.8380), 16.2 min
3	KRY33215.1	hypothetical protein T01_4395 [Trichinella spiralis]	71	125540	4	2.9	9.02	9538	7	1	1	646.815	1937.42	3	1937.87	-0.4501	1	10.07	0.18	R	YCPTTDNPADVLTRGCR	L	Carbamidomethyl (C)	0.01000000000000000.0	Cmpd 406, AutoMSn(646.8147), 21.2 min
3	KRY33215.1	hypothetical protein T01_4395 [Trichinella spiralis]	71	125540	4	2.9	9.02	9539	6	1	1	646.833	1937.48	3	1937.87	-0.3939	1	10.82	0.15	R	YCPTTDNPADVLTRGCR	L	Carbamidomethyl (C)	0.01000000000000000.0	Cmpd 416, AutoMSn(646.8334), 21.3 min	emPAI	0.03
4	KRX98062.1	hypothetical protein T01_10307 [Trichinella spiralis]	51	6864	2	30.5	9.43	2818	1	0	1	364.725	727.436	2	727.445	-0.0097	1	38.79	0.00013	K	INIGRR	E			Cmpd 164, AutoMSn(364.7251), 15.8 min
4	KRX98062.1	hypothetical protein T01_10307 [Trichinella spiralis]	51	6864	2	30.5	9.43	2819	1	0	1	364.726	727.437	2	727.445	-0.008	1	39.62	0.00011	K	INIGRR	E			Cmpd 166, AutoMSn(364.7259), 15.8 min
4	KRX98062.1	hypothetical protein T01_10307 [Trichinella spiralis]	51	6864	2	30.5	9.43	7163	8	1	1	720.79	1439.57	2	1439.74	-0.1791	1	10.57	0.12	-	MLESQSSVLRYK	I			Cmpd 24, AutoMSn(720.7898), 12.5 min
4	KRX98062.1	hypothetical protein T01_10307 [Trichinella spiralis]	51	6864	2	30.5	9.43	7164	9	1	1	720.79	1439.57	2	1439.74	-0.1788	1	10.02	0.13	-	MLESQSSVLRYK	I			Cmpd 35, AutoMSn(720.7900), 12.4 min
4	KRX98062.1	hypothetical protein T01_10307 [Trichinella spiralis]	51	6864	2	30.5	9.43	7170	4	1	1	720.791	1439.57	2	1439.74	-0.1767	1	12.5	0.075	-	MLESQSSVLRYK	I			Cmpd 25, AutoMSn(720.7910), 12.3 min
4	KRX98062.1	hypothetical protein T01_10307 [Trichinella spiralis]	51	6864	2	30.5	9.43	7172	7	1	1	720.791	1439.57	2	1439.74	-0.1766	1	11.34	0.098	-	MLESQSSVLRYK	I			Cmpd 27, AutoMSn(720.7911), 12.3 min
4	KRX98062.1	hypothetical protein T01_10307 [Trichinella spiralis]	51	6864	2	30.5	9.43	7180	10	1	1	720.792	1439.57	2	1439.74	-0.1747	1	10.16	0.13	-	MLESQSSVLRYK	I			Cmpd 21, AutoMSn(720.7920), 12.4 min	emPAI	0.52
5	XP_003366234.1	conserved hypothetical protein [Trichinella spiralis]	30	13988	1	5.7	9.43	4442	2	0	1	495.755	989.496	2	989.508	-0.0124	1	28.54	0.0018	R	WKLWSDR	S			Cmpd 116, AutoMSn(495.7552), 14.2 min
5	XP_003366234.1	conserved hypothetical protein [Trichinella spiralis]	30	13988	1	5.7	9.43	4443	1	0	1	495.755	989.496	2	989.508	-0.0122	1	33.51	0.00057	R	WKLWSDR	S			Cmpd 113, AutoMSn(495.7553), 14.1 min
5	XP_003366234.1	conserved hypothetical protein [Trichinella spiralis]	30	13988	1	5.7	9.43	4444	5	0	1	495.756	989.497	2	989.508	-0.0115	1	21.52	0.0089	R	WKLWSDR	S			Cmpd 40, AutoMSn(495.7557), 14.2 min
5	XP_003366234.1	conserved hypothetical protein [Trichinella spiralis]	30	13988	1	5.7	9.43	4445	1	0	1	495.756	989.497	2	989.508	-0.0114	1	30.38	0.0012	R	WKLWSDR	S			Cmpd 38, AutoMSn(495.7557), 14.1 min
5	XP_003366234.1	conserved hypothetical protein [Trichinella spiralis]	30	13988	1	5.7	9.43	4446	1	0	1	495.756	989.497	2	989.508	-0.0108	1	35.33	0.00037	R	WKLWSDR	S			Cmpd 119, AutoMSn(495.7560), 14.2 min
5	XP_003366234.1	conserved hypothetical protein [Trichinella spiralis]	30	13988	1	5.7	9.43	4447	1	0	1	330.84	989.498	3	989.508	-0.0102	1	27.62	0.0022	R	WKLWSDR	S			Cmpd 115, AutoMSn(330.8400), 14.1 min
5	XP_003366234.1	conserved hypothetical protein [Trichinella spiralis]	30	13988	1	5.7	9.43	4448	5	0	1	495.758	989.501	2	989.508	-0.0068	1	22.27	0.0075	R	WKLWSDR	S			Cmpd 36, AutoMSn(495.7580), 14.1 min	emPAI	0.24
6	XP_003381646.1	putative transcription factor TFIIB repeat-containing domain protein [Trichinella spiralis]	70	150245	5	6	6.39	5519	3	1	0	377.531	1129.57	3	1129.57	-0.003	0	17.6	0.019	R	AAVENDLVSGR	S			Cmpd 2, AutoMSn(377.5305), 10.2 min
6	XP_003381646.1	putative transcription factor TFIIB repeat-containing domain protein [Trichinella spiralis]	70	150245	5	6	6.39	8394	2	1	1	551.972	1652.89	3	1652.7	0.1933	0	14.59	0.036	K	SNMQMLTEFYMSR	I	Oxidation (M)	0.0000200000000.0	Cmpd 259, AutoMSn(551.9716), 17.3 min
6	XP_003381646.1	putative transcription factor TFIIB repeat-containing domain protein [Trichinella spiralis]	70	150245	5	6	6.39	8395	2	1	1	551.972	1652.89	3	1652.7	0.1934	0	20.38	0.0094	K	SNMQMLTEFYMSR	I	Oxidation (M)	0.0000200000000.0	Cmpd 254, AutoMSn(551.9716), 17.3 min
6	XP_003381646.1	putative transcription factor TFIIB repeat-containing domain protein [Trichinella spiralis]	70	150245	5	6	6.39	8396	1	1	1	551.972	1652.89	3	1652.7	0.1949	0	29.88	0.0011	K	SNMQMLTEFYMSR	I	Oxidation (M)	0.0000200000000.0	Cmpd 252, AutoMSn(551.9721), 17.2 min
6	XP_003381646.1	putative transcription factor TFIIB repeat-containing domain protein [Trichinella spiralis]	70	150245	5	6	6.39	9427	9	1	0	953.538	1905.06	2	1905.78	-0.715	0	13.26	0.053	R	GMCVDPSGETFFSVGDDK	S	Oxidation (M)	0.020000000000000000.0	Cmpd 768, AutoMSn(953.5379), 29.6 min
6	XP_003381646.1	putative transcription factor TFIIB repeat-containing domain protein [Trichinella spiralis]	70	150245	5	6	6.39	9723	6	1	0	982.052	1962.09	2	1962.8	-0.7085	0	11.54	0.071	R	GMCVDPSGETFFSVGDDK	S	Carbamidomethyl (C); Oxidation (M)	0.021000000000000000.0	Cmpd 793, AutoMSn(982.0518), 30.1 min
6	XP_003381646.1	putative transcription factor TFIIB repeat-containing domain protein [Trichinella spiralis]	70	150245	5	6	6.39	9724	9	1	0	982.053	1962.09	2	1962.8	-0.7051	0	12.91	0.052	R	GMCVDPSGETFFSVGDDK	S	Carbamidomethyl (C); Oxidation (M)	0.021000000000000000.0	Cmpd 794, AutoMSn(982.0535), 30.2 min
6	XP_003381646.1	putative transcription factor TFIIB repeat-containing domain protein [Trichinella spiralis]	70	150245	5	6	6.39	10649	2	1	0	1089.55	2177.09	2	2176.96	0.1251	0	13.29	0.039	-	MSNVSCPAHPDAELIEDHR	A	Carbamidomethyl (C)	0.0000010000000000000.0	Cmpd 779, AutoMSn(1089.5513), 29.2 min
6	XP_003381646.1	putative transcription factor TFIIB repeat-containing domain protein [Trichinella spiralis]	70	150245	5	6	6.39	11309	7	1	0	1173.82	2345.63	2	2346.18	-0.5512	0	11.73	0.093	K	DEMLQLTVFHSQTLDLELSK	N			Cmpd 1028, AutoMSn(1173.8205), 35.8 min
6	XP_003381646.1	putative transcription factor TFIIB repeat-containing domain protein [Trichinella spiralis]	70	150245	5	6	6.39	11316	1	1	0	1174.08	2346.14	2	2346.18	-0.0334	0	20.86	0.0059	K	DEMLQLTVFHSQTLDLELSK	N			Cmpd 1025, AutoMSn(1174.0794), 35.8 min
6	XP_003381646.1	putative transcription factor TFIIB repeat-containing domain protein [Trichinella spiralis]	70	150245	5	6	6.39	11320	1	1	0	1174.34	2346.66	2	2346.18	0.481	0	17.87	0.023	K	DEMLQLTVFHSQTLDLELSK	N			Cmpd 912, AutoMSn(1174.3366), 32.1 min	emPAI	0.02
7	KRY36525.1	hypothetical protein T01_16145 [Trichinella spiralis]	30	12971	1	8.4	7.68	4442	5	0	1	495.755	989.496	2	989.522	-0.0257	0	27.91	0.0021	R	VSAGLCDVVK	T			Cmpd 116, AutoMSn(495.7552), 14.2 min
7	KRY36525.1	hypothetical protein T01_16145 [Trichinella spiralis]	30	12971	1	8.4	7.68	4443	3	0	1	495.755	989.496	2	989.522	-0.0255	0	25.6	0.0035	R	VSAGLCDVVK	T			Cmpd 113, AutoMSn(495.7553), 14.1 min
7	KRY36525.1	hypothetical protein T01_16145 [Trichinella spiralis]	30	12971	1	8.4	7.68	4444	7	0	1	495.756	989.497	2	989.522	-0.0247	0	21.21	0.0096	R	VSAGLCDVVK	T			Cmpd 40, AutoMSn(495.7557), 14.2 min
7	KRY36525.1	hypothetical protein T01_16145 [Trichinella spiralis]	30	12971	1	8.4	7.68	4445	3	0	1	495.756	989.497	2	989.522	-0.0247	0	29.8	0.0013	R	VSAGLCDVVK	T			Cmpd 38, AutoMSn(495.7557), 14.1 min
7	KRY36525.1	hypothetical protein T01_16145 [Trichinella spiralis]	30	12971	1	8.4	7.68	4446	3	0	1	495.756	989.497	2	989.522	-0.024	0	30.03	0.0013	R	VSAGLCDVVK	T			Cmpd 119, AutoMSn(495.7560), 14.2 min
7	KRY36525.1	hypothetical protein T01_16145 [Trichinella spiralis]	30	12971	1	8.4	7.68	4447	4	0	1	330.84	989.498	3	989.522	-0.0235	0	27.05	0.0025	R	VSAGLCDVVK	T			Cmpd 115, AutoMSn(330.8400), 14.1 min
7	KRY36525.1	hypothetical protein T01_16145 [Trichinella spiralis]	30	12971	1	8.4	7.68	4448	7	0	1	495.758	989.501	2	989.522	-0.0201	0	21.96	0.0081	R	VSAGLCDVVK	T			Cmpd 36, AutoMSn(495.7580), 14.1 min	emPAI	0.26
8	KRY32894.1	hypothetical protein T01_14269 [Trichinella spiralis]	29	13152	1	6.3	9.39	3710	1	1	1	449.744	897.473	2	897.605	-0.1323	0	24.89	0.0032	R	ILWLLLK	S			Cmpd 123, AutoMSn(449.7437), 13.3 min
8	KRY32894.1	hypothetical protein T01_14269 [Trichinella spiralis]	29	13152	1	6.3	9.39	3711	1	1	1	449.744	897.474	2	897.605	-0.131	0	24.13	0.0039	R	ILWLLLK	S			Cmpd 127, AutoMSn(449.7443), 13.4 min
8	KRY32894.1	hypothetical protein T01_14269 [Trichinella spiralis]	29	13152	1	6.3	9.39	3712	1	1	1	449.745	897.474	2	897.605	-0.1307	0	27.55	0.0018	R	ILWLLLK	S			Cmpd 61, AutoMSn(449.7445), 13.3 min
8	KRY32894.1	hypothetical protein T01_14269 [Trichinella spiralis]	29	13152	1	6.3	9.39	3713	1	1	1	449.745	897.475	2	897.605	-0.1305	0	31.57	0.0007	R	ILWLLLK	S			Cmpd 76, AutoMSn(449.7446), 13.3 min
8	KRY32894.1	hypothetical protein T01_14269 [Trichinella spiralis]	29	13152	1	6.3	9.39	3714	1	1	1	449.745	897.475	2	897.605	-0.1301	0	27.65	0.0017	R	ILWLLLK	S			Cmpd 63, AutoMSn(449.7448), 13.2 min
8	KRY32894.1	hypothetical protein T01_14269 [Trichinella spiralis]	29	13152	1	6.3	9.39	3715	1	1	1	449.745	897.476	2	897.605	-0.1287	0	27.76	0.0017	R	ILWLLLK	S			Cmpd 65, AutoMSn(449.7455), 13.2 min
8	KRY32894.1	hypothetical protein T01_14269 [Trichinella spiralis]	29	13152	1	6.3	9.39	3716	1	1	1	449.746	897.478	2	897.605	-0.1275	0	28.91	0.0013	R	ILWLLLK	S			Cmpd 79, AutoMSn(449.7461), 13.4 min	emPAI	0.26
9	KRY38014.1	Protein CLEC16A [Trichinella spiralis]	89	150023	7	5.2	5.9	4708	2	0	0	520.306	1038.6	2	1038.41	0.1861	0	11.2	0.086	K	EGDCMNLGK	F	Carbamidomethyl (C); Oxidation (M)	0.000120000.0	Cmpd 208, AutoMSn(520.3058), 16.6 min
9	KRY38014.1	Protein CLEC16A [Trichinella spiralis]	89	150023	7	5.2	5.9	6417	4	0	0	432.223	1293.65	3	1293.68	-0.0365	1	12.69	0.06	K	RFFELIDQAR	L			Cmpd 307, AutoMSn(432.2228), 18.4 min
9	KRY38014.1	Protein CLEC16A [Trichinella spiralis]	89	150023	7	5.2	5.9	6983	1	0	0	701.396	1400.78	2	1400.67	0.1091	0	24.37	0.0041	R	LSVMCQYLSDVK	R	Oxidation (M)	0.000200000000.0	Cmpd 600, AutoMSn(701.3958), 25.5 min
9	KRY38014.1	Protein CLEC16A [Trichinella spiralis]	89	150023	7	5.2	5.9	7158	1	0	0	720.787	1439.56	2	1439.68	-0.1236	0	29.45	0.0016	K	YEIETEFPADVK	R			Cmpd 29, AutoMSn(720.7865), 12.2 min
9	KRY38014.1	Protein CLEC16A [Trichinella spiralis]	89	150023	7	5.2	5.9	7159	1	0	0	720.787	1439.56	2	1439.68	-0.1236	0	15.29	0.041	K	YEIETEFPADVK	R			Cmpd 15, AutoMSn(720.7865), 12.4 min
9	KRY38014.1	Protein CLEC16A [Trichinella spiralis]	89	150023	7	5.2	5.9	7161	1	0	0	720.79	1439.56	2	1439.68	-0.1171	0	24.32	0.005	K	YEIETEFPADVK	R			Cmpd 17, AutoMSn(720.7897), 12.4 min
9	KRY38014.1	Protein CLEC16A [Trichinella spiralis]	89	150023	7	5.2	5.9	7162	1	0	0	720.79	1439.57	2	1439.68	-0.117	0	26.42	0.0031	K	YEIETEFPADVK	R			Cmpd 30, AutoMSn(720.7898), 12.2 min
9	KRY38014.1	Protein CLEC16A [Trichinella spiralis]	89	150023	7	5.2	5.9	7163	1	0	0	720.79	1439.57	2	1439.68	-0.1169	0	21.51	0.0095	K	YEIETEFPADVK	R			Cmpd 24, AutoMSn(720.7898), 12.5 min
9	KRY38014.1	Protein CLEC16A [Trichinella spiralis]	89	150023	7	5.2	5.9	7164	1	0	0	720.79	1439.57	2	1439.68	-0.1166	0	24.37	0.0049	K	YEIETEFPADVK	R			Cmpd 35, AutoMSn(720.7900), 12.4 min
9	KRY38014.1	Protein CLEC16A [Trichinella spiralis]	89	150023	7	5.2	5.9	7165	1	0	0	720.791	1439.57	2	1439.68	-0.115	0	21.32	0.0099	K	YEIETEFPADVK	R			Cmpd 23, AutoMSn(720.7908), 12.4 min
9	KRY38014.1	Protein CLEC16A [Trichinella spiralis]	89	150023	7	5.2	5.9	7166	1	0	0	720.791	1439.57	2	1439.68	-0.115	0	21.96	0.0085	K	YEIETEFPADVK	R			Cmpd 28, AutoMSn(720.7908), 12.4 min
9	KRY38014.1	Protein CLEC16A [Trichinella spiralis]	89	150023	7	5.2	5.9	7167	1	0	0	720.791	1439.57	2	1439.68	-0.1148	0	23.71	0.0057	K	YEIETEFPADVK	R			Cmpd 20, AutoMSn(720.7909), 12.3 min
9	KRY38014.1	Protein CLEC16A [Trichinella spiralis]	89	150023	7	5.2	5.9	7168	1	0	0	720.791	1439.57	2	1439.68	-0.1148	0	24.5	0.0047	K	YEIETEFPADVK	R			Cmpd 33, AutoMSn(720.7909), 12.3 min
9	KRY38014.1	Protein CLEC16A [Trichinella spiralis]	89	150023	7	5.2	5.9	7169	1	0	0	720.791	1439.57	2	1439.68	-0.1146	0	23	0.0067	K	YEIETEFPADVK	R			Cmpd 32, AutoMSn(720.7910), 12.2 min
9	KRY38014.1	Protein CLEC16A [Trichinella spiralis]	89	150023	7	5.2	5.9	7170	2	0	0	720.791	1439.57	2	1439.68	-0.1145	0	23.46	0.006	K	YEIETEFPADVK	R			Cmpd 25, AutoMSn(720.7910), 12.3 min
9	KRY38014.1	Protein CLEC16A [Trichinella spiralis]	89	150023	7	5.2	5.9	7171	1	0	0	720.791	1439.57	2	1439.68	-0.1145	0	25.3	0.0039	K	YEIETEFPADVK	R			Cmpd 37, AutoMSn(720.7910), 12.4 min
9	KRY38014.1	Protein CLEC16A [Trichinella spiralis]	89	150023	7	5.2	5.9	7172	1	0	0	720.791	1439.57	2	1439.68	-0.1144	0	31.14	0.001	K	YEIETEFPADVK	R			Cmpd 27, AutoMSn(720.7911), 12.3 min
9	KRY38014.1	Protein CLEC16A [Trichinella spiralis]	89	150023	7	5.2	5.9	7173	1	0	0	720.791	1439.57	2	1439.68	-0.1144	0	23.61	0.0058	K	YEIETEFPADVK	R			Cmpd 33, AutoMSn(720.7911), 12.3 min
9	KRY38014.1	Protein CLEC16A [Trichinella spiralis]	89	150023	7	5.2	5.9	7174	1	0	0	720.791	1439.57	2	1439.68	-0.1144	0	21.41	0.0096	K	YEIETEFPADVK	R			Cmpd 83, AutoMSn(720.7911), 12.4 min
9	KRY38014.1	Protein CLEC16A [Trichinella spiralis]	89	150023	7	5.2	5.9	7175	1	0	0	720.791	1439.57	2	1439.68	-0.1139	0	21.76	0.0089	K	YEIETEFPADVK	R			Cmpd 80, AutoMSn(720.7913), 12.3 min
9	KRY38014.1	Protein CLEC16A [Trichinella spiralis]	89	150023	7	5.2	5.9	7176	1	0	0	720.791	1439.57	2	1439.68	-0.1139	0	21.84	0.0087	K	YEIETEFPADVK	R			Cmpd 29, AutoMSn(720.7913), 12.4 min
9	KRY38014.1	Protein CLEC16A [Trichinella spiralis]	89	150023	7	5.2	5.9	7177	3	0	0	720.792	1439.57	2	1439.68	-0.1134	0	20.71	0.011	K	YEIETEFPADVK	R			Cmpd 22, AutoMSn(720.7916), 12.4 min
9	KRY38014.1	Protein CLEC16A [Trichinella spiralis]	89	150023	7	5.2	5.9	7178	1	0	0	720.792	1439.57	2	1439.68	-0.1132	0	24.35	0.0049	K	YEIETEFPADVK	R			Cmpd 33, AutoMSn(720.7917), 12.3 min
9	KRY38014.1	Protein CLEC16A [Trichinella spiralis]	89	150023	7	5.2	5.9	7179	1	0	0	720.792	1439.57	2	1439.68	-0.1127	0	25.92	0.0034	K	YEIETEFPADVK	R			Cmpd 77, AutoMSn(720.7919), 12.3 min
9	KRY38014.1	Protein CLEC16A [Trichinella spiralis]	89	150023	7	5.2	5.9	7180	1	0	0	720.792	1439.57	2	1439.68	-0.1125	0	22.07	0.0082	K	YEIETEFPADVK	R			Cmpd 21, AutoMSn(720.7920), 12.4 min
9	KRY38014.1	Protein CLEC16A [Trichinella spiralis]	89	150023	7	5.2	5.9	7181	2	0	0	720.792	1439.57	2	1439.68	-0.1123	0	23.96	0.0053	K	YEIETEFPADVK	R			Cmpd 16, AutoMSn(720.7921), 12.4 min
9	KRY38014.1	Protein CLEC16A [Trichinella spiralis]	89	150023	7	5.2	5.9	7182	2	0	0	720.792	1439.57	2	1439.68	-0.112	0	21.94	0.0085	K	YEIETEFPADVK	R			Cmpd 31, AutoMSn(720.7923), 12.3 min
9	KRY38014.1	Protein CLEC16A [Trichinella spiralis]	89	150023	7	5.2	5.9	7183	1	0	0	720.793	1439.57	2	1439.68	-0.1115	0	22.85	0.0069	K	YEIETEFPADVK	R			Cmpd 34, AutoMSn(720.7925), 12.4 min
9	KRY38014.1	Protein CLEC16A [Trichinella spiralis]	89	150023	7	5.2	5.9	7184	8	0	0	720.793	1439.57	2	1439.68	-0.1106	0	13.26	0.062	K	YEIETEFPADVK	R			Cmpd 32, AutoMSn(720.7930), 12.3 min
9	KRY38014.1	Protein CLEC16A [Trichinella spiralis]	89	150023	7	5.2	5.9	7185	1	0	0	720.793	1439.57	2	1439.68	-0.1102	0	23.1	0.0065	K	YEIETEFPADVK	R			Cmpd 37, AutoMSn(720.7932), 12.5 min
9	KRY38014.1	Protein CLEC16A [Trichinella spiralis]	89	150023	7	5.2	5.9	7186	1	0	0	720.793	1439.57	2	1439.68	-0.1098	0	22.57	0.0073	K	YEIETEFPADVK	R			Cmpd 45, AutoMSn(720.7934), 12.3 min
9	KRY38014.1	Protein CLEC16A [Trichinella spiralis]	89	150023	7	5.2	5.9	7188	1	0	0	720.793	1439.57	2	1439.68	-0.1097	0	24.67	0.0045	K	YEIETEFPADVK	R			Cmpd 26, AutoMSn(720.7934), 12.3 min
9	KRY38014.1	Protein CLEC16A [Trichinella spiralis]	89	150023	7	5.2	5.9	7190	1	0	0	720.794	1439.57	2	1439.68	-0.1082	0	24.36	0.0048	K	YEIETEFPADVK	R			Cmpd 103, AutoMSn(720.7942), 12.3 min
9	KRY38014.1	Protein CLEC16A [Trichinella spiralis]	89	150023	7	5.2	5.9	7191	6	0	0	720.794	1439.57	2	1439.68	-0.1082	0	14.2	0.05	K	YEIETEFPADVK	R			Cmpd 48, AutoMSn(720.7942), 12.3 min
9	KRY38014.1	Protein CLEC16A [Trichinella spiralis]	89	150023	7	5.2	5.9	7194	1	0	0	720.797	1439.58	2	1439.68	-0.1017	0	24.22	0.0049	K	YEIETEFPADVK	R			Cmpd 34, AutoMSn(720.7974), 12.3 min
9	KRY38014.1	Protein CLEC16A [Trichinella spiralis]	89	150023	7	5.2	5.9	7198	1	0	0	720.8	1439.59	2	1439.68	-0.096	0	24.78	0.0042	K	YEIETEFPADVK	R			Cmpd 100, AutoMSn(720.8003), 12.3 min
9	KRY38014.1	Protein CLEC16A [Trichinella spiralis]	89	150023	7	5.2	5.9	7199	1	0	0	720.804	1439.59	2	1439.68	-0.0879	0	18.24	0.019	K	YEIETEFPADVK	R			Cmpd 42, AutoMSn(720.8043), 12.2 min
9	KRY38014.1	Protein CLEC16A [Trichinella spiralis]	89	150023	7	5.2	5.9	7200	1	0	0	720.822	1439.63	2	1439.68	-0.0536	0	22.09	0.0071	K	YEIETEFPADVK	R			Cmpd 98, AutoMSn(720.8215), 12.2 min
9	KRY38014.1	Protein CLEC16A [Trichinella spiralis]	89	150023	7	5.2	5.9	7888	5	0	0	519.973	1556.9	3	1556.77	0.1276	1	11.96	0.072	R	LSVMCQYLSDVKR	K	Oxidation (M)	0.0002000000000.0	Cmpd 262, AutoMSn(519.9728), 15.9 min
9	KRY38014.1	Protein CLEC16A [Trichinella spiralis]	89	150023	7	5.2	5.9	8459	7	0	0	554.294	1659.86	3	1659.78	0.0834	1	12.54	0.052	R	CRLSVMCQYLSDVK	R	Oxidation (M)	0.00000200000000.0	Cmpd 496, AutoMSn(554.2945), 22.6 min
9	KRY38014.1	Protein CLEC16A [Trichinella spiralis]	89	150023	7	5.2	5.9	11354	8	1	1	787.729	2360.16	3	2360.21	-0.0436	1	13.77	0.031	K	NLPLIAESSGGIMDIRIGDVMK	Y	2 Oxidation (M)	0.0000000000002000000020.0	Cmpd 799, AutoMSn(787.7287), 27.9 min
9	KRY38014.1	Protein CLEC16A [Trichinella spiralis]	89	150023	7	5.2	5.9	11355	8	1	1	787.73	2360.17	3	2360.21	-0.0413	1	14.54	0.026	K	NLPLIAESSGGIMDIRIGDVMK	Y	2 Oxidation (M)	0.0000000000002000000020.0	Cmpd 802, AutoMSn(787.7295), 28.0 min
9	KRY38014.1	Protein CLEC16A [Trichinella spiralis]	89	150023	7	5.2	5.9	11356	6	1	1	787.73	2360.17	3	2360.21	-0.0407	1	15.26	0.022	K	NLPLIAESSGGIMDIRIGDVMK	Y	2 Oxidation (M)	0.0000000000002000000020.0	Cmpd 805, AutoMSn(787.7297), 28.1 min	emPAI	0.02
10	XP_003381315.1	enoyl-coA hydratase/isomerase family protein [Trichinella spiralis]	78	27343	6	29.6	9.2	4679	1	1	0	517.26	1032.5	2	1032.53	-0.0228	0	37.77	0.00022	K	TLIEECLR	T	Carbamidomethyl (C)	0.00000100.0	Cmpd 140, AutoMSn(517.2596), 15.0 min
10	XP_003381315.1	enoyl-coA hydratase/isomerase family protein [Trichinella spiralis]	78	27343	6	29.6	9.2	4680	1	1	0	517.26	1032.51	2	1032.53	-0.0212	0	14.5	0.047	K	TLIEECLR	T	Carbamidomethyl (C)	0.00000100.0	Cmpd 136, AutoMSn(517.2604), 15.1 min
10	XP_003381315.1	enoyl-coA hydratase/isomerase family protein [Trichinella spiralis]	78	27343	6	29.6	9.2	4681	1	1	0	517.262	1032.51	2	1032.53	-0.0187	0	25.32	0.0039	K	TLIEECLR	T	Carbamidomethyl (C)	0.00000100.0	Cmpd 140, AutoMSn(517.2616), 14.9 min
10	XP_003381315.1	enoyl-coA hydratase/isomerase family protein [Trichinella spiralis]	78	27343	6	29.6	9.2	4682	1	1	0	517.262	1032.51	2	1032.53	-0.0185	0	29.19	0.0016	K	TLIEECLR	T	Carbamidomethyl (C)	0.00000100.0	Cmpd 143, AutoMSn(517.2617), 15.0 min
10	XP_003381315.1	enoyl-coA hydratase/isomerase family protein [Trichinella spiralis]	78	27343	6	29.6	9.2	4683	1	1	0	517.262	1032.51	2	1032.53	-0.0177	0	37.48	0.00024	K	TLIEECLR	T	Carbamidomethyl (C)	0.00000100.0	Cmpd 130, AutoMSn(517.2621), 15.0 min
10	XP_003381315.1	enoyl-coA hydratase/isomerase family protein [Trichinella spiralis]	78	27343	6	29.6	9.2	4684	1	1	0	517.263	1032.51	2	1032.53	-0.0164	0	26.97	0.0027	K	TLIEECLR	T	Carbamidomethyl (C)	0.00000100.0	Cmpd 136, AutoMSn(517.2627), 14.8 min
10	XP_003381315.1	enoyl-coA hydratase/isomerase family protein [Trichinella spiralis]	78	27343	6	29.6	9.2	4685	1	1	0	517.264	1032.51	2	1032.53	-0.0142	0	27.6	0.0023	K	TLIEECLR	T	Carbamidomethyl (C)	0.00000100.0	Cmpd 125, AutoMSn(517.2638), 14.9 min
10	XP_003381315.1	enoyl-coA hydratase/isomerase family protein [Trichinella spiralis]	78	27343	6	29.6	9.2	6654	7	1	1	447.903	1340.69	3	1340.51	0.1771	0	10.91	0.087	R	CNSNCAMPTMR	S	2 Carbamidomethyl (C)	0.10001000000.0	Cmpd 109, AutoMSn(447.9028), 14.3 min
10	XP_003381315.1	enoyl-coA hydratase/isomerase family protein [Trichinella spiralis]	78	27343	6	29.6	9.2	8049	4	1	1	793.88	1585.75	2	1585.69	0.0552	1	15.16	0.03	R	RMMVCVGNNFNNR	S	2 Oxidation (M)	0.0220000000000.0	Cmpd 194, AutoMSn(793.8805), 16.2 min
10	XP_003381315.1	enoyl-coA hydratase/isomerase family protein [Trichinella spiralis]	78	27343	6	29.6	9.2	10506	7	1	1	710.023	2127.05	3	2126.88	0.1679	1	11.82	0.056	R	CNSNCAMPTMRSPMELGR	R	2 Carbamidomethyl (C); Oxidation (M)	0.100010000200000000.0	Cmpd 166, AutoMSn(710.0228), 14.2 min
10	XP_003381315.1	enoyl-coA hydratase/isomerase family protein [Trichinella spiralis]	78	27343	6	29.6	9.2	11349	6	1	1	786.404	2356.19	3	2356.28	-0.0848	1	15.32	0.023	K	FVPCSALGQAMNLARIIGTLPK	T	Carbamidomethyl (C)	0.0001000000000000000000.0	Cmpd 385, AutoMSn(786.4043), 25.0 min
10	XP_003381315.1	enoyl-coA hydratase/isomerase family protein [Trichinella spiralis]	78	27343	6	29.6	9.2	12724	5	1	1	936.99	2807.95	3	2808.23	-0.2865	1	10.82	0.11	R	MMVCVGNNFNNRSSVFVVCIDDEK	F	Carbamidomethyl (C); 2 Oxidation (M)	0.220000000000000000100000.0	Cmpd 745, AutoMSn(936.9898), 29.0 min	emPAI	0.12
11	KRY34747.1	Trafficking protein particle complex subunit 5 [Trichinella spiralis]	27	21203	1	4.8	9.33	5375	1	1	1	557.797	1113.58	2	1113.55	0.0267	1	26.62	0.0024	K	LERNSENPR	I			Cmpd 191, AutoMSn(557.7970), 15.8 min
11	KRY34747.1	Trafficking protein particle complex subunit 5 [Trichinella spiralis]	27	21203	1	4.8	9.33	5376	1	1	1	557.797	1113.58	2	1113.55	0.0271	1	27.35	0.002	K	LERNSENPR	I			Cmpd 188, AutoMSn(557.7972), 15.8 min	emPAI	0.16
12	KRY38162.1	putative protein tag-76 [Trichinella spiralis]	106	126311	9	12.7	8.89	2667	1	1	0	702.864	701.857	1	701.407	0.4495	0	18.56	0.042	K	IGGINTK	L			Cmpd 1190, AutoMSn(702.8639), 37.7 min
12	KRY38162.1	putative protein tag-76 [Trichinella spiralis]	106	126311	9	12.7	8.89	3345	1	1	0	418.741	835.467	2	835.43	0.0378	1	40.35	0.00013	K	CIDMVKK	S			Cmpd 90, AutoMSn(418.7410), 12.6 min
12	KRY38162.1	putative protein tag-76 [Trichinella spiralis]	106	126311	9	12.7	8.89	8105	9	1	0	532.373	1594.1	3	1593.71	0.384	1	12.21	0.11	R	TCRSTGIEMPDSPK	F	Carbamidomethyl (C); Oxidation (M)	0.01000000200000.0	Cmpd 1086, AutoMSn(532.3728), 36.8 min
12	KRY38162.1	putative protein tag-76 [Trichinella spiralis]	106	126311	9	12.7	8.89	8475	2	1	0	831.929	1661.84	2	1661.89	-0.0495	1	13.61	0.043	K	AEPMIVDGRVLPPPR	L	Oxidation (M)	0.000200000000000.0	Cmpd 820, AutoMSn(831.9287), 30.0 min
12	KRY38162.1	putative protein tag-76 [Trichinella spiralis]	106	126311	9	12.7	8.89	8541	9	1	0	840.918	1679.82	2	1679.91	-0.0932	1	10.15	0.097	K	YGIELWRGLFISAR	V			Cmpd 566, AutoMSn(840.9180), 23.2 min
12	KRY38162.1	putative protein tag-76 [Trichinella spiralis]	106	126311	9	12.7	8.89	8798	3	1	0	870.133	1738.25	2	1738.77	-0.5144	1	14.98	0.061	K	KSYSTMENMGQYLR	-	2 Oxidation (M)	0.00000200200000.0	Cmpd 477, AutoMSn(870.1328), 22.2 min
12	KRY38162.1	putative protein tag-76 [Trichinella spiralis]	106	126311	9	12.7	8.89	10529	1	0	0	714.006	2139	3	2139.06	-0.0649	1	17.81	0.013	K	TKAIYFPVELCQVANCQR	Y	Carbamidomethyl (C)	0.000000000010000000.0	Cmpd 395, AutoMSn(714.0058), 20.9 min
12	KRY38162.1	putative protein tag-76 [Trichinella spiralis]	106	126311	9	12.7	8.89	13319	2	1	1	994.238	2979.69	3	2979.48	0.2152	1	15.79	0.026	R	CARSVSIPAPVYFADLVCAHIFGDPFK	L	Carbamidomethyl (C)	0.100000000000000000000000000.0	Cmpd 1027, AutoMSn(994.2382), 33.6 min
12	KRY38162.1	putative protein tag-76 [Trichinella spiralis]	106	126311	9	12.7	8.89	13320	1	1	1	994.239	2979.69	3	2979.48	0.2172	1	25.8	0.0026	R	CARSVSIPAPVYFADLVCAHIFGDPFK	L	Carbamidomethyl (C)	0.100000000000000000000000000.0	Cmpd 1051, AutoMSn(994.2389), 33.6 min
12	KRY38162.1	putative protein tag-76 [Trichinella spiralis]	106	126311	9	12.7	8.89	13321	1	1	1	994.241	2979.7	3	2979.48	0.2223	1	17.07	0.02	R	CARSVSIPAPVYFADLVCAHIFGDPFK	L	Carbamidomethyl (C)	0.100000000000000000000000000.0	Cmpd 1049, AutoMSn(994.2406), 33.5 min
12	KRY38162.1	putative protein tag-76 [Trichinella spiralis]	106	126311	9	12.7	8.89	13327	1	1	0	999.115	2994.32	3	2994.51	-0.1903	1	16.41	0.016	K	NIIVYRDGVSEGQFMQVLEEELSALR	R			Cmpd 870, AutoMSn(999.1145), 31.4 min	emPAI	0.03

## Sheet: 4wk no3
Header	--------------------------------------------------------
Search title	Submitted from Copy of Copy of 4wk no4 TSDB by Mascot Daemon on SEARCH-SERVER
Timestamp	2021-06-03T10:41:59Z
User
Email
Report URI	http://127.0.0.1/mascot/cgi/master_results.pl?file=../data/20210603/F001947.dat
Peak list data path	C:\Program Files (x86)\Matrix Science\Mascot Daemon\mgf\109 Copy of Copy of 4wk no4 TSDB\mascot_daemon_merge.mgf
Peak list format	Mascot generic
Search type	MIS
Mascot version	2.3.0
Database	Trichinellaspiralis
Fasta file	sequence.fasta
Total sequences	46838
Total residues	18440007
Sequences after taxonomy filter	46838
Number of queries	13663
Variable modifications	--------------------------------------------------------
Identifier	Name	Delta	Neutral loss(es)
1	Carbamidomethyl (C)	57.0215
2	Oxidation (M)	15.9949	0	63.9983
Search Parameters	--------------------------------------------------------
Taxonomy filter	All entries
Enzyme	Trypsin
Maximum Missed Cleavages	1
Fixed modifications
Variable modifications	Carbamidomethyl (C),Oxidation (M)
Peptide Mass Tolerance	0.8
Peptide Mass Tolerance Units	Da
Fragment Mass Tolerance	0.8
Fragment Mass Tolerance Units	Da
Mass values	Monoisotopic
Instrument type	ESI-QUAD-TOF
Format parameters	--------------------------------------------------------
Significance threshold	0.05
Max. number of hits	0
Use MudPIT protein scoring	1
Ions score cut-off	0
Include same-set proteins	0
Include sub-set proteins	0
Include unassigned	0
Require bold red	0
Protein hits	--------------------------------------------------------
prot_hit_num	prot_acc	prot_desc	prot_score	prot_mass	prot_sequences_sig	prot_cover	prot_pi	pep_query	pep_rank	pep_isbold	pep_isunique	pep_exp_mz	pep_exp_mr	pep_exp_z	pep_calc_mr	pep_delta	pep_miss	pep_score	pep_expect	pep_res_before	pep_seq	pep_res_after	pep_var_mod	pep_var_mod_pos	pep_scan_title
1	KRY36723.1	Muscle M-line assembly protein unc-89 [Trichinella spiralis]	440	812617	38	7.8	4.96	2761	1	0	0	380.224	758.433	2	758.417	0.0159	0	32.72	0.00075	K	LEIAEGK	G			Cmpd 323, AutoMSn(380.2239), 19.1 min
1	KRY36723.1	Muscle M-line assembly protein unc-89 [Trichinella spiralis]	440	812617	38	7.8	4.96	2762	3	0	0	380.224	758.433	2	758.417	0.0162	0	32.41	0.00081	K	LEIAEGK	G			Cmpd 326, AutoMSn(380.2240), 19.2 min
1	KRY36723.1	Muscle M-line assembly protein unc-89 [Trichinella spiralis]	440	812617	38	7.8	4.96	2998	1	0	0	817.033	816.026	1	816.384	-0.3583	0	16.73	0.058	K	FQMFTK	A	Oxidation (M)	0.002000.0	Cmpd 506, AutoMSn(817.0330), 22.2 min
1	KRY36723.1	Muscle M-line assembly protein unc-89 [Trichinella spiralis]	440	812617	38	7.8	4.96	2999	2	0	0	818.135	817.128	1	816.384	0.7435	0	10.64	0.24	K	FQMFTK	A	Oxidation (M)	0.002000.0	Cmpd 503, AutoMSn(818.1348), 22.1 min
1	KRY36723.1	Muscle M-line assembly protein unc-89 [Trichinella spiralis]	440	812617	38	7.8	4.96	3270	1	0	0	422.237	842.459	2	842.497	-0.038	1	52.01	7.8e-06	K	LKELNAR	R			Cmpd 62, AutoMSn(422.2370), 12.9 min
1	KRY36723.1	Muscle M-line assembly protein unc-89 [Trichinella spiralis]	440	812617	38	7.8	4.96	3271	1	0	0	422.238	842.462	2	842.497	-0.0357	1	52.24	7.4e-06	K	LKELNAR	R			Cmpd 63, AutoMSn(422.2381), 12.9 min
1	KRY36723.1	Muscle M-line assembly protein unc-89 [Trichinella spiralis]	440	812617	38	7.8	4.96	3272	1	0	0	422.239	842.463	2	842.497	-0.034	1	51.31	9.2e-06	K	LKELNAR	R			Cmpd 58, AutoMSn(422.2389), 12.8 min
1	KRY36723.1	Muscle M-line assembly protein unc-89 [Trichinella spiralis]	440	812617	38	7.8	4.96	3922	2	0	0	480.748	959.482	2	959.529	-0.0465	1	16.29	0.03	K	SGKEILADK	R			Cmpd 123, AutoMSn(480.7484), 14.7 min
1	KRY36723.1	Muscle M-line assembly protein unc-89 [Trichinella spiralis]	440	812617	38	7.8	4.96	3923	7	0	0	480.749	959.484	2	959.529	-0.0448	1	17.68	0.022	K	SGKEILADK	R			Cmpd 126, AutoMSn(480.7492), 14.7 min
1	KRY36723.1	Muscle M-line assembly protein unc-89 [Trichinella spiralis]	440	812617	38	7.8	4.96	4026	1	0	0	974.811	973.803	1	973.49	0.3132	0	15.65	0.068	K	GVPVVCSEK	I	Carbamidomethyl (C)	0.000001000.0	Cmpd 1190, AutoMSn(974.8107), 37.3 min
1	KRY36723.1	Muscle M-line assembly protein unc-89 [Trichinella spiralis]	440	812617	38	7.8	4.96	4051	8	0	0	974.812	973.805	1	973.49	0.3145	0	11.25	0.19	K	GVPVVCSEK	I	Carbamidomethyl (C)	0.000001000.0	Cmpd 1088, AutoMSn(974.8121), 37.5 min
1	KRY36723.1	Muscle M-line assembly protein unc-89 [Trichinella spiralis]	440	812617	38	7.8	4.96	4065	2	0	0	974.812	973.805	1	973.49	0.3148	0	17.39	0.046	K	GVPVVCSEK	I	Carbamidomethyl (C)	0.000001000.0	Cmpd 1136, AutoMSn(974.8123), 37.4 min
1	KRY36723.1	Muscle M-line assembly protein unc-89 [Trichinella spiralis]	440	812617	38	7.8	4.96	4129	9	0	0	975.318	974.311	1	973.519	0.7915	1	10.38	0.18	K	NGKQIAESK	R			Cmpd 1082, AutoMSn(975.3180), 37.4 min
1	KRY36723.1	Muscle M-line assembly protein unc-89 [Trichinella spiralis]	440	812617	38	7.8	4.96	4720	7	0	0	352.19	1053.55	3	1053.48	0.0645	0	10.04	0.11	R	VVMQSMTDK	L	Oxidation (M)	0.000002000.0	Cmpd 20, AutoMSn(352.1900), 10.4 min
1	KRY36723.1	Muscle M-line assembly protein unc-89 [Trichinella spiralis]	440	812617	38	7.8	4.96	4878	9	0	0	543.299	1084.58	2	1084.58	0.0067	0	10.09	0.1	K	ADLPVDSLQK	A			Cmpd 449, AutoMSn(543.2988), 21.5 min
1	KRY36723.1	Muscle M-line assembly protein unc-89 [Trichinella spiralis]	440	812617	38	7.8	4.96	5416	1	0	0	567.32	1132.63	2	1132.56	0.0644	0	13.92	0.047	K	DGSVESDALIK	I			Cmpd 849, AutoMSn(567.3201), 30.4 min
1	KRY36723.1	Muscle M-line assembly protein unc-89 [Trichinella spiralis]	440	812617	38	7.8	4.96	5423	1	0	0	567.323	1132.63	2	1132.56	0.0701	0	17.17	0.022	K	DGSVESDALIK	I			Cmpd 823, AutoMSn(567.3229), 30.4 min
1	KRY36723.1	Muscle M-line assembly protein unc-89 [Trichinella spiralis]	440	812617	38	7.8	4.96	5740	3	1	0	1198.91	1197.91	1	1197.72	0.1842	0	11.28	0.16	R	APGFIRPLTVK	R			Cmpd 943, AutoMSn(1198.9149), 32.9 min
1	KRY36723.1	Muscle M-line assembly protein unc-89 [Trichinella spiralis]	440	812617	38	7.8	4.96	6358	2	0	0	655.369	1308.72	2	1308.66	0.0649	1	13.32	0.055	R	LERDFDHHIK	Y			Cmpd 910, AutoMSn(655.3684), 32.1 min
1	KRY36723.1	Muscle M-line assembly protein unc-89 [Trichinella spiralis]	440	812617	38	7.8	4.96	6368	7	0	0	655.372	1308.73	2	1308.66	0.0715	1	11.26	0.089	R	LERDFDHHIK	Y			Cmpd 887, AutoMSn(655.3718), 32.1 min
1	KRY36723.1	Muscle M-line assembly protein unc-89 [Trichinella spiralis]	440	812617	38	7.8	4.96	6369	5	1	0	655.373	1308.73	2	1308.67	0.0566	0	12.26	0.071	R	VEFVSMSELLR	A			Cmpd 926, AutoMSn(655.3730), 32.1 min
1	KRY36723.1	Muscle M-line assembly protein unc-89 [Trichinella spiralis]	440	812617	38	7.8	4.96	6397	7	1	1	657.785	1313.56	2	1313.75	-0.1936	1	11.58	0.086	K	GQPFPKITWLK	D			Cmpd 175, AutoMSn(657.7852), 14.7 min
1	KRY36723.1	Muscle M-line assembly protein unc-89 [Trichinella spiralis]	440	812617	38	7.8	4.96	6881	1	0	0	705.844	1409.67	2	1409.76	-0.0888	1	18.24	0.017	R	VVTAEREPEKPR	F			Cmpd 307, AutoMSn(705.8442), 18.2 min
1	KRY36723.1	Muscle M-line assembly protein unc-89 [Trichinella spiralis]	440	812617	38	7.8	4.96	6882	3	0	0	705.844	1409.67	2	1409.76	-0.0884	1	10.74	0.094	R	VVTAEREPEKPR	F			Cmpd 302, AutoMSn(705.8444), 18.1 min
1	KRY36723.1	Muscle M-line assembly protein unc-89 [Trichinella spiralis]	440	812617	38	7.8	4.96	6883	3	0	0	705.846	1409.68	2	1409.76	-0.0858	1	11.97	0.071	R	VVTAEREPEKPR	F			Cmpd 304, AutoMSn(705.8457), 18.1 min
1	KRY36723.1	Muscle M-line assembly protein unc-89 [Trichinella spiralis]	440	812617	38	7.8	4.96	7090	5	1	1	482.287	1443.84	3	1443.75	0.0844	0	15.15	0.035	R	VVFQCVATGQPAPK	I			Cmpd 182, AutoMSn(482.2869), 18.2 min
1	KRY36723.1	Muscle M-line assembly protein unc-89 [Trichinella spiralis]	440	812617	38	7.8	4.96	7185	1	0	0	728.86	1455.71	2	1455.82	-0.1124	0	15.58	0.029	R	LIIVETVIDDQAK	Y			Cmpd 327, AutoMSn(728.8603), 18.4 min
1	KRY36723.1	Muscle M-line assembly protein unc-89 [Trichinella spiralis]	440	812617	38	7.8	4.96	7186	1	0	0	728.86	1455.71	2	1455.82	-0.1123	0	18.6	0.015	R	LIIVETVIDDQAK	Y			Cmpd 330, AutoMSn(728.8603), 18.5 min
1	KRY36723.1	Muscle M-line assembly protein unc-89 [Trichinella spiralis]	440	812617	38	7.8	4.96	7231	2	0	0	735.449	1468.88	2	1468.79	0.0966	1	16.58	0.027	R	FCLLSSKALNFAR	K			Cmpd 199, AutoMSn(735.4486), 15.3 min
1	KRY36723.1	Muscle M-line assembly protein unc-89 [Trichinella spiralis]	440	812617	38	7.8	4.96	7670	9	1	0	765.096	1528.18	2	1528.77	-0.594	1	10.56	0.17	R	VDGDPMPSIRWLK	D	Oxidation (M)	0.0000020000000.0	Cmpd 301, AutoMSn(765.0957), 18.6 min
1	KRY36723.1	Muscle M-line assembly protein unc-89 [Trichinella spiralis]	440	812617	38	7.8	4.96	7887	1	0	0	781.895	1561.78	2	1561.74	0.0381	1	10.97	0.083	R	KSSLYGDGVDDGPPR	K			Cmpd 370, AutoMSn(781.8950), 22.5 min
1	KRY36723.1	Muscle M-line assembly protein unc-89 [Trichinella spiralis]	440	812617	38	7.8	4.96	8050	3	1	1	535.958	1604.85	3	1604.88	-0.0284	0	13.7	0.044	K	GFVPEFVTVLEIQK	A			Cmpd 176, AutoMSn(535.9583), 15.8 min
1	KRY36723.1	Muscle M-line assembly protein unc-89 [Trichinella spiralis]	440	812617	38	7.8	4.96	8056	8	1	1	535.961	1604.86	3	1604.88	-0.0204	0	14.5	0.037	K	GFVPEFVTVLEIQK	A			Cmpd 239, AutoMSn(535.9610), 15.8 min
1	KRY36723.1	Muscle M-line assembly protein unc-89 [Trichinella spiralis]	440	812617	38	7.8	4.96	8057	6	1	1	535.961	1604.86	3	1604.88	-0.0203	0	15.12	0.032	K	GFVPEFVTVLEIQK	A			Cmpd 199, AutoMSn(535.9610), 15.8 min
1	KRY36723.1	Muscle M-line assembly protein unc-89 [Trichinella spiralis]	440	812617	38	7.8	4.96	9027	3	1	1	601.304	1800.89	3	1800.93	-0.0398	1	13.54	0.041	K	TEYAPFFTKLLQDTK	T			Cmpd 441, AutoMSn(601.3039), 21.6 min
1	KRY36723.1	Muscle M-line assembly protein unc-89 [Trichinella spiralis]	440	812617	38	7.8	4.96	9156	9	0	0	616.663	1846.97	3	1847.01	-0.0392	1	12.93	0.049	K	TLKLSCLSNVVDSDIIK	L			Cmpd 346, AutoMSn(616.6633), 19.2 min
1	KRY36723.1	Muscle M-line assembly protein unc-89 [Trichinella spiralis]	440	812617	38	7.8	4.96	9876	6	1	1	665.553	1993.64	3	1993.97	-0.3318	0	11.9	0.11	R	VLPNGCTASEWLIIMCTK	L	Oxidation (M)	0.000000000000002000.0	Cmpd 205, AutoMSn(665.5525), 15.9 min
1	KRY36723.1	Muscle M-line assembly protein unc-89 [Trichinella spiralis]	440	812617	38	7.8	4.96	10069	7	1	1	1011.23	2020.44	2	2021.01	-0.5726	0	10.3	0.16	K	VALNGHPEPSVEWFLNGR	R			Cmpd 955, AutoMSn(1011.2269), 31.8 min
1	KRY36723.1	Muscle M-line assembly protein unc-89 [Trichinella spiralis]	440	812617	38	7.8	4.96	10071	3	1	1	1011.55	2021.09	2	2021.01	0.0816	0	13.39	0.046	K	VALNGHPEPSVEWFLNGR	R			Cmpd 709, AutoMSn(1011.5540), 31.8 min
1	KRY36723.1	Muscle M-line assembly protein unc-89 [Trichinella spiralis]	440	812617	38	7.8	4.96	10075	9	1	1	1011.56	2021.1	2	2021.01	0.092	0	10.32	0.095	K	VALNGHPEPSVEWFLNGR	R			Cmpd 920, AutoMSn(1011.5592), 31.9 min
1	KRY36723.1	Muscle M-line assembly protein unc-89 [Trichinella spiralis]	440	812617	38	7.8	4.96	10194	2	1	1	684.7	2051.08	3	2051.05	0.0311	1	14.82	0.03	K	LGTDQCSAVFTIKPSKSNR	K			Cmpd 302, AutoMSn(684.7000), 17.6 min
1	KRY36723.1	Muscle M-line assembly protein unc-89 [Trichinella spiralis]	440	812617	38	7.8	4.96	10205	4	1	1	685.35	2053.03	3	2052.97	0.0531	1	11.04	0.066	K	DGEVIETFDESTLVKDEK	G			Cmpd 479, AutoMSn(685.3496), 22.5 min
1	KRY36723.1	Muscle M-line assembly protein unc-89 [Trichinella spiralis]	440	812617	38	7.8	4.96	10461	1	1	1	703.669	2107.99	3	2108.07	-0.0819	1	20.96	0.0069	K	LGTDQCSAVFTIKPSKSNR	K	Carbamidomethyl (C)	0.0000010000000000000.0	Cmpd 228, AutoMSn(703.6695), 17.0 min
1	KRY36723.1	Muscle M-line assembly protein unc-89 [Trichinella spiralis]	440	812617	38	7.8	4.96	10462	7	1	1	703.67	2107.99	3	2108.07	-0.0812	1	12.98	0.044	K	LGTDQCSAVFTIKPSKSNR	K	Carbamidomethyl (C)	0.0000010000000000000.0	Cmpd 226, AutoMSn(703.6697), 17.0 min
1	KRY36723.1	Muscle M-line assembly protein unc-89 [Trichinella spiralis]	440	812617	38	7.8	4.96	11219	1	0	0	763.055	2286.14	3	2286.07	0.0781	1	15.49	0.022	K	YEIEAFDDKGSVNSSADVNVK	G			Cmpd 502, AutoMSn(763.0550), 21.4 min
1	KRY36723.1	Muscle M-line assembly protein unc-89 [Trichinella spiralis]	440	812617	38	7.8	4.96	11226	7	0	0	763.057	2286.15	3	2286.07	0.0824	1	10.12	0.074	K	YEIEAFDDKGSVNSSADVNVK	G			Cmpd 447, AutoMSn(763.0564), 21.5 min
1	KRY36723.1	Muscle M-line assembly protein unc-89 [Trichinella spiralis]	440	812617	38	7.8	4.96	11234	8	0	0	763.382	2287.12	3	2287.12	0.0022	1	12.09	0.051	R	LSTNDNVHIETGNGMSSLRVK	R	Oxidation (M)	0.000000000000002000000.0	Cmpd 247, AutoMSn(763.3822), 17.0 min
1	KRY36723.1	Muscle M-line assembly protein unc-89 [Trichinella spiralis]	440	812617	38	7.8	4.96	11295	2	1	0	767.065	2298.17	3	2298.01	0.1612	0	11.95	0.05	R	CVASNVHGSSSCACMLISDTLK	A	Carbamidomethyl (C); Oxidation (M)	0.0000000000010020000000.0	Cmpd 393, AutoMSn(767.0648), 20.7 min
1	KRY36723.1	Muscle M-line assembly protein unc-89 [Trichinella spiralis]	440	812617	38	7.8	4.96	11436	8	1	1	786.066	2355.18	3	2355.29	-0.1105	0	11.4	0.052	R	AAEAKPVSLLGMVAPEFIEVLR	L	Oxidation (M)	0.0000000000020000000000.0	Cmpd 421, AutoMSn(786.0662), 21.3 min
1	KRY36723.1	Muscle M-line assembly protein unc-89 [Trichinella spiralis]	440	812617	38	7.8	4.96	11805	6	0	1	1224.59	2447.16	2	2447.13	0.0263	1	11.37	0.05	K	KLEESANCEFSAANGIYEMTIK	N			Cmpd 806, AutoMSn(1224.5878), 28.5 min
1	KRY36723.1	Muscle M-line assembly protein unc-89 [Trichinella spiralis]	440	812617	38	7.8	4.96	11807	2	1	1	1224.59	2447.16	2	2447.13	0.0274	1	15.37	0.02	K	KLEESANCEFSAANGIYEMTIK	N			Cmpd 803, AutoMSn(1224.5884), 28.4 min
1	KRY36723.1	Muscle M-line assembly protein unc-89 [Trichinella spiralis]	440	812617	38	7.8	4.96	11948	6	1	1	1241.15	2480.28	2	2480.2	0.0713	1	10.3	0.073	R	CLRVLPNGCTASEWLIIMCTK	L	2 Carbamidomethyl (C); Oxidation (M)	0.000000001000000002100.0	Cmpd 842, AutoMSn(1241.1454), 29.3 min
1	KRY36723.1	Muscle M-line assembly protein unc-89 [Trichinella spiralis]	440	812617	38	7.8	4.96	12024	9	1	0	1249.69	2497.36	2	2497.13	0.2272	1	10.11	0.093	R	CTEGDRLELNCQFSGSDLQIR	W	2 Carbamidomethyl (C)	0.100000000010000000000.0	Cmpd 1130, AutoMSn(1249.6872), 35.6 min
1	KRY36723.1	Muscle M-line assembly protein unc-89 [Trichinella spiralis]	440	812617	38	7.8	4.96	12034	6	0	0	1250.37	2498.72	2	2499.15	-0.4321	1	15.79	0.037	K	AENDAGEVSCTAQMTLGTGRYLR	E	Carbamidomethyl (C)	0.00000000010000000000000.0	Cmpd 769, AutoMSn(1250.3653), 28.6 min
1	KRY36723.1	Muscle M-line assembly protein unc-89 [Trichinella spiralis]	440	812617	38	7.8	4.96	12035	6	0	0	1250.37	2498.72	2	2499.15	-0.43	1	15.85	0.037	K	AENDAGEVSCTAQMTLGTGRYLR	E	Carbamidomethyl (C)	0.00000000010000000000000.0	Cmpd 767, AutoMSn(1250.3664), 28.5 min
1	KRY36723.1	Muscle M-line assembly protein unc-89 [Trichinella spiralis]	440	812617	38	7.8	4.96	12265	1	0	0	854.089	2559.25	3	2559.07	0.1758	1	11.3	0.048	K	GSEEIYNDEHFEMKSEADGTQK	L	Oxidation (M)	0.0000000000002000000000.0	Cmpd 645, AutoMSn(854.0894), 26.3 min
1	KRY36723.1	Muscle M-line assembly protein unc-89 [Trichinella spiralis]	440	812617	38	7.8	4.96	12307	7	1	0	858.235	2571.68	3	2571.36	0.3247	1	14.46	0.049	R	IKFVHEPPCMYSLIIETPLLR	D	Carbamidomethyl (C); Oxidation (M)	0.000000001200000000000.0	Cmpd 696, AutoMSn(858.2353), 30.0 min
1	KRY36723.1	Muscle M-line assembly protein unc-89 [Trichinella spiralis]	440	812617	38	7.8	4.96	12312	10	0	0	858.447	2572.32	3	2572.22	0.1015	1	13.15	0.034	R	SEDDGTYKLIISNAVVDDQAEYK	C			Cmpd 423, AutoMSn(858.4471), 21.5 min
1	KRY36723.1	Muscle M-line assembly protein unc-89 [Trichinella spiralis]	440	812617	38	7.8	4.96	12561	3	0	0	896.407	2686.2	3	2686.34	-0.1395	1	10.98	0.058	R	YTVSEPSAGETVAPIFTKELEYQK	I			Cmpd 477, AutoMSn(896.4067), 22.0 min
1	KRY36723.1	Muscle M-line assembly protein unc-89 [Trichinella spiralis]	440	812617	38	7.8	4.96	12562	2	0	0	896.416	2686.23	3	2686.34	-0.1109	1	16.74	0.015	R	YTVSEPSAGETVAPIFTKELEYQK	I			Cmpd 444, AutoMSn(896.4162), 22.0 min	emPAI	0
2	XP_003375206.1	calcium-dependent secretion activator 1 [Trichinella spiralis]	92	131873	6	5.7	8.57	1873	1	1	1	328.709	655.403	2	655.39	0.0122	0	40.18	7.4e-05	K	IGPLEK	L			Cmpd 146, AutoMSn(328.7086), 14.7 min
2	XP_003375206.1	calcium-dependent secretion activator 1 [Trichinella spiralis]	92	131873	6	5.7	8.57	1874	1	1	1	328.71	655.405	2	655.39	0.0145	0	40.26	7.3e-05	K	IGPLEK	L			Cmpd 149, AutoMSn(328.7097), 14.8 min
2	XP_003375206.1	calcium-dependent secretion activator 1 [Trichinella spiralis]	92	131873	6	5.7	8.57	6176	3	1	1	422.862	1265.57	3	1265.59	-0.0267	0	10.78	0.096	R	MNSIDSLVTDR	S	Oxidation (M)	0.20000000000.0	Cmpd 127, AutoMSn(422.8624), 13.3 min
2	XP_003375206.1	calcium-dependent secretion activator 1 [Trichinella spiralis]	92	131873	6	5.7	8.57	6859	6	1	1	702.832	1403.65	2	1403.74	-0.0944	0	12.32	0.062	K	DVEGALLFWINK	I			Cmpd 561, AutoMSn(702.8325), 23.7 min
2	XP_003375206.1	calcium-dependent secretion activator 1 [Trichinella spiralis]	92	131873	6	5.7	8.57	7233	2	1	1	735.454	1468.89	2	1468.71	0.1848	1	13.29	0.061	K	SCSEKMMNLLLK	Y	Carbamidomethyl (C); Oxidation (M)	0.010002000000.0	Cmpd 202, AutoMSn(735.4541), 15.4 min
2	XP_003375206.1	calcium-dependent secretion activator 1 [Trichinella spiralis]	92	131873	6	5.7	8.57	8678	6	1	1	569.932	1706.77	3	1706.86	-0.0883	1	11.73	0.064	R	LTSRMNSIDSLVTDR	S			Cmpd 437, AutoMSn(569.9319), 21.1 min
2	XP_003375206.1	calcium-dependent secretion activator 1 [Trichinella spiralis]	92	131873	6	5.7	8.57	11369	7	1	1	781.365	2341.07	3	2341.03	0.0461	0	12.29	0.047	K	QQLNNSMDNCLSNSSSNAALSK	L	Oxidation (M)	0.0000002000000000000000.0	Cmpd 476, AutoMSn(781.3651), 22.7 min	emPAI	0.02
3	KRY33215.1	hypothetical protein T01_4395 [Trichinella spiralis]	81	125540	5	4.9	9.02	2608	1	1	1	364.724	727.433	2	727.434	-0.0009	0	39.23	0.00012	R	LNLNVR	E			Cmpd 206, AutoMSn(364.7238), 15.7 min
3	KRY33215.1	hypothetical protein T01_4395 [Trichinella spiralis]	81	125540	5	4.9	9.02	2609	1	1	1	364.725	727.436	2	727.434	0.0015	0	39.55	0.00011	R	LNLNVR	E			Cmpd 209, AutoMSn(364.7251), 15.8 min
3	KRY33215.1	hypothetical protein T01_4395 [Trichinella spiralis]	81	125540	5	4.9	9.02	2610	2	1	1	364.725	727.436	2	727.434	0.0016	0	30.54	0.00088	R	LNLNVR	E			Cmpd 205, AutoMSn(364.7251), 15.7 min
3	KRY33215.1	hypothetical protein T01_4395 [Trichinella spiralis]	81	125540	5	4.9	9.02	6270	1	1	1	433.899	1298.67	3	1298.65	0.0244	0	18.9	0.014	R	IIQSDNFTSFK	E			Cmpd 62, AutoMSn(433.8989), 15.0 min
3	KRY33215.1	hypothetical protein T01_4395 [Trichinella spiralis]	81	125540	5	4.9	9.02	8191	5	1	1	809.442	1616.87	2	1616.92	-0.0538	1	14.9	0.035	K	LQQLHNRLNLNVR	E			Cmpd 926, AutoMSn(809.4415), 31.2 min
3	KRY33215.1	hypothetical protein T01_4395 [Trichinella spiralis]	81	125540	5	4.9	9.02	8622	1	1	1	565.943	1694.81	3	1694.87	-0.065	0	19.41	0.012	R	ITAVEIMMELFNLR	T	Oxidation (M)	0.00000002000000.0	Cmpd 557, AutoMSn(565.9434), 22.9 min
3	KRY33215.1	hypothetical protein T01_4395 [Trichinella spiralis]	81	125540	5	4.9	9.02	8628	6	1	1	565.969	1694.88	3	1694.87	0.0108	0	10.86	0.088	R	ITAVEIMMELFNLR	T	Oxidation (M)	0.00000002000000.0	Cmpd 554, AutoMSn(565.9687), 23.8 min
3	KRY33215.1	hypothetical protein T01_4395 [Trichinella spiralis]	81	125540	5	4.9	9.02	9993	4	1	1	671.972	2012.89	3	2013.02	-0.1278	0	13.71	0.038	K	DWQDWITEIPSILEIR	L			Cmpd 185, AutoMSn(671.9716), 18.2 min	emPAI	0.03
4	KRX98062.1	hypothetical protein T01_10307 [Trichinella spiralis]	61	6864	3	57.6	9.43	2608	1	0	1	364.724	727.433	2	727.445	-0.0121	1	39.23	0.00012	K	INIGRR	E			Cmpd 206, AutoMSn(364.7238), 15.7 min
4	KRX98062.1	hypothetical protein T01_10307 [Trichinella spiralis]	61	6864	3	57.6	9.43	2609	1	0	1	364.725	727.436	2	727.445	-0.0097	1	39.55	0.00011	K	INIGRR	E			Cmpd 209, AutoMSn(364.7251), 15.8 min
4	KRX98062.1	hypothetical protein T01_10307 [Trichinella spiralis]	61	6864	3	57.6	9.43	2610	2	0	1	364.725	727.436	2	727.445	-0.0096	1	30.54	0.00088	K	INIGRR	E			Cmpd 205, AutoMSn(364.7251), 15.7 min
4	KRX98062.1	hypothetical protein T01_10307 [Trichinella spiralis]	61	6864	3	57.6	9.43	7041	4	1	1	720.791	1439.57	2	1439.74	-0.1764	1	12.48	0.075	-	MLESQSSVLRYK	I			Cmpd 26, AutoMSn(720.7912), 12.1 min
4	KRX98062.1	hypothetical protein T01_10307 [Trichinella spiralis]	61	6864	3	57.6	9.43	7045	7	1	1	720.792	1439.57	2	1439.74	-0.1754	1	11.07	0.1	-	MLESQSSVLRYK	I			Cmpd 29, AutoMSn(720.7917), 12.2 min
4	KRX98062.1	hypothetical protein T01_10307 [Trichinella spiralis]	61	6864	3	57.6	9.43	7046	4	1	1	720.792	1439.57	2	1439.74	-0.1751	1	12.06	0.083	-	MLESQSSVLRYK	I			Cmpd 48, AutoMSn(720.7918), 12.1 min
4	KRX98062.1	hypothetical protein T01_10307 [Trichinella spiralis]	61	6864	3	57.6	9.43	7048	7	1	1	720.792	1439.57	2	1439.74	-0.1739	1	10.5	0.12	-	MLESQSSVLRYK	I			Cmpd 86, AutoMSn(720.7924), 12.4 min
4	KRX98062.1	hypothetical protein T01_10307 [Trichinella spiralis]	61	6864	3	57.6	9.43	7051	4	1	1	720.793	1439.57	2	1439.74	-0.1734	1	11.33	0.098	-	MLESQSSVLRYK	I			Cmpd 18, AutoMSn(720.7927), 12.4 min
4	KRX98062.1	hypothetical protein T01_10307 [Trichinella spiralis]	61	6864	3	57.6	9.43	7052	10	1	1	720.793	1439.57	2	1439.74	-0.1733	1	10.5	0.12	-	MLESQSSVLRYK	I			Cmpd 94, AutoMSn(720.7927), 12.3 min
4	KRX98062.1	hypothetical protein T01_10307 [Trichinella spiralis]	61	6864	3	57.6	9.43	7055	4	1	1	720.793	1439.57	2	1439.74	-0.1723	1	10.96	0.11	-	MLESQSSVLRYK	I			Cmpd 39, AutoMSn(720.7932), 12.2 min
4	KRX98062.1	hypothetical protein T01_10307 [Trichinella spiralis]	61	6864	3	57.6	9.43	7057	4	1	1	720.793	1439.57	2	1439.74	-0.1723	1	11.49	0.094	-	MLESQSSVLRYK	I			Cmpd 14, AutoMSn(720.7932), 12.2 min
4	KRX98062.1	hypothetical protein T01_10307 [Trichinella spiralis]	61	6864	3	57.6	9.43	7063	7	1	1	720.795	1439.57	2	1439.74	-0.1694	1	10.47	0.12	-	MLESQSSVLRYK	I			Cmpd 27, AutoMSn(720.7947), 12.2 min
4	KRX98062.1	hypothetical protein T01_10307 [Trichinella spiralis]	61	6864	3	57.6	9.43	7068	8	1	1	720.802	1439.59	2	1439.74	-0.1549	1	10.53	0.11	-	MLESQSSVLRYK	I			Cmpd 61, AutoMSn(720.8019), 12.2 min
4	KRX98062.1	hypothetical protein T01_10307 [Trichinella spiralis]	61	6864	3	57.6	9.43	7069	8	1	1	480.875	1439.6	3	1439.74	-0.1409	1	15.9	0.031	-	MLESQSSVLRYK	I			Cmpd 98, AutoMSn(480.8750), 12.4 min
4	KRX98062.1	hypothetical protein T01_10307 [Trichinella spiralis]	61	6864	3	57.6	9.43	9383	8	1	0	946.324	1890.63	2	1890.95	-0.3168	1	11.01	0.13	R	LLGYILDEMRSDTPPR	-	Oxidation (M)	0.0000000020000000.0	Cmpd 715, AutoMSn(946.3244), 27.4 min	emPAI	0.52
5	KRY38014.1	Protein CLEC16A [Trichinella spiralis]	92	150023	7	6.4	5.9	5847	3	0	0	407.539	1219.59	3	1219.62	-0.0296	1	13.07	0.058	K	HCRHLIEQK	L	Carbamidomethyl (C)	0.010000000.0	Cmpd 277, AutoMSn(407.5389), 17.7 min
5	KRY38014.1	Protein CLEC16A [Trichinella spiralis]	92	150023	7	6.4	5.9	6247	3	0	0	432.223	1293.65	3	1293.68	-0.0357	1	12.4	0.064	K	RFFELIDQAR	L			Cmpd 305, AutoMSn(432.2230), 18.3 min
5	KRY38014.1	Protein CLEC16A [Trichinella spiralis]	92	150023	7	6.4	5.9	6423	1	1	1	664.327	1326.64	2	1326.67	-0.0275	0	17.83	0.018	K	SNSLMLVLFCK	A	Carbamidomethyl (C); Oxidation (M)	0.00002000010.0	Cmpd 104, AutoMSn(664.3273), 13.8 min
5	KRY38014.1	Protein CLEC16A [Trichinella spiralis]	92	150023	7	6.4	5.9	7035	1	0	0	720.789	1439.56	2	1439.68	-0.1182	0	26.41	0.0031	K	YEIETEFPADVK	R			Cmpd 23, AutoMSn(720.7892), 12.4 min
5	KRY38014.1	Protein CLEC16A [Trichinella spiralis]	92	150023	7	6.4	5.9	7036	1	0	0	720.79	1439.57	2	1439.68	-0.1165	0	27.06	0.0027	K	YEIETEFPADVK	R			Cmpd 66, AutoMSn(720.7900), 12.3 min
5	KRY38014.1	Protein CLEC16A [Trichinella spiralis]	92	150023	7	6.4	5.9	7037	2	0	0	720.79	1439.57	2	1439.68	-0.1164	0	13.78	0.057	K	YEIETEFPADVK	R			Cmpd 49, AutoMSn(720.7901), 12.4 min
5	KRY38014.1	Protein CLEC16A [Trichinella spiralis]	92	150023	7	6.4	5.9	7038	1	0	0	720.791	1439.57	2	1439.68	-0.1152	0	22.71	0.0072	K	YEIETEFPADVK	R			Cmpd 43, AutoMSn(720.7907), 12.3 min
5	KRY38014.1	Protein CLEC16A [Trichinella spiralis]	92	150023	7	6.4	5.9	7039	1	0	0	720.791	1439.57	2	1439.68	-0.1149	0	24.57	0.0047	K	YEIETEFPADVK	R			Cmpd 32, AutoMSn(720.7908), 12.2 min
5	KRY38014.1	Protein CLEC16A [Trichinella spiralis]	92	150023	7	6.4	5.9	7040	1	0	0	720.791	1439.57	2	1439.68	-0.1146	0	27.78	0.0022	K	YEIETEFPADVK	R			Cmpd 100, AutoMSn(720.7910), 12.4 min
5	KRY38014.1	Protein CLEC16A [Trichinella spiralis]	92	150023	7	6.4	5.9	7041	1	0	0	720.791	1439.57	2	1439.68	-0.1142	0	16.31	0.031	K	YEIETEFPADVK	R			Cmpd 26, AutoMSn(720.7912), 12.1 min
5	KRY38014.1	Protein CLEC16A [Trichinella spiralis]	92	150023	7	6.4	5.9	7042	1	0	0	720.791	1439.57	2	1439.68	-0.1142	0	26.39	0.0031	K	YEIETEFPADVK	R			Cmpd 17, AutoMSn(720.7912), 12.3 min
5	KRY38014.1	Protein CLEC16A [Trichinella spiralis]	92	150023	7	6.4	5.9	7043	1	0	0	720.791	1439.57	2	1439.68	-0.114	0	21.55	0.0093	K	YEIETEFPADVK	R			Cmpd 63, AutoMSn(720.7913), 12.3 min
5	KRY38014.1	Protein CLEC16A [Trichinella spiralis]	92	150023	7	6.4	5.9	7044	1	0	0	720.792	1439.57	2	1439.68	-0.1134	0	24.58	0.0046	K	YEIETEFPADVK	R			Cmpd 97, AutoMSn(720.7916), 12.4 min
5	KRY38014.1	Protein CLEC16A [Trichinella spiralis]	92	150023	7	6.4	5.9	7045	1	0	0	720.792	1439.57	2	1439.68	-0.1132	0	22.61	0.0073	K	YEIETEFPADVK	R			Cmpd 29, AutoMSn(720.7917), 12.2 min
5	KRY38014.1	Protein CLEC16A [Trichinella spiralis]	92	150023	7	6.4	5.9	7046	1	0	0	720.792	1439.57	2	1439.68	-0.1129	0	23.09	0.0065	K	YEIETEFPADVK	R			Cmpd 48, AutoMSn(720.7918), 12.1 min
5	KRY38014.1	Protein CLEC16A [Trichinella spiralis]	92	150023	7	6.4	5.9	7047	2	0	0	720.792	1439.57	2	1439.68	-0.1125	0	22.67	0.0072	K	YEIETEFPADVK	R			Cmpd 15, AutoMSn(720.7920), 12.3 min
5	KRY38014.1	Protein CLEC16A [Trichinella spiralis]	92	150023	7	6.4	5.9	7048	1	0	0	720.792	1439.57	2	1439.68	-0.1117	0	22.42	0.0076	K	YEIETEFPADVK	R			Cmpd 86, AutoMSn(720.7924), 12.4 min
5	KRY38014.1	Protein CLEC16A [Trichinella spiralis]	92	150023	7	6.4	5.9	7049	1	0	0	720.793	1439.57	2	1439.68	-0.1116	0	22.5	0.0075	K	YEIETEFPADVK	R			Cmpd 45, AutoMSn(720.7925), 12.4 min
5	KRY38014.1	Protein CLEC16A [Trichinella spiralis]	92	150023	7	6.4	5.9	7050	2	0	0	720.793	1439.57	2	1439.68	-0.1114	0	17.65	0.023	K	YEIETEFPADVK	R			Cmpd 48, AutoMSn(720.7926), 12.4 min
5	KRY38014.1	Protein CLEC16A [Trichinella spiralis]	92	150023	7	6.4	5.9	7051	1	0	0	720.793	1439.57	2	1439.68	-0.1112	0	22.49	0.0075	K	YEIETEFPADVK	R			Cmpd 18, AutoMSn(720.7927), 12.4 min
5	KRY38014.1	Protein CLEC16A [Trichinella spiralis]	92	150023	7	6.4	5.9	7052	1	0	0	720.793	1439.57	2	1439.68	-0.1111	0	23.88	0.0054	K	YEIETEFPADVK	R			Cmpd 94, AutoMSn(720.7927), 12.3 min
5	KRY38014.1	Protein CLEC16A [Trichinella spiralis]	92	150023	7	6.4	5.9	7053	1	0	0	720.793	1439.57	2	1439.68	-0.111	0	22.83	0.0069	K	YEIETEFPADVK	R			Cmpd 41, AutoMSn(720.7928), 12.3 min
5	KRY38014.1	Protein CLEC16A [Trichinella spiralis]	92	150023	7	6.4	5.9	7054	1	0	0	720.793	1439.57	2	1439.68	-0.1103	0	21.99	0.0083	K	YEIETEFPADVK	R			Cmpd 83, AutoMSn(720.7931), 12.3 min
5	KRY38014.1	Protein CLEC16A [Trichinella spiralis]	92	150023	7	6.4	5.9	7055	1	0	0	720.793	1439.57	2	1439.68	-0.1101	0	24.81	0.0044	K	YEIETEFPADVK	R			Cmpd 39, AutoMSn(720.7932), 12.2 min
5	KRY38014.1	Protein CLEC16A [Trichinella spiralis]	92	150023	7	6.4	5.9	7056	1	0	0	720.793	1439.57	2	1439.68	-0.1101	0	31.98	0.00084	K	YEIETEFPADVK	R			Cmpd 33, AutoMSn(720.7932), 12.2 min
5	KRY38014.1	Protein CLEC16A [Trichinella spiralis]	92	150023	7	6.4	5.9	7057	1	0	0	720.793	1439.57	2	1439.68	-0.1101	0	22.47	0.0075	K	YEIETEFPADVK	R			Cmpd 14, AutoMSn(720.7932), 12.2 min
5	KRY38014.1	Protein CLEC16A [Trichinella spiralis]	92	150023	7	6.4	5.9	7058	2	0	0	720.793	1439.57	2	1439.68	-0.1098	0	15.23	0.039	K	YEIETEFPADVK	R			Cmpd 13, AutoMSn(720.7934), 12.2 min
5	KRY38014.1	Protein CLEC16A [Trichinella spiralis]	92	150023	7	6.4	5.9	7059	1	0	0	720.793	1439.57	2	1439.68	-0.1098	0	23.8	0.0055	K	YEIETEFPADVK	R			Cmpd 28, AutoMSn(720.7934), 12.2 min
5	KRY38014.1	Protein CLEC16A [Trichinella spiralis]	92	150023	7	6.4	5.9	7061	1	0	0	720.794	1439.57	2	1439.68	-0.1081	0	24.16	0.005	K	YEIETEFPADVK	R			Cmpd 16, AutoMSn(720.7942), 12.3 min
5	KRY38014.1	Protein CLEC16A [Trichinella spiralis]	92	150023	7	6.4	5.9	7062	1	0	0	720.794	1439.57	2	1439.68	-0.1077	0	22.67	0.0071	K	YEIETEFPADVK	R			Cmpd 30, AutoMSn(720.7944), 12.3 min
5	KRY38014.1	Protein CLEC16A [Trichinella spiralis]	92	150023	7	6.4	5.9	7063	1	0	0	720.795	1439.57	2	1439.68	-0.1072	0	21.15	0.01	K	YEIETEFPADVK	R			Cmpd 27, AutoMSn(720.7947), 12.2 min
5	KRY38014.1	Protein CLEC16A [Trichinella spiralis]	92	150023	7	6.4	5.9	7064	2	0	0	720.795	1439.58	2	1439.68	-0.1065	0	21.73	0.0087	K	YEIETEFPADVK	R			Cmpd 49, AutoMSn(720.7950), 12.2 min
5	KRY38014.1	Protein CLEC16A [Trichinella spiralis]	92	150023	7	6.4	5.9	7065	1	0	0	720.795	1439.58	2	1439.68	-0.1061	0	23.56	0.0057	K	YEIETEFPADVK	R			Cmpd 82, AutoMSn(720.7952), 12.3 min
5	KRY38014.1	Protein CLEC16A [Trichinella spiralis]	92	150023	7	6.4	5.9	7066	5	0	0	720.796	1439.58	2	1439.68	-0.1045	0	14.01	0.051	K	YEIETEFPADVK	R			Cmpd 47, AutoMSn(720.7961), 12.1 min
5	KRY38014.1	Protein CLEC16A [Trichinella spiralis]	92	150023	7	6.4	5.9	7068	1	0	0	720.802	1439.59	2	1439.68	-0.0927	0	22.24	0.0075	K	YEIETEFPADVK	R			Cmpd 61, AutoMSn(720.8019), 12.2 min
5	KRY38014.1	Protein CLEC16A [Trichinella spiralis]	92	150023	7	6.4	5.9	7069	10	0	0	480.875	1439.6	3	1439.68	-0.0787	0	14.96	0.039	K	YEIETEFPADVK	R			Cmpd 98, AutoMSn(480.8750), 12.4 min
5	KRY38014.1	Protein CLEC16A [Trichinella spiralis]	92	150023	7	6.4	5.9	7217	2	0	0	489.917	1466.73	3	1466.8	-0.0746	1	12.85	0.056	K	MHSRVILETIPR	L	Oxidation (M)	0.200000000000.0	Cmpd 407, AutoMSn(489.9166), 19.6 min
5	KRY38014.1	Protein CLEC16A [Trichinella spiralis]	92	150023	7	6.4	5.9	8684	4	0	0	570.97	1709.89	3	1709.91	-0.0267	1	12.07	0.055	K	STLVQRICAYLSATK	T	Carbamidomethyl (C)	0.000000010000000.0	Cmpd 209, AutoMSn(570.9695), 15.5 min
5	KRY38014.1	Protein CLEC16A [Trichinella spiralis]	92	150023	7	6.4	5.9	9477	7	0	0	640.063	1917.17	3	1917.97	-0.7992	1	12.16	0.087	K	WLRAMSLHEGPFVYGR	T			Cmpd 349, AutoMSn(640.0633), 19.6 min	emPAI	0.02
6	KRY43094.1	Peroxidasin -like protein [Trichinella spiralis]	87	165950	7	7.2	8.22	4970	5	1	0	550.833	1099.65	2	1099.62	0.0272	0	11.43	0.079	K	IADVLLEATR	I			Cmpd 586, AutoMSn(550.8327), 23.9 min
6	KRY43094.1	Peroxidasin -like protein [Trichinella spiralis]	87	165950	7	7.2	8.22	4971	5	1	0	550.833	1099.65	2	1099.62	0.0278	0	13.41	0.05	K	IADVLLEATR	I			Cmpd 583, AutoMSn(550.8330), 23.9 min
6	KRY43094.1	Peroxidasin -like protein [Trichinella spiralis]	87	165950	7	7.2	8.22	6178	3	0	0	633.822	1265.63	2	1265.55	0.0772	0	17.59	0.02	K	ASYNDDISEPR	K			Cmpd 377, AutoMSn(633.8221), 19.9 min
6	KRY43094.1	Peroxidasin -like protein [Trichinella spiralis]	87	165950	7	7.2	8.22	6552	4	1	1	677.388	1352.76	2	1352.66	0.1004	1	13.26	0.055	K	MTMAKIICNNSK	N			Cmpd 721, AutoMSn(677.3882), 32.1 min
6	KRY43094.1	Peroxidasin -like protein [Trichinella spiralis]	87	165950	7	7.2	8.22	6870	7	1	0	703.85	1405.69	2	1405.63	0.0522	0	12.49	0.057	R	TMPAPAESCSLGSR	K			Cmpd 419, AutoMSn(703.8498), 19.8 min
6	KRY43094.1	Peroxidasin -like protein [Trichinella spiralis]	87	165950	7	7.2	8.22	6932	9	1	0	474.93	1421.77	3	1421.63	0.1392	0	10.55	0.09	R	TMPAPAESCSLGSR	K	Oxidation (M)	0.02000000000000.0	Cmpd 224, AutoMSn(474.9296), 15.9 min
6	KRY43094.1	Peroxidasin -like protein [Trichinella spiralis]	87	165950	7	7.2	8.22	7377	2	1	0	740.429	1478.84	2	1478.65	0.1939	0	19.42	0.012	R	TMPAPAESCSLGSR	K	Carbamidomethyl (C); Oxidation (M)	0.02000000100000.0	Cmpd 722, AutoMSn(740.4289), 28.1 min
6	KRY43094.1	Peroxidasin -like protein [Trichinella spiralis]	87	165950	7	7.2	8.22	7378	1	1	0	740.43	1478.84	2	1478.65	0.1954	0	19.17	0.013	R	TMPAPAESCSLGSR	K	Carbamidomethyl (C); Oxidation (M)	0.02000000100000.0	Cmpd 733, AutoMSn(740.4296), 28.1 min
6	KRY43094.1	Peroxidasin -like protein [Trichinella spiralis]	87	165950	7	7.2	8.22	7379	1	1	0	740.431	1478.85	2	1478.65	0.1989	0	23.22	0.0052	R	TMPAPAESCSLGSR	K	Carbamidomethyl (C); Oxidation (M)	0.02000000100000.0	Cmpd 756, AutoMSn(740.4314), 28.3 min
6	KRY43094.1	Peroxidasin -like protein [Trichinella spiralis]	87	165950	7	7.2	8.22	7380	1	1	0	740.432	1478.85	2	1478.65	0.1993	0	20.32	0.01	R	TMPAPAESCSLGSR	K	Carbamidomethyl (C); Oxidation (M)	0.02000000100000.0	Cmpd 758, AutoMSn(740.4316), 28.3 min
6	KRY43094.1	Peroxidasin -like protein [Trichinella spiralis]	87	165950	7	7.2	8.22	7381	1	1	0	740.432	1478.85	2	1478.65	0.2	0	20.01	0.011	R	TMPAPAESCSLGSR	K	Carbamidomethyl (C); Oxidation (M)	0.02000000100000.0	Cmpd 727, AutoMSn(740.4320), 28.2 min
6	KRY43094.1	Peroxidasin -like protein [Trichinella spiralis]	87	165950	7	7.2	8.22	7382	1	1	0	740.432	1478.85	2	1478.65	0.2	0	23.14	0.0053	R	TMPAPAESCSLGSR	K	Carbamidomethyl (C); Oxidation (M)	0.02000000100000.0	Cmpd 710, AutoMSn(740.4320), 28.2 min
6	KRY43094.1	Peroxidasin -like protein [Trichinella spiralis]	87	165950	7	7.2	8.22	7383	1	1	0	740.432	1478.85	2	1478.65	0.2	0	19.38	0.013	R	TMPAPAESCSLGSR	K	Carbamidomethyl (C); Oxidation (M)	0.02000000100000.0	Cmpd 734, AutoMSn(740.4320), 28.1 min
6	KRY43094.1	Peroxidasin -like protein [Trichinella spiralis]	87	165950	7	7.2	8.22	7384	1	0	0	740.432	1478.85	2	1478.65	0.2002	0	20.05	0.011	R	TMPAPAESCSLGSR	K	Carbamidomethyl (C); Oxidation (M)	0.02000000100000.0	Cmpd 800, AutoMSn(740.4321), 28.4 min
6	KRY43094.1	Peroxidasin -like protein [Trichinella spiralis]	87	165950	7	7.2	8.22	7385	1	1	0	740.432	1478.85	2	1478.65	0.2006	0	18.64	0.015	R	TMPAPAESCSLGSR	K	Carbamidomethyl (C); Oxidation (M)	0.02000000100000.0	Cmpd 724, AutoMSn(740.4322), 28.2 min
6	KRY43094.1	Peroxidasin -like protein [Trichinella spiralis]	87	165950	7	7.2	8.22	7386	1	1	0	740.433	1478.85	2	1478.65	0.2017	0	23.6	0.0048	R	TMPAPAESCSLGSR	K	Carbamidomethyl (C); Oxidation (M)	0.02000000100000.0	Cmpd 739, AutoMSn(740.4328), 28.2 min
6	KRY43094.1	Peroxidasin -like protein [Trichinella spiralis]	87	165950	7	7.2	8.22	7387	1	1	0	493.958	1478.85	3	1478.65	0.2017	0	27.06	0.0021	R	TMPAPAESCSLGSR	K	Carbamidomethyl (C); Oxidation (M)	0.02000000100000.0	Cmpd 726, AutoMSn(493.9576), 28.2 min
6	KRY43094.1	Peroxidasin -like protein [Trichinella spiralis]	87	165950	7	7.2	8.22	7388	1	1	0	740.433	1478.85	2	1478.65	0.2018	0	19.86	0.011	R	TMPAPAESCSLGSR	K	Carbamidomethyl (C); Oxidation (M)	0.02000000100000.0	Cmpd 755, AutoMSn(740.4329), 28.1 min
6	KRY43094.1	Peroxidasin -like protein [Trichinella spiralis]	87	165950	7	7.2	8.22	7389	1	1	0	740.433	1478.85	2	1478.65	0.2019	0	18.1	0.017	R	TMPAPAESCSLGSR	K	Carbamidomethyl (C); Oxidation (M)	0.02000000100000.0	Cmpd 753, AutoMSn(740.4329), 28.1 min
6	KRY43094.1	Peroxidasin -like protein [Trichinella spiralis]	87	165950	7	7.2	8.22	7390	1	1	0	740.433	1478.85	2	1478.65	0.2019	0	20.16	0.011	R	TMPAPAESCSLGSR	K	Carbamidomethyl (C); Oxidation (M)	0.02000000100000.0	Cmpd 758, AutoMSn(740.4329), 28.2 min
6	KRY43094.1	Peroxidasin -like protein [Trichinella spiralis]	87	165950	7	7.2	8.22	7391	1	1	0	740.433	1478.85	2	1478.65	0.202	0	19.53	0.012	R	TMPAPAESCSLGSR	K	Carbamidomethyl (C); Oxidation (M)	0.02000000100000.0	Cmpd 769, AutoMSn(740.4330), 28.1 min
6	KRY43094.1	Peroxidasin -like protein [Trichinella spiralis]	87	165950	7	7.2	8.22	7392	1	1	0	740.433	1478.85	2	1478.65	0.202	0	20.05	0.011	R	TMPAPAESCSLGSR	K	Carbamidomethyl (C); Oxidation (M)	0.02000000100000.0	Cmpd 772, AutoMSn(740.4330), 28.2 min
6	KRY43094.1	Peroxidasin -like protein [Trichinella spiralis]	87	165950	7	7.2	8.22	7393	1	1	0	740.433	1478.85	2	1478.65	0.2022	0	20.17	0.011	R	TMPAPAESCSLGSR	K	Carbamidomethyl (C); Oxidation (M)	0.02000000100000.0	Cmpd 797, AutoMSn(740.4330), 28.3 min
6	KRY43094.1	Peroxidasin -like protein [Trichinella spiralis]	87	165950	7	7.2	8.22	7394	1	1	0	740.433	1478.85	2	1478.65	0.2022	0	20.22	0.01	R	TMPAPAESCSLGSR	K	Carbamidomethyl (C); Oxidation (M)	0.02000000100000.0	Cmpd 775, AutoMSn(740.4331), 28.2 min
6	KRY43094.1	Peroxidasin -like protein [Trichinella spiralis]	87	165950	7	7.2	8.22	7396	2	1	0	740.433	1478.85	2	1478.65	0.2025	0	19.17	0.013	R	TMPAPAESCSLGSR	K	Carbamidomethyl (C); Oxidation (M)	0.02000000100000.0	Cmpd 556, AutoMSn(740.4332), 28.3 min
6	KRY43094.1	Peroxidasin -like protein [Trichinella spiralis]	87	165950	7	7.2	8.22	7397	1	0	0	740.434	1478.85	2	1478.65	0.2034	0	20.14	0.011	R	TMPAPAESCSLGSR	K	Carbamidomethyl (C); Oxidation (M)	0.02000000100000.0	Cmpd 713, AutoMSn(740.4336), 28.2 min
6	KRY43094.1	Peroxidasin -like protein [Trichinella spiralis]	87	165950	7	7.2	8.22	7398	1	1	0	740.435	1478.85	2	1478.65	0.2053	0	20	0.011	R	TMPAPAESCSLGSR	K	Carbamidomethyl (C); Oxidation (M)	0.02000000100000.0	Cmpd 802, AutoMSn(740.4346), 28.1 min
6	KRY43094.1	Peroxidasin -like protein [Trichinella spiralis]	87	165950	7	7.2	8.22	7399	1	1	0	740.435	1478.86	2	1478.65	0.2062	0	20.07	0.011	R	TMPAPAESCSLGSR	K	Carbamidomethyl (C); Oxidation (M)	0.02000000100000.0	Cmpd 715, AutoMSn(740.4350), 28.3 min
6	KRY43094.1	Peroxidasin -like protein [Trichinella spiralis]	87	165950	7	7.2	8.22	7400	1	1	0	740.435	1478.86	2	1478.65	0.2065	0	20.35	0.01	R	TMPAPAESCSLGSR	K	Carbamidomethyl (C); Oxidation (M)	0.02000000100000.0	Cmpd 808, AutoMSn(740.4352), 28.3 min
6	KRY43094.1	Peroxidasin -like protein [Trichinella spiralis]	87	165950	7	7.2	8.22	7401	1	1	0	740.435	1478.86	2	1478.65	0.2067	0	20.37	0.01	R	TMPAPAESCSLGSR	K	Carbamidomethyl (C); Oxidation (M)	0.02000000100000.0	Cmpd 805, AutoMSn(740.4353), 28.2 min
6	KRY43094.1	Peroxidasin -like protein [Trichinella spiralis]	87	165950	7	7.2	8.22	7402	1	1	0	493.96	1478.86	3	1478.65	0.2094	0	21.7	0.0076	R	TMPAPAESCSLGSR	K	Carbamidomethyl (C); Oxidation (M)	0.02000000100000.0	Cmpd 729, AutoMSn(493.9602), 28.2 min
6	KRY43094.1	Peroxidasin -like protein [Trichinella spiralis]	87	165950	7	7.2	8.22	7403	1	1	0	493.961	1478.86	3	1478.65	0.2106	0	20.81	0.0094	R	TMPAPAESCSLGSR	K	Carbamidomethyl (C); Oxidation (M)	0.02000000100000.0	Cmpd 732, AutoMSn(493.9606), 28.3 min
6	KRY43094.1	Peroxidasin -like protein [Trichinella spiralis]	87	165950	7	7.2	8.22	9103	7	1	0	608.261	1821.76	3	1821.8	-0.0365	0	14.37	0.04	K	YCDATISNEFASAAFR	F	Carbamidomethyl (C)	0.0100000000000000.0	Cmpd 234, AutoMSn(608.2615), 19.4 min
6	KRY43094.1	Peroxidasin -like protein [Trichinella spiralis]	87	165950	7	7.2	8.22	9727	7	1	1	654.642	1960.9	3	1961.12	-0.2181	0	11.75	0.062	-	MNFFEIALLLFHLLLK	T			Cmpd 373, AutoMSn(654.6416), 24.0 min
6	KRY43094.1	Peroxidasin -like protein [Trichinella spiralis]	87	165950	7	7.2	8.22	13579	10	1	1	980.201	2937.58	3	2937.63	-0.0505	1	12.36	0.049	K	KIVGAQIQHITFNEFLPLVIVNWMK	K			Cmpd 922, AutoMSn(980.2005), 31.5 min	emPAI	0.02
7	KRY38162.1	putative protein tag-76 [Trichinella spiralis]	87	126311	7	8.1	8.89	2788	7	0	0	382.212	762.409	2	762.439	-0.03	0	15.24	0.052	R	GLFISAR	V			Cmpd 73, AutoMSn(382.2117), 12.5 min
7	KRY38162.1	putative protein tag-76 [Trichinella spiralis]	87	126311	7	8.1	8.89	2789	2	0	0	382.212	762.41	2	762.439	-0.0287	0	23.29	0.0081	R	GLFISAR	V			Cmpd 78, AutoMSn(382.2123), 12.6 min
7	KRY38162.1	putative protein tag-76 [Trichinella spiralis]	87	126311	7	8.1	8.89	2988	4	1	0	813.918	812.91	1	812.382	0.5287	0	12.41	0.13	K	FYEQAR	K			Cmpd 438, AutoMSn(813.9176), 25.6 min
7	KRY38162.1	putative protein tag-76 [Trichinella spiralis]	87	126311	7	8.1	8.89	4313	1	1	0	1003.46	1002.45	1	1002.48	-0.0268	0	12.46	0.072	K	AEPMIVDGR	V	Oxidation (M)	0.000200000.0	Cmpd 788, AutoMSn(1003.4609), 27.8 min
7	KRY38162.1	putative protein tag-76 [Trichinella spiralis]	87	126311	7	8.1	8.89	8440	9	1	0	831.928	1661.84	2	1661.89	-0.0502	1	10.67	0.085	K	AEPMIVDGRVLPPPR	L	Oxidation (M)	0.000200000000000.0	Cmpd 825, AutoMSn(831.9283), 29.8 min
7	KRY38162.1	putative protein tag-76 [Trichinella spiralis]	87	126311	7	8.1	8.89	10175	3	1	0	683.03	2046.07	3	2046.01	0.0556	0	11.56	0.063	K	CDLVFVALFSSEQYAQVK	S			Cmpd 628, AutoMSn(683.0302), 25.9 min
7	KRY38162.1	putative protein tag-76 [Trichinella spiralis]	87	126311	7	8.1	8.89	10361	1	1	0	695.011	2082.01	3	2082.04	-0.0286	1	17.08	0.016	K	TKAIYFPVELCQVANCQR	Y			Cmpd 396, AutoMSn(695.0108), 24.5 min
7	KRY38162.1	putative protein tag-76 [Trichinella spiralis]	87	126311	7	8.1	8.89	10560	10	0	0	714.005	2138.99	3	2139.06	-0.066	1	13.52	0.035	K	TKAIYFPVELCQVANCQR	Y	Carbamidomethyl (C)	0.000000000010000000.0	Cmpd 429, AutoMSn(714.0054), 21.0 min
7	KRY38162.1	putative protein tag-76 [Trichinella spiralis]	87	126311	7	8.1	8.89	13646	1	1	1	994.238	2979.69	3	2979.48	0.2158	1	25.57	0.0027	R	CARSVSIPAPVYFADLVCAHIFGDPFK	L	Carbamidomethyl (C)	0.100000000000000000000000000.0	Cmpd 1036, AutoMSn(994.2384), 33.6 min
7	KRY38162.1	putative protein tag-76 [Trichinella spiralis]	87	126311	7	8.1	8.89	13647	1	1	1	994.24	2979.7	3	2979.48	0.2193	1	26.97	0.002	R	CARSVSIPAPVYFADLVCAHIFGDPFK	L	Carbamidomethyl (C)	0.100000000000000000000000000.0	Cmpd 1046, AutoMSn(994.2395), 33.6 min
7	KRY38162.1	putative protein tag-76 [Trichinella spiralis]	87	126311	7	8.1	8.89	13648	3	1	1	994.241	2979.7	3	2979.48	0.2244	1	11.65	0.069	R	CARSVSIPAPVYFADLVCAHIFGDPFK	L	Carbamidomethyl (C)	0.100000000000000000000000000.0	Cmpd 1038, AutoMSn(994.2413), 33.7 min	emPAI	0.03

## Sheet: 8wk no1
Header	--------------------------------------------------------
Search title	Submitted from Copy of Copy of 8wk no2 TSDB by Mascot Daemon on SEARCH-SERVER
Timestamp	2021-06-03T10:35:36Z
User
Email
Report URI	http://127.0.0.1/mascot/cgi/master_results.pl?file=../data/20210603/F001938.dat
Peak list data path	C:\Program Files (x86)\Matrix Science\Mascot Daemon\mgf\100 Copy of Copy of 8wk no2 TSDB\mascot_daemon_merge.mgf
Peak list format	Mascot generic
Search type	MIS
Mascot version	2.3.0
Database	Trichinellaspiralis
Fasta file	sequence.fasta
Total sequences	46838
Total residues	18440007
Sequences after taxonomy filter	46838
Number of queries	13434
Variable modifications	--------------------------------------------------------
Identifier	Name	Delta	Neutral loss(es)
1	Carbamidomethyl (C)	57.0215
2	Oxidation (M)	15.9949	0	63.9983
Search Parameters	--------------------------------------------------------
Taxonomy filter	All entries
Enzyme	Trypsin
Maximum Missed Cleavages	1
Fixed modifications
Variable modifications	Carbamidomethyl (C),Oxidation (M)
Peptide Mass Tolerance	0.8
Peptide Mass Tolerance Units	Da
Fragment Mass Tolerance	0.8
Fragment Mass Tolerance Units	Da
Mass values	Monoisotopic
Instrument type	ESI-QUAD-TOF
Format parameters	--------------------------------------------------------
Significance threshold	0.05
Max. number of hits	0
Use MudPIT protein scoring	1
Ions score cut-off	0
Include same-set proteins	0
Include sub-set proteins	0
Include unassigned	0
Require bold red	0
Protein hits	--------------------------------------------------------
prot_hit_num	prot_acc	prot_desc	prot_score	prot_mass	prot_sequences_sig	prot_cover	prot_pi	pep_query	pep_rank	pep_isbold	pep_isunique	pep_exp_mz	pep_exp_mr	pep_exp_z	pep_calc_mr	pep_delta	pep_miss	pep_score	pep_expect	pep_res_before	pep_seq	pep_res_after	pep_var_mod	pep_var_mod_pos	pep_scan_title
1	KRY36724.1	Muscle M-line assembly protein unc-89 [Trichinella spiralis]	461	817486	41	9.3	4.96	2984	1	1	0	380.224	758.434	2	758.417	0.0162	0	34.32	0.00052	K	LEIAEGK	G			Cmpd 355, AutoMSn(380.2241), 19.3 min
1	KRY36724.1	Muscle M-line assembly protein unc-89 [Trichinella spiralis]	461	817486	41	9.3	4.96	2985	1	1	0	380.225	758.435	2	758.417	0.0173	0	33.47	0.00063	K	LEIAEGK	G			Cmpd 351, AutoMSn(380.2246), 19.2 min
1	KRY36724.1	Muscle M-line assembly protein unc-89 [Trichinella spiralis]	461	817486	41	9.3	4.96	3454	1	1	0	422.236	842.458	2	842.497	-0.0389	1	47.97	2e-05	K	LKELNAR	R			Cmpd 67, AutoMSn(422.2365), 12.7 min
1	KRY36724.1	Muscle M-line assembly protein unc-89 [Trichinella spiralis]	461	817486	41	9.3	4.96	3455	1	1	0	422.237	842.46	2	842.497	-0.0375	1	51.54	8.7e-06	K	LKELNAR	R			Cmpd 73, AutoMSn(422.2372), 12.9 min
1	KRY36724.1	Muscle M-line assembly protein unc-89 [Trichinella spiralis]	461	817486	41	9.3	4.96	3456	1	1	0	422.238	842.462	2	842.497	-0.035	1	47.84	2e-05	K	LKELNAR	R			Cmpd 70, AutoMSn(422.2385), 12.8 min
1	KRY36724.1	Muscle M-line assembly protein unc-89 [Trichinella spiralis]	461	817486	41	9.3	4.96	3815	1	1	0	461.258	920.501	2	920.5	0.0011	1	17.41	0.024	K	ESLKLTCK	V			Cmpd 140, AutoMSn(461.2578), 17.5 min
1	KRY36724.1	Muscle M-line assembly protein unc-89 [Trichinella spiralis]	461	817486	41	9.3	4.96	4048	6	1	0	480.751	959.488	2	959.529	-0.041	1	18.29	0.019	K	SGKEILADK	R			Cmpd 149, AutoMSn(480.7511), 14.7 min
1	KRY36724.1	Muscle M-line assembly protein unc-89 [Trichinella spiralis]	461	817486	41	9.3	4.96	4049	3	1	0	480.751	959.488	2	959.529	-0.0408	1	19.34	0.015	K	SGKEILADK	R			Cmpd 152, AutoMSn(480.7512), 14.8 min
1	KRY36724.1	Muscle M-line assembly protein unc-89 [Trichinella spiralis]	461	817486	41	9.3	4.96	4071	1	1	0	483.943	965.871	2	965.445	0.4254	0	26.92	0.0095	K	TELFEDGR	C			Cmpd 273, AutoMSn(483.9427), 17.7 min
1	KRY36724.1	Muscle M-line assembly protein unc-89 [Trichinella spiralis]	461	817486	41	9.3	4.96	5068	3	1	0	551.24	1100.46	2	1100.59	-0.1217	0	12.48	0.062	K	VTGFPQPDLK	W			Cmpd 200, AutoMSn(551.2398), 17.1 min
1	KRY36724.1	Muscle M-line assembly protein unc-89 [Trichinella spiralis]	461	817486	41	9.3	4.96	5624	3	1	0	575.795	1149.57	2	1149.54	0.0373	0	15.42	0.033	K	VDGDFPMEIK	W			Cmpd 132, AutoMSn(575.7947), 14.2 min
1	KRY36724.1	Muscle M-line assembly protein unc-89 [Trichinella spiralis]	461	817486	41	9.3	4.96	5788	3	1	0	1199.25	1198.24	1	1197.72	0.5157	0	16.42	0.049	R	APGFIRPLTVK	R			Cmpd 947, AutoMSn(1199.2463), 32.7 min
1	KRY36724.1	Muscle M-line assembly protein unc-89 [Trichinella spiralis]	461	817486	41	9.3	4.96	5789	1	1	0	1199.25	1198.24	1	1197.72	0.5157	0	19.76	0.023	R	APGFIRPLTVK	R			Cmpd 949, AutoMSn(1199.2463), 32.8 min
1	KRY36724.1	Muscle M-line assembly protein unc-89 [Trichinella spiralis]	461	817486	41	9.3	4.96	5945	3	1	0	1228.93	1227.92	1	1228.69	-0.765	0	10.82	0.17	K	ALELMLWIPK	R	Oxidation (M)	0.0000200000.0	Cmpd 902, AutoMSn(1228.9312), 30.9 min
1	KRY36724.1	Muscle M-line assembly protein unc-89 [Trichinella spiralis]	461	817486	41	9.3	4.96	6448	4	1	0	655.377	1308.74	2	1308.66	0.0817	1	11.67	0.082	R	LERDFDHHIK	Y			Cmpd 958, AutoMSn(655.3768), 32.3 min
1	KRY36724.1	Muscle M-line assembly protein unc-89 [Trichinella spiralis]	461	817486	41	9.3	4.96	6450	4	1	0	655.378	1308.74	2	1308.66	0.0833	1	12.37	0.07	R	LERDFDHHIK	Y			Cmpd 927, AutoMSn(655.3777), 32.3 min
1	KRY36724.1	Muscle M-line assembly protein unc-89 [Trichinella spiralis]	461	817486	41	9.3	4.96	6473	10	1	0	438.876	1313.61	3	1313.75	-0.1435	1	11.17	0.09	K	GQPFPKITWLK	D			Cmpd 92, AutoMSn(438.8760), 13.3 min
1	KRY36724.1	Muscle M-line assembly protein unc-89 [Trichinella spiralis]	461	817486	41	9.3	4.96	2107	3	1	0	331.208	1320.8	4	1320.7	0.0993	0	17.51	0.076	R	NVVGSSFTQAALK	V			Cmpd 772, AutoMSn(331.2080), 30.1 min
1	KRY36724.1	Muscle M-line assembly protein unc-89 [Trichinella spiralis]	461	817486	41	9.3	4.96	7640	4	1	0	756.37	1510.72	2	1510.67	0.0562	1	17.78	0.017	R	CVAEDSSGSANTKSR	V			Cmpd 354, AutoMSn(756.3695), 20.5 min
1	KRY36724.1	Muscle M-line assembly protein unc-89 [Trichinella spiralis]	461	817486	41	9.3	4.96	7769	1	1	0	765.098	1528.18	2	1528.77	-0.5885	1	11.18	0.15	R	VDGDPMPSIRWLK	D	Oxidation (M)	0.0000020000000.0	Cmpd 326, AutoMSn(765.0984), 18.6 min
1	KRY36724.1	Muscle M-line assembly protein unc-89 [Trichinella spiralis]	461	817486	41	9.3	4.96	8151	3	1	0	535.96	1604.86	3	1604.88	-0.0237	0	12.36	0.06	K	GFVPEFVTVLEIQK	A			Cmpd 200, AutoMSn(535.9599), 15.8 min
1	KRY36724.1	Muscle M-line assembly protein unc-89 [Trichinella spiralis]	461	817486	41	9.3	4.96	8155	3	1	0	535.961	1604.86	3	1604.88	-0.0211	0	18.83	0.014	K	GFVPEFVTVLEIQK	A			Cmpd 158, AutoMSn(535.9607), 15.9 min
1	KRY36724.1	Muscle M-line assembly protein unc-89 [Trichinella spiralis]	461	817486	41	9.3	4.96	8917	5	1	0	587.952	1760.84	3	1760.89	-0.0593	1	11.96	0.065	K	AGPNIEVKQLDDATYK	L			Cmpd 816, AutoMSn(587.9523), 30.4 min
1	KRY36724.1	Muscle M-line assembly protein unc-89 [Trichinella spiralis]	461	817486	41	9.3	4.96	8920	6	1	0	587.952	1760.84	3	1760.89	-0.0588	1	13.38	0.047	K	AGPNIEVKQLDDATYK	L			Cmpd 785, AutoMSn(587.9525), 30.4 min
1	KRY36724.1	Muscle M-line assembly protein unc-89 [Trichinella spiralis]	461	817486	41	9.3	4.96	9069	1	1	0	606.09	1815.25	3	1815.81	-0.5658	0	17.69	0.028	R	CEACNIAGSSYTQATLK	V	Carbamidomethyl (C)	0.00010000000000000.0	Cmpd 484, AutoMSn(606.0897), 22.1 min
1	KRY36724.1	Muscle M-line assembly protein unc-89 [Trichinella spiralis]	461	817486	41	9.3	4.96	9070	6	1	0	606.33	1815.97	3	1815.92	0.0439	0	11.44	0.068	K	LVLSMFAHGYPEPEVK	W			Cmpd 503, AutoMSn(606.3295), 22.5 min
1	KRY36724.1	Muscle M-line assembly protein unc-89 [Trichinella spiralis]	461	817486	41	9.3	4.96	9408	6	1	0	632.689	1895.05	3	1894.93	0.1104	0	10.36	0.098	R	TEINSFPDGVCTLTITK	T	Carbamidomethyl (C)	0.00000000001000000.0	Cmpd 693, AutoMSn(632.6889), 27.0 min
1	KRY36724.1	Muscle M-line assembly protein unc-89 [Trichinella spiralis]	461	817486	41	9.3	4.96	10009	1	1	0	669.331	2004.97	3	2004.97	0.0022	0	17.25	0.015	R	CIASNSSGAVWSNAVVEVR	A	Carbamidomethyl (C)	0.1000000000000000000.0	Cmpd 286, AutoMSn(669.3309), 18.5 min
1	KRY36724.1	Muscle M-line assembly protein unc-89 [Trichinella spiralis]	461	817486	41	9.3	4.96	10108	4	1	0	1011.23	2020.44	2	2021.01	-0.5715	0	10.36	0.16	K	VALNGHPEPSVEWFLNGR	R			Cmpd 942, AutoMSn(1011.2275), 31.8 min
1	KRY36724.1	Muscle M-line assembly protein unc-89 [Trichinella spiralis]	461	817486	41	9.3	4.96	10116	2	1	0	1011.56	2021.11	2	2020.88	0.2282	1	12.88	0.054	K	DEGSYRCVASNEFGSATTK	G			Cmpd 875, AutoMSn(1011.5612), 32.0 min
1	KRY36724.1	Muscle M-line assembly protein unc-89 [Trichinella spiralis]	461	817486	41	9.3	4.96	10203	9	1	0	682.355	2044.04	3	2043.96	0.0776	0	11.55	0.057	R	LSTNDNVHIETGNGMSSLR	V			Cmpd 351, AutoMSn(682.3546), 20.0 min
1	KRY36724.1	Muscle M-line assembly protein unc-89 [Trichinella spiralis]	461	817486	41	9.3	4.96	10400	1	1	0	697.091	2088.25	3	2087.87	0.3765	0	10.71	0.11	K	AENSCGSATCQASVTAADSTSK	T			Cmpd 522, AutoMSn(697.0906), 22.3 min
1	KRY36724.1	Muscle M-line assembly protein unc-89 [Trichinella spiralis]	461	817486	41	9.3	4.96	10484	3	1	0	703.673	2108	3	2108.07	-0.0725	1	12.71	0.046	K	LGTDQCSAVFTIKPSKSNR	K	Carbamidomethyl (C)	0.0000010000000000000.0	Cmpd 257, AutoMSn(703.6726), 17.1 min
1	KRY36724.1	Muscle M-line assembly protein unc-89 [Trichinella spiralis]	461	817486	41	9.3	4.96	10608	1	1	0	714.717	2141.13	3	2141.08	0.0497	1	23.18	0.004	R	EGEQAVLTCVSKGSPVPEVR	W	Carbamidomethyl (C)	0.00000000100000000000.0	Cmpd 447, AutoMSn(714.7167), 25.8 min
1	KRY36724.1	Muscle M-line assembly protein unc-89 [Trichinella spiralis]	461	817486	41	9.3	4.96	10611	6	1	0	714.722	2141.15	3	2141.08	0.0666	1	10.74	0.073	R	EGEQAVLTCVSKGSPVPEVR	W	Carbamidomethyl (C)	0.00000000100000000000.0	Cmpd 687, AutoMSn(714.7224), 25.8 min
1	KRY36724.1	Muscle M-line assembly protein unc-89 [Trichinella spiralis]	461	817486	41	9.3	4.96	11162	4	1	0	1143.78	2285.55	2	2286.07	-0.5167	1	12.17	0.091	K	YEIEAFDDKGSVNSSADVNVK	G			Cmpd 747, AutoMSn(1143.7815), 27.6 min
1	KRY36724.1	Muscle M-line assembly protein unc-89 [Trichinella spiralis]	461	817486	41	9.3	4.96	11165	2	1	0	1143.79	2285.56	2	2286.07	-0.5092	1	12.57	0.083	K	YEIEAFDDKGSVNSSADVNVK	G			Cmpd 701, AutoMSn(1143.7852), 27.5 min
1	KRY36724.1	Muscle M-line assembly protein unc-89 [Trichinella spiralis]	461	817486	41	9.3	4.96	11181	2	1	0	763.054	2286.14	3	2286.07	0.0744	1	14.22	0.029	K	YEIEAFDDKGSVNSSADVNVK	G			Cmpd 425, AutoMSn(763.0538), 21.6 min
1	KRY36724.1	Muscle M-line assembly protein unc-89 [Trichinella spiralis]	461	817486	41	9.3	4.96	11182	6	1	0	763.054	2286.14	3	2286.07	0.0751	1	11.96	0.048	K	YEIEAFDDKGSVNSSADVNVK	G			Cmpd 482, AutoMSn(763.0540), 21.4 min
1	KRY36724.1	Muscle M-line assembly protein unc-89 [Trichinella spiralis]	461	817486	41	9.3	4.96	11187	1	1	0	763.055	2286.14	3	2286.07	0.0779	1	15.8	0.02	K	YEIEAFDDKGSVNSSADVNVK	G			Cmpd 487, AutoMSn(763.0550), 21.4 min
1	KRY36724.1	Muscle M-line assembly protein unc-89 [Trichinella spiralis]	461	817486	41	9.3	4.96	11188	3	1	0	763.055	2286.14	3	2286.07	0.078	1	11.12	0.059	K	YEIEAFDDKGSVNSSADVNVK	G			Cmpd 439, AutoMSn(763.0550), 21.5 min
1	KRY36724.1	Muscle M-line assembly protein unc-89 [Trichinella spiralis]	461	817486	41	9.3	4.96	11190	1	1	0	763.056	2286.14	3	2286.07	0.0796	1	18.74	0.01	K	YEIEAFDDKGSVNSSADVNVK	G			Cmpd 454, AutoMSn(763.0555), 21.5 min
1	KRY36724.1	Muscle M-line assembly protein unc-89 [Trichinella spiralis]	461	817486	41	9.3	4.96	11191	4	1	0	763.056	2286.15	3	2286.07	0.0803	1	11.99	0.048	K	YEIEAFDDKGSVNSSADVNVK	G			Cmpd 421, AutoMSn(763.0558), 21.5 min
1	KRY36724.1	Muscle M-line assembly protein unc-89 [Trichinella spiralis]	461	817486	41	9.3	4.96	11192	8	1	0	763.056	2286.15	3	2286.07	0.0805	1	11.47	0.054	K	YEIEAFDDKGSVNSSADVNVK	G			Cmpd 493, AutoMSn(763.0558), 21.5 min
1	KRY36724.1	Muscle M-line assembly protein unc-89 [Trichinella spiralis]	461	817486	41	9.3	4.96	11193	8	1	0	763.056	2286.15	3	2286.07	0.0807	1	11.6	0.053	K	YEIEAFDDKGSVNSSADVNVK	G			Cmpd 490, AutoMSn(763.0559), 21.5 min
1	KRY36724.1	Muscle M-line assembly protein unc-89 [Trichinella spiralis]	461	817486	41	9.3	4.96	11194	1	1	0	763.056	2286.15	3	2286.07	0.081	1	17.83	0.013	K	YEIEAFDDKGSVNSSADVNVK	G			Cmpd 457, AutoMSn(763.0560), 21.6 min
1	KRY36724.1	Muscle M-line assembly protein unc-89 [Trichinella spiralis]	461	817486	41	9.3	4.96	11196	2	1	0	763.057	2286.15	3	2286.07	0.083	1	17.87	0.012	K	YEIEAFDDKGSVNSSADVNVK	G			Cmpd 442, AutoMSn(763.0567), 21.5 min
1	KRY36724.1	Muscle M-line assembly protein unc-89 [Trichinella spiralis]	461	817486	41	9.3	4.96	11200	1	1	0	763.356	2287.05	3	2287.12	-0.0774	1	16.37	0.02	R	LSTNDNVHIETGNGMSSLRVK	R	Oxidation (M)	0.000000000000002000000.0	Cmpd 432, AutoMSn(763.3557), 20.4 min
1	KRY36724.1	Muscle M-line assembly protein unc-89 [Trichinella spiralis]	461	817486	41	9.3	4.96	11556	3	1	0	1212.63	2423.25	2	2423.18	0.0709	1	12.68	0.044	R	CLRVLPNGCTASEWLIIMCTK	L	Carbamidomethyl (C); Oxidation (M)	0.000000000000000002100.0	Cmpd 743, AutoMSn(1212.6344), 28.8 min
1	KRY36724.1	Muscle M-line assembly protein unc-89 [Trichinella spiralis]	461	817486	41	9.3	4.96	11637	6	1	0	812.585	2434.73	3	2435.15	-0.4177	0	13.45	0.061	R	CVAENSVGTANSMGVVSVPVAMEK	Q	Carbamidomethyl (C)	0.100000000000000000000000.0	Cmpd 801, AutoMSn(812.5845), 30.9 min
1	KRY36724.1	Muscle M-line assembly protein unc-89 [Trichinella spiralis]	461	817486	41	9.3	4.96	11723	2	1	0	820.102	2457.29	3	2457.27	0.0173	1	15.91	0.022	K	SEAMLNILDDHSQKPSFKILR	D	Oxidation (M)	0.000200000000000000000.0	Cmpd 363, AutoMSn(820.1025), 20.2 min
1	KRY36724.1	Muscle M-line assembly protein unc-89 [Trichinella spiralis]	461	817486	41	9.3	4.96	11724	4	1	0	820.104	2457.29	3	2457.27	0.021	1	13.85	0.036	K	SEAMLNILDDHSQKPSFKILR	D	Oxidation (M)	0.000200000000000000000.0	Cmpd 368, AutoMSn(820.1038), 20.3 min
1	KRY36724.1	Muscle M-line assembly protein unc-89 [Trichinella spiralis]	461	817486	41	9.3	4.96	11846	7	1	0	1249.62	2497.22	2	2497.13	0.0898	1	11.23	0.058	R	CTEGDRLELNCQFSGSDLQIR	W	2 Carbamidomethyl (C)	0.100000000010000000000.0	Cmpd 707, AutoMSn(1249.6184), 27.2 min
1	KRY36724.1	Muscle M-line assembly protein unc-89 [Trichinella spiralis]	461	817486	41	9.3	4.96	11852	5	1	0	1249.68	2497.36	2	2497.13	0.2225	1	12.34	0.055	R	CTEGDRLELNCQFSGSDLQIR	W	2 Carbamidomethyl (C)	0.100000000010000000000.0	Cmpd 1104, AutoMSn(1249.6848), 35.6 min
1	KRY36724.1	Muscle M-line assembly protein unc-89 [Trichinella spiralis]	461	817486	41	9.3	4.96	11864	5	1	0	1250.37	2498.72	2	2499.15	-0.429	1	15.62	0.039	K	AENDAGEVSCTAQMTLGTGRYLR	E	Carbamidomethyl (C)	0.00000000010000000000000.0	Cmpd 726, AutoMSn(1250.3669), 28.6 min
1	KRY36724.1	Muscle M-line assembly protein unc-89 [Trichinella spiralis]	461	817486	41	9.3	4.96	11865	2	1	0	1250.37	2498.72	2	2499.15	-0.4285	1	16.28	0.033	K	AENDAGEVSCTAQMTLGTGRYLR	E	Carbamidomethyl (C)	0.00000000010000000000000.0	Cmpd 732, AutoMSn(1250.3671), 28.7 min
1	KRY36724.1	Muscle M-line assembly protein unc-89 [Trichinella spiralis]	461	817486	41	9.3	4.96	11866	7	1	0	1250.37	2498.72	2	2499.15	-0.4275	1	15.1	0.044	K	AENDAGEVSCTAQMTLGTGRYLR	E	Carbamidomethyl (C)	0.00000000010000000000000.0	Cmpd 729, AutoMSn(1250.3677), 28.6 min
1	KRY36724.1	Muscle M-line assembly protein unc-89 [Trichinella spiralis]	461	817486	41	9.3	4.96	11937	6	1	0	1252.63	2503.24	2	2503.05	0.1962	0	10.61	0.065	R	EDAGYYTCVVMNEHGQETCVAK	L	Carbamidomethyl (C)	0.0000000100000000000000.0	Cmpd 928, AutoMSn(1252.6281), 31.6 min
1	KRY36724.1	Muscle M-line assembly protein unc-89 [Trichinella spiralis]	461	817486	41	9.3	4.96	12034	4	1	0	850.853	2549.54	3	2549.19	0.3479	1	10.79	0.11	K	HEGEYICEATNVAGQVKTCAELK	I	Carbamidomethyl (C)	0.00000000000000000010000.0	Cmpd 632, AutoMSn(850.8529), 25.5 min
1	KRY36724.1	Muscle M-line assembly protein unc-89 [Trichinella spiralis]	461	817486	41	9.3	4.96	12092	4	1	0	854.093	2559.26	3	2559.07	0.1862	1	10.09	0.063	K	GSEEIYNDEHFEMKSEADGTQK	L	Oxidation (M)	0.0000000000002000000000.0	Cmpd 611, AutoMSn(854.0929), 26.4 min
1	KRY36724.1	Muscle M-line assembly protein unc-89 [Trichinella spiralis]	461	817486	41	9.3	4.96	6302	5	1	0	648.471	2589.86	4	2590.14	-0.2864	1	19.96	0.051	K	GDQLLEEDAHVQMETYPDGKCR	L	Carbamidomethyl (C)	0.0000000000000000000010.0	Cmpd 1012, AutoMSn(648.4714), 35.1 min
1	KRY36724.1	Muscle M-line assembly protein unc-89 [Trichinella spiralis]	461	817486	41	9.3	4.96	12201	6	1	0	869.742	2606.2	3	2606.21	-0.0056	1	11.56	0.051	K	HEGEYICEATNVAGQVKTCAELK	I	2 Carbamidomethyl (C)	0.00000010000000000010000.0	Cmpd 635, AutoMSn(869.7422), 26.0 min
1	KRY36724.1	Muscle M-line assembly protein unc-89 [Trichinella spiralis]	461	817486	41	9.3	4.96	12237	2	1	0	870.932	2609.77	3	2610.27	-0.4984	1	17	0.026	K	HVFSGFPVIFDCLVKGSQQMEAR	W	Oxidation (M)	0.00000000000000000002000.0	Cmpd 471, AutoMSn(870.9319), 21.2 min
1	KRY36724.1	Muscle M-line assembly protein unc-89 [Trichinella spiralis]	461	817486	41	9.3	4.96	12367	3	1	0	896.409	2686.21	3	2686.34	-0.1321	1	13.33	0.034	R	YTVSEPSAGETVAPIFTKELEYQK	I			Cmpd 447, AutoMSn(896.4092), 22.1 min
1	KRY36724.1	Muscle M-line assembly protein unc-89 [Trichinella spiralis]	461	817486	41	9.3	4.96	12584	5	1	0	920.47	2758.39	3	2758.29	0.0977	1	15.74	0.016	R	LDHMSIDHPMEPCYKYLADVLPR	R	Oxidation (M)	0.00020000000000000000000.0	Cmpd 515, AutoMSn(920.4704), 25.7 min
1	KRY36724.1	Muscle M-line assembly protein unc-89 [Trichinella spiralis]	461	817486	41	9.3	4.96	12898	8	1	0	940.189	2817.55	3	2818.34	-0.7908	1	11	0.067	K	STSKMEMITVDSNTYQLILNDIDR	A	2 Oxidation (M)	0.000020200000000000000000.0	Cmpd 882, AutoMSn(940.1892), 31.6 min	emPAI	0
2	XP_003376056.1	secretin receptor [Trichinella spiralis]	147	188095	11	11.7	7.18	5700	1	1	0	586.321	1170.63	2	1170.65	-0.0227	0	35.9	0.00075	K	LVQLEIEEAK	K			Cmpd 226, AutoMSn(586.3207), 17.7 min
2	XP_003376056.1	secretin receptor [Trichinella spiralis]	147	188095	11	11.7	7.18	5701	1	1	0	586.321	1170.63	2	1170.65	-0.0227	0	46.77	2.3e-05	K	LVQLEIEEAK	K			Cmpd 230, AutoMSn(586.3207), 17.8 min
2	XP_003376056.1	secretin receptor [Trichinella spiralis]	147	188095	11	11.7	7.18	5702	2	1	0	586.322	1170.63	2	1170.65	-0.0198	0	23.78	0.0045	K	LVQLEIEEAK	K			Cmpd 228, AutoMSn(586.3222), 17.7 min
2	XP_003376056.1	secretin receptor [Trichinella spiralis]	147	188095	11	11.7	7.18	2590	3	1	0	348.31	1389.21	4	1389.69	-0.4817	0	11.93	0.41	K	DMVSLGALQDGIR	R	Oxidation (M)	0.0200000000000.0	Cmpd 909, AutoMSn(348.3099), 33.6 min
2	XP_003376056.1	secretin receptor [Trichinella spiralis]	147	188095	11	11.7	7.18	2592	7	1	0	348.31	1389.21	4	1389.69	-0.4815	0	10.08	0.62	K	DMVSLGALQDGIR	R	Oxidation (M)	0.0200000000000.0	Cmpd 1025, AutoMSn(348.3100), 33.7 min
2	XP_003376056.1	secretin receptor [Trichinella spiralis]	147	188095	11	11.7	7.18	2594	3	1	0	348.31	1389.21	4	1389.69	-0.4813	0	11.86	0.41	K	DMVSLGALQDGIR	R	Oxidation (M)	0.0200000000000.0	Cmpd 987, AutoMSn(348.3100), 33.6 min
2	XP_003376056.1	secretin receptor [Trichinella spiralis]	147	188095	11	11.7	7.18	2595	3	1	0	348.31	1389.21	4	1389.69	-0.4813	0	11.51	0.45	K	DMVSLGALQDGIR	R	Oxidation (M)	0.0200000000000.0	Cmpd 984, AutoMSn(348.3100), 33.6 min
2	XP_003376056.1	secretin receptor [Trichinella spiralis]	147	188095	11	11.7	7.18	2600	5	1	0	348.31	1389.21	4	1389.69	-0.48	0	11.89	0.41	K	DMVSLGALQDGIR	R	Oxidation (M)	0.0200000000000.0	Cmpd 947, AutoMSn(348.3103), 33.7 min
2	XP_003376056.1	secretin receptor [Trichinella spiralis]	147	188095	11	11.7	7.18	2603	7	1	0	348.31	1389.21	4	1389.69	-0.4799	0	10.69	0.54	K	DMVSLGALQDGIR	R	Oxidation (M)	0.0200000000000.0	Cmpd 1035, AutoMSn(348.3104), 33.7 min
2	XP_003376056.1	secretin receptor [Trichinella spiralis]	147	188095	11	11.7	7.18	2607	3	1	0	348.31	1389.21	4	1389.69	-0.4796	0	11.51	0.45	K	DMVSLGALQDGIR	R	Oxidation (M)	0.0200000000000.0	Cmpd 911, AutoMSn(348.3104), 33.7 min
2	XP_003376056.1	secretin receptor [Trichinella spiralis]	147	188095	11	11.7	7.18	2609	6	1	0	348.31	1389.21	4	1389.69	-0.4795	0	10.31	0.59	K	DMVSLGALQDGIR	R	Oxidation (M)	0.0200000000000.0	Cmpd 1023, AutoMSn(348.3105), 33.7 min
2	XP_003376056.1	secretin receptor [Trichinella spiralis]	147	188095	11	11.7	7.18	2614	3	1	0	348.311	1389.21	4	1389.69	-0.4786	0	11.3	0.47	K	DMVSLGALQDGIR	R	Oxidation (M)	0.0200000000000.0	Cmpd 853, AutoMSn(348.3107), 33.6 min
2	XP_003376056.1	secretin receptor [Trichinella spiralis]	147	188095	11	11.7	7.18	2615	3	1	0	348.311	1389.21	4	1389.69	-0.4783	0	11.51	0.45	K	DMVSLGALQDGIR	R	Oxidation (M)	0.0200000000000.0	Cmpd 1014, AutoMSn(348.3108), 33.6 min
2	XP_003376056.1	secretin receptor [Trichinella spiralis]	147	188095	11	11.7	7.18	2617	2	1	0	348.311	1389.21	4	1389.69	-0.4778	0	13.17	0.31	K	DMVSLGALQDGIR	R	Oxidation (M)	0.0200000000000.0	Cmpd 1039, AutoMSn(348.3109), 33.7 min
2	XP_003376056.1	secretin receptor [Trichinella spiralis]	147	188095	11	11.7	7.18	2618	6	1	0	348.311	1389.22	4	1389.69	-0.4763	0	10.17	0.61	K	DMVSLGALQDGIR	R	Oxidation (M)	0.0200000000000.0	Cmpd 962, AutoMSn(348.3113), 33.5 min
2	XP_003376056.1	secretin receptor [Trichinella spiralis]	147	188095	11	11.7	7.18	8689	5	1	0	567.647	1699.92	3	1699.83	0.0888	0	12.53	0.055	K	STYSNFSIPSDELLK	T			Cmpd 558, AutoMSn(567.6470), 23.8 min
2	XP_003376056.1	secretin receptor [Trichinella spiralis]	147	188095	11	11.7	7.18	8690	3	1	0	567.65	1699.93	3	1699.83	0.0975	0	20.08	0.0098	K	STYSNFSIPSDELLK	T			Cmpd 590, AutoMSn(567.6499), 23.9 min
2	XP_003376056.1	secretin receptor [Trichinella spiralis]	147	188095	11	11.7	7.18	8691	5	1	0	567.65	1699.93	3	1699.83	0.0977	0	21.71	0.0067	K	STYSNFSIPSDELLK	T			Cmpd 593, AutoMSn(567.6500), 23.9 min
2	XP_003376056.1	secretin receptor [Trichinella spiralis]	147	188095	11	11.7	7.18	8697	5	1	0	568.307	1701.9	3	1701.92	-0.0185	1	11.83	0.065	K	SFTSGAPLGRGTPSVLR	G			Cmpd 80, AutoMSn(568.3065), 15.2 min
2	XP_003376056.1	secretin receptor [Trichinella spiralis]	147	188095	11	11.7	7.18	8725	8	1	0	854.396	1706.78	2	1706.89	-0.1101	1	10.24	0.09	R	MVELSALTDTVQRTK	L	Oxidation (M)	0.200000000000000.0	Cmpd 380, AutoMSn(854.3959), 21.2 min
2	XP_003376056.1	secretin receptor [Trichinella spiralis]	147	188095	11	11.7	7.18	9070	1	0	0	606.33	1815.97	3	1815.9	0.0631	0	19.05	0.012	K	EQCDGTLLITANVPSAK	K	Carbamidomethyl (C)	0.00100000000000000.0	Cmpd 503, AutoMSn(606.3295), 22.5 min
2	XP_003376056.1	secretin receptor [Trichinella spiralis]	147	188095	11	11.7	7.18	9957	1	1	0	666.663	1996.97	3	1996.95	0.0141	1	25.71	0.0023	R	YHAWLMMEDKAQALFK	T	Oxidation (M)	0.0000002000000000.0	Cmpd 52, AutoMSn(666.6633), 13.2 min
2	XP_003376056.1	secretin receptor [Trichinella spiralis]	147	188095	11	11.7	7.18	10237	1	1	1	1027.87	2053.73	2	2054.06	-0.321	1	13.99	0.058	-	MIVRAAFEVTNRPMTFR	I	Oxidation (M)	0.20000000000000000.0	Cmpd 866, AutoMSn(1027.8745), 30.2 min
2	XP_003376056.1	secretin receptor [Trichinella spiralis]	147	188095	11	11.7	7.18	12226	7	1	1	870.066	2607.18	3	2606.42	0.7559	0	10.7	0.068	R	FTLTNDSYLAVSPSSPLLTLNILK	S			Cmpd 637, AutoMSn(870.0661), 26.1 min
2	XP_003376056.1	secretin receptor [Trichinella spiralis]	147	188095	11	11.7	7.18	13094	2	1	0	954.418	2860.23	3	2860.45	-0.2197	0	13.26	0.037	R	FNFILETCRPGTAPDPPLVASMLDLK	A	Oxidation (M)	0.00000000000000000000020000.0	Cmpd 11, AutoMSn(954.4175), 11.7 min
2	XP_003376056.1	secretin receptor [Trichinella spiralis]	147	188095	11	11.7	7.18	13226	3	1	0	964.482	2890.42	3	2890.48	-0.0523	1	10.59	0.054	R	ICETLTKMLQLVIDMNLFEQISHR	S	Oxidation (M)	0.000000000000002000000000.0	Cmpd 669, AutoMSn(964.4817), 26.8 min	emPAI	0.02
3	KRY28736.1	WD repeat-containing protein 44 [Trichinella spiralis]	177	151552	14	12.8	6.75	3225	1	1	1	412.753	823.492	2	823.375	0.1173	0	14.21	0.045	R	QLSMSDK	E	Oxidation (M)	0.0002000.0	Cmpd 247, AutoMSn(412.7532), 16.8 min
3	KRY28736.1	WD repeat-containing protein 44 [Trichinella spiralis]	177	151552	14	12.8	6.75	3228	1	1	1	412.753	823.492	2	823.375	0.1179	0	27.15	0.0023	R	QLSMSDK	E	Oxidation (M)	0.0002000.0	Cmpd 211, AutoMSn(412.7535), 16.8 min
3	KRY28736.1	WD repeat-containing protein 44 [Trichinella spiralis]	177	151552	14	12.8	6.75	3230	1	1	1	412.754	823.493	2	823.375	0.1181	0	18.22	0.018	R	QLSMSDK	E	Oxidation (M)	0.0002000.0	Cmpd 245, AutoMSn(412.7536), 16.8 min
3	KRY28736.1	WD repeat-containing protein 44 [Trichinella spiralis]	177	151552	14	12.8	6.75	3231	1	1	1	412.754	823.493	2	823.375	0.1181	0	12.59	0.066	R	QLSMSDK	E	Oxidation (M)	0.0002000.0	Cmpd 243, AutoMSn(412.7536), 16.8 min
3	KRY28736.1	WD repeat-containing protein 44 [Trichinella spiralis]	177	151552	14	12.8	6.75	3235	1	1	1	412.754	823.493	2	823.375	0.1186	0	11.03	0.094	R	QLSMSDK	E	Oxidation (M)	0.0002000.0	Cmpd 208, AutoMSn(412.7538), 16.7 min
3	KRY28736.1	WD repeat-containing protein 44 [Trichinella spiralis]	177	151552	14	12.8	6.75	3236	1	1	1	412.754	823.493	2	823.375	0.1186	0	11.58	0.083	R	QLSMSDK	E	Oxidation (M)	0.0002000.0	Cmpd 138, AutoMSn(412.7538), 16.8 min
3	KRY28736.1	WD repeat-containing protein 44 [Trichinella spiralis]	177	151552	14	12.8	6.75	3237	1	1	1	412.754	823.493	2	823.375	0.1186	0	18.29	0.018	R	QLSMSDK	E	Oxidation (M)	0.0002000.0	Cmpd 210, AutoMSn(412.7538), 16.7 min
3	KRY28736.1	WD repeat-containing protein 44 [Trichinella spiralis]	177	151552	14	12.8	6.75	3246	1	1	1	412.755	823.494	2	823.375	0.1198	0	12.78	0.063	R	QLSMSDK	E	Oxidation (M)	0.0002000.0	Cmpd 230, AutoMSn(412.7545), 16.8 min
3	KRY28736.1	WD repeat-containing protein 44 [Trichinella spiralis]	177	151552	14	12.8	6.75	3247	3	1	1	412.755	823.495	2	823.375	0.1201	0	11.09	0.093	R	QLSMSDK	E	Oxidation (M)	0.0002000.0	Cmpd 263, AutoMSn(412.7546), 16.7 min
3	KRY28736.1	WD repeat-containing protein 44 [Trichinella spiralis]	177	151552	14	12.8	6.75	3250	2	1	1	412.755	823.495	2	823.375	0.1205	0	14.4	0.043	R	QLSMSDK	E	Oxidation (M)	0.0002000.0	Cmpd 284, AutoMSn(412.7548), 16.8 min
3	KRY28736.1	WD repeat-containing protein 44 [Trichinella spiralis]	177	151552	14	12.8	6.75	3251	5	1	1	412.755	823.495	2	823.375	0.121	0	10.73	0.1	R	QLSMSDK	E	Oxidation (M)	0.0002000.0	Cmpd 281, AutoMSn(412.7550), 16.8 min
3	KRY28736.1	WD repeat-containing protein 44 [Trichinella spiralis]	177	151552	14	12.8	6.75	3252	1	1	1	412.755	823.496	2	823.375	0.121	0	18.78	0.016	R	QLSMSDK	E	Oxidation (M)	0.0002000.0	Cmpd 232, AutoMSn(412.7551), 16.8 min
3	KRY28736.1	WD repeat-containing protein 44 [Trichinella spiralis]	177	151552	14	12.8	6.75	3253	1	1	1	412.755	823.496	2	823.375	0.1218	0	20.38	0.011	R	QLSMSDK	E	Oxidation (M)	0.0002000.0	Cmpd 266, AutoMSn(412.7554), 16.7 min
3	KRY28736.1	WD repeat-containing protein 44 [Trichinella spiralis]	177	151552	14	12.8	6.75	3623	7	1	0	449.743	897.472	2	897.532	-0.0607	0	11.34	0.074	R	LWLIPEK	K			Cmpd 85, AutoMSn(449.7431), 13.2 min
3	KRY28736.1	WD repeat-containing protein 44 [Trichinella spiralis]	177	151552	14	12.8	6.75	3625	1	1	0	898.48	897.473	1	897.532	-0.0594	0	44.82	3.3e-05	R	LWLIPEK	K			Cmpd 122, AutoMSn(898.4803), 13.2 min
3	KRY28736.1	WD repeat-containing protein 44 [Trichinella spiralis]	177	151552	14	12.8	6.75	3626	1	1	0	898.481	897.473	1	897.532	-0.0592	0	44.83	3.3e-05	R	LWLIPEK	K			Cmpd 126, AutoMSn(898.4805), 13.3 min
3	KRY28736.1	WD repeat-containing protein 44 [Trichinella spiralis]	177	151552	14	12.8	6.75	3628	5	1	0	449.745	897.475	2	897.532	-0.0572	0	11.73	0.067	R	LWLIPEK	K			Cmpd 106, AutoMSn(449.7449), 13.2 min
3	KRY28736.1	WD repeat-containing protein 44 [Trichinella spiralis]	177	151552	14	12.8	6.75	3630	6	1	0	449.745	897.476	2	897.532	-0.0568	0	11.08	0.078	R	LWLIPEK	K			Cmpd 112, AutoMSn(449.7450), 13.2 min
3	KRY28736.1	WD repeat-containing protein 44 [Trichinella spiralis]	177	151552	14	12.8	6.75	3631	6	1	0	449.745	897.476	2	897.532	-0.0565	0	11.36	0.073	R	LWLIPEK	K			Cmpd 120, AutoMSn(449.7452), 13.1 min
3	KRY28736.1	WD repeat-containing protein 44 [Trichinella spiralis]	177	151552	14	12.8	6.75	3632	7	1	0	449.745	897.476	2	897.532	-0.056	0	12.09	0.062	R	LWLIPEK	K			Cmpd 121, AutoMSn(449.7454), 13.2 min
3	KRY28736.1	WD repeat-containing protein 44 [Trichinella spiralis]	177	151552	14	12.8	6.75	3824	1	1	0	924.679	923.672	1	923.471	0.2002	0	15.11	0.054	K	ITGLDSYR	D			Cmpd 466, AutoMSn(924.6788), 26.3 min
3	KRY28736.1	WD repeat-containing protein 44 [Trichinella spiralis]	177	151552	14	12.8	6.75	4487	1	1	0	1018.22	1017.21	1	1016.51	0.7064	1	17.34	0.045	K	STLKGCHGSK	I			Cmpd 832, AutoMSn(1018.2210), 30.8 min
3	KRY28736.1	WD repeat-containing protein 44 [Trichinella spiralis]	177	151552	14	12.8	6.75	4701	4	1	1	523.777	1045.54	2	1045.56	-0.0153	0	22.69	0.0066	R	NDFLPTAIR	Q			Cmpd 159, AutoMSn(523.7774), 15.6 min
3	KRY28736.1	WD repeat-containing protein 44 [Trichinella spiralis]	177	151552	14	12.8	6.75	4702	4	1	1	523.778	1045.54	2	1045.56	-0.0148	0	20.56	0.011	R	NDFLPTAIR	Q			Cmpd 193, AutoMSn(523.7777), 15.6 min
3	KRY28736.1	WD repeat-containing protein 44 [Trichinella spiralis]	177	151552	14	12.8	6.75	4703	8	1	1	523.778	1045.54	2	1045.56	-0.0147	0	18.4	0.018	R	NDFLPTAIR	Q			Cmpd 156, AutoMSn(523.7778), 15.5 min
3	KRY28736.1	WD repeat-containing protein 44 [Trichinella spiralis]	177	151552	14	12.8	6.75	4704	1	1	1	523.778	1045.54	2	1045.56	-0.0146	0	24.26	0.0046	R	NDFLPTAIR	Q			Cmpd 162, AutoMSn(523.7778), 15.7 min
3	KRY28736.1	WD repeat-containing protein 44 [Trichinella spiralis]	177	151552	14	12.8	6.75	4705	9	1	1	523.778	1045.54	2	1045.56	-0.0142	0	18.08	0.019	R	NDFLPTAIR	Q			Cmpd 196, AutoMSn(523.7780), 15.7 min
3	KRY28736.1	WD repeat-containing protein 44 [Trichinella spiralis]	177	151552	14	12.8	6.75	4706	9	1	1	523.778	1045.54	2	1045.56	-0.0137	0	13.84	0.051	R	NDFLPTAIR	Q			Cmpd 93, AutoMSn(523.7782), 15.6 min
3	KRY28736.1	WD repeat-containing protein 44 [Trichinella spiralis]	177	151552	14	12.8	6.75	4707	6	1	1	523.778	1045.54	2	1045.56	-0.0136	0	19.1	0.015	R	NDFLPTAIR	Q			Cmpd 74, AutoMSn(523.7783), 15.6 min
3	KRY28736.1	WD repeat-containing protein 44 [Trichinella spiralis]	177	151552	14	12.8	6.75	4708	1	1	1	523.778	1045.54	2	1045.56	-0.0136	0	27.5	0.0022	R	NDFLPTAIR	Q			Cmpd 95, AutoMSn(523.7783), 15.6 min
3	KRY28736.1	WD repeat-containing protein 44 [Trichinella spiralis]	177	151552	14	12.8	6.75	4709	4	1	1	523.778	1045.54	2	1045.56	-0.0135	0	19.46	0.014	R	NDFLPTAIR	Q			Cmpd 181, AutoMSn(523.7783), 15.7 min
3	KRY28736.1	WD repeat-containing protein 44 [Trichinella spiralis]	177	151552	14	12.8	6.75	4710	6	1	1	523.778	1045.54	2	1045.56	-0.0134	0	16.86	0.025	R	NDFLPTAIR	Q			Cmpd 178, AutoMSn(523.7784), 15.6 min
3	KRY28736.1	WD repeat-containing protein 44 [Trichinella spiralis]	177	151552	14	12.8	6.75	4712	7	1	1	523.779	1045.54	2	1045.56	-0.0126	0	17.57	0.022	R	NDFLPTAIR	Q			Cmpd 190, AutoMSn(523.7788), 15.5 min
3	KRY28736.1	WD repeat-containing protein 44 [Trichinella spiralis]	177	151552	14	12.8	6.75	4713	8	1	1	523.779	1045.54	2	1045.56	-0.0126	0	18.4	0.018	R	NDFLPTAIR	Q			Cmpd 150, AutoMSn(523.7788), 15.7 min
3	KRY28736.1	WD repeat-containing protein 44 [Trichinella spiralis]	177	151552	14	12.8	6.75	4715	8	1	1	523.779	1045.54	2	1045.56	-0.0123	0	17.92	0.02	R	NDFLPTAIR	Q			Cmpd 191, AutoMSn(523.7789), 15.6 min
3	KRY28736.1	WD repeat-containing protein 44 [Trichinella spiralis]	177	151552	14	12.8	6.75	4716	9	1	1	523.779	1045.54	2	1045.56	-0.0122	0	17.41	0.022	R	NDFLPTAIR	Q			Cmpd 147, AutoMSn(523.7790), 15.6 min
3	KRY28736.1	WD repeat-containing protein 44 [Trichinella spiralis]	177	151552	14	12.8	6.75	4717	3	1	1	523.779	1045.54	2	1045.56	-0.0119	0	20.36	0.011	R	NDFLPTAIR	Q			Cmpd 135, AutoMSn(523.7791), 15.6 min
3	KRY28736.1	WD repeat-containing protein 44 [Trichinella spiralis]	177	151552	14	12.8	6.75	4719	7	1	1	523.779	1045.54	2	1045.56	-0.0118	0	18.63	0.017	R	NDFLPTAIR	Q			Cmpd 144, AutoMSn(523.7792), 15.6 min
3	KRY28736.1	WD repeat-containing protein 44 [Trichinella spiralis]	177	151552	14	12.8	6.75	4720	7	1	1	523.78	1045.55	2	1045.56	-0.0106	0	16.17	0.03	R	NDFLPTAIR	Q			Cmpd 131, AutoMSn(523.7798), 15.5 min
3	KRY28736.1	WD repeat-containing protein 44 [Trichinella spiralis]	177	151552	14	12.8	6.75	4721	8	1	1	523.78	1045.55	2	1045.56	-0.0098	0	17.25	0.023	R	NDFLPTAIR	Q			Cmpd 175, AutoMSn(523.7802), 15.6 min
3	KRY28736.1	WD repeat-containing protein 44 [Trichinella spiralis]	177	151552	14	12.8	6.75	4722	3	1	1	523.78	1045.55	2	1045.56	-0.0093	0	12.95	0.062	R	NDFLPTAIR	Q			Cmpd 167, AutoMSn(523.7805), 15.8 min
3	KRY28736.1	WD repeat-containing protein 44 [Trichinella spiralis]	177	151552	14	12.8	6.75	4723	1	1	1	523.781	1045.55	2	1045.56	-0.0083	0	20.13	0.012	R	NDFLPTAIR	Q			Cmpd 160, AutoMSn(523.7809), 15.6 min
3	KRY28736.1	WD repeat-containing protein 44 [Trichinella spiralis]	177	151552	14	12.8	6.75	5037	6	1	0	550.832	1099.65	2	1099.52	0.1337	1	11.37	0.08	R	DLSLCCKYR	G			Cmpd 585, AutoMSn(550.8318), 23.9 min
3	KRY28736.1	WD repeat-containing protein 44 [Trichinella spiralis]	177	151552	14	12.8	6.75	6118	1	1	0	625.794	1249.57	2	1249.63	-0.0569	0	15.47	0.033	K	GDLVVVGTYDGR	C			Cmpd 106, AutoMSn(625.7940), 14.4 min
3	KRY28736.1	WD repeat-containing protein 44 [Trichinella spiralis]	177	151552	14	12.8	6.75	6695	3	1	1	455.581	1363.72	3	1363.65	0.0692	0	15.26	0.034	K	EWLNSGDLFQR	A			Cmpd 313, AutoMSn(455.5810), 17.7 min
3	KRY28736.1	WD repeat-containing protein 44 [Trichinella spiralis]	177	151552	14	12.8	6.75	6696	2	1	1	455.581	1363.72	3	1363.65	0.0693	0	15.18	0.034	K	EWLNSGDLFQR	A			Cmpd 316, AutoMSn(455.5811), 17.7 min
3	KRY28736.1	WD repeat-containing protein 44 [Trichinella spiralis]	177	151552	14	12.8	6.75	7851	10	1	1	773.116	1544.22	2	1544.73	-0.5159	1	10.07	0.2	R	LWHVSRSECLCR	F	Carbamidomethyl (C)	0.000000000010.0	Cmpd 374, AutoMSn(773.1163), 20.4 min
3	KRY28736.1	WD repeat-containing protein 44 [Trichinella spiralis]	177	151552	14	12.8	6.75	8056	1	1	1	795.898	1589.78	2	1589.75	0.0257	1	17.63	0.019	R	FCADKIIFDESFR	S			Cmpd 390, AutoMSn(795.8975), 22.7 min
3	KRY28736.1	WD repeat-containing protein 44 [Trichinella spiralis]	177	151552	14	12.8	6.75	9162	4	1	0	925.463	1848.91	2	1848.85	0.0655	0	11.99	0.058	K	YSSAEMVIDALTNEYK	L	Oxidation (M)	0.0000020000000000.0	Cmpd 457, AutoMSn(925.4626), 21.5 min
3	KRY28736.1	WD repeat-containing protein 44 [Trichinella spiralis]	177	151552	14	12.8	6.75	9970	6	1	0	666.673	1997	3	1996.96	0.0314	0	11.85	0.057	R	ISSGCCNPGVNPLSLHMLR	K			Cmpd 273, AutoMSn(666.6726), 18.2 min
3	KRY28736.1	WD repeat-containing protein 44 [Trichinella spiralis]	177	151552	14	12.8	6.75	10530	7	1	0	708.335	2121.98	3	2122.09	-0.1043	1	12.52	0.045	R	CLIYTADKLSYHAQIDIR	K			Cmpd 427, AutoMSn(708.3352), 23.6 min
3	KRY28736.1	WD repeat-containing protein 44 [Trichinella spiralis]	177	151552	14	12.8	6.75	11631	3	1	0	811.572	2431.7	3	2432.11	-0.4187	0	13.92	0.059	K	VCFWNELDEGQMVTAVTYVR	K	Carbamidomethyl (C); Oxidation (M)	0.01000000000200000000.0	Cmpd 646, AutoMSn(811.5724), 27.4 min	emPAI	0.02
4	KRY28737.1	WD repeat-containing protein 44 [Trichinella spiralis]	147	120168	11	15	9.44	3623	7	0	0	449.743	897.472	2	897.532	-0.0607	0	11.34	0.074	R	LWLIPEK	K			Cmpd 85, AutoMSn(449.7431), 13.2 min
4	KRY28737.1	WD repeat-containing protein 44 [Trichinella spiralis]	147	120168	11	15	9.44	3625	1	0	0	898.48	897.473	1	897.532	-0.0594	0	44.82	3.3e-05	R	LWLIPEK	K			Cmpd 122, AutoMSn(898.4803), 13.2 min
4	KRY28737.1	WD repeat-containing protein 44 [Trichinella spiralis]	147	120168	11	15	9.44	3626	1	0	0	898.481	897.473	1	897.532	-0.0592	0	44.83	3.3e-05	R	LWLIPEK	K			Cmpd 126, AutoMSn(898.4805), 13.3 min
4	KRY28737.1	WD repeat-containing protein 44 [Trichinella spiralis]	147	120168	11	15	9.44	3628	5	0	0	449.745	897.475	2	897.532	-0.0572	0	11.73	0.067	R	LWLIPEK	K			Cmpd 106, AutoMSn(449.7449), 13.2 min
4	KRY28737.1	WD repeat-containing protein 44 [Trichinella spiralis]	147	120168	11	15	9.44	3630	6	0	0	449.745	897.476	2	897.532	-0.0568	0	11.08	0.078	R	LWLIPEK	K			Cmpd 112, AutoMSn(449.7450), 13.2 min
4	KRY28737.1	WD repeat-containing protein 44 [Trichinella spiralis]	147	120168	11	15	9.44	3631	6	0	0	449.745	897.476	2	897.532	-0.0565	0	11.36	0.073	R	LWLIPEK	K			Cmpd 120, AutoMSn(449.7452), 13.1 min
4	KRY28737.1	WD repeat-containing protein 44 [Trichinella spiralis]	147	120168	11	15	9.44	3632	7	0	0	449.745	897.476	2	897.532	-0.056	0	12.09	0.062	R	LWLIPEK	K			Cmpd 121, AutoMSn(449.7454), 13.2 min
4	KRY28737.1	WD repeat-containing protein 44 [Trichinella spiralis]	147	120168	11	15	9.44	3824	1	0	0	924.679	923.672	1	923.471	0.2002	0	15.11	0.054	K	ITGLDSYR	D			Cmpd 466, AutoMSn(924.6788), 26.3 min
4	KRY28737.1	WD repeat-containing protein 44 [Trichinella spiralis]	147	120168	11	15	9.44	4487	1	0	0	1018.22	1017.21	1	1016.51	0.7064	1	17.34	0.045	K	STLKGCHGSK	I			Cmpd 832, AutoMSn(1018.2210), 30.8 min
4	KRY28737.1	WD repeat-containing protein 44 [Trichinella spiralis]	147	120168	11	15	9.44	5037	6	0	0	550.832	1099.65	2	1099.52	0.1337	1	11.37	0.08	R	DLSLCCKYR	G			Cmpd 585, AutoMSn(550.8318), 23.9 min
4	KRY28737.1	WD repeat-containing protein 44 [Trichinella spiralis]	147	120168	11	15	9.44	6118	1	0	0	625.794	1249.57	2	1249.63	-0.0569	0	15.47	0.033	K	GDLVVVGTYDGR	C			Cmpd 106, AutoMSn(625.7940), 14.4 min
4	KRY28737.1	WD repeat-containing protein 44 [Trichinella spiralis]	147	120168	11	15	9.44	9162	4	0	0	925.463	1848.91	2	1848.85	0.0655	0	11.99	0.058	K	YSSAEMVIDALTNEYK	L	Oxidation (M)	0.0000020000000000.0	Cmpd 457, AutoMSn(925.4626), 21.5 min
4	KRY28737.1	WD repeat-containing protein 44 [Trichinella spiralis]	147	120168	11	15	9.44	9318	6	1	0	939.484	1876.95	2	1876.92	0.0289	1	10.33	0.084	K	GDNMVLEQLEPVDYKK	E			Cmpd 599, AutoMSn(939.4838), 27.6 min
4	KRY28737.1	WD repeat-containing protein 44 [Trichinella spiralis]	147	120168	11	15	9.44	9970	6	0	0	666.673	1997	3	1996.96	0.0314	0	11.85	0.057	R	ISSGCCNPGVNPLSLHMLR	K			Cmpd 273, AutoMSn(666.6726), 18.2 min
4	KRY28737.1	WD repeat-containing protein 44 [Trichinella spiralis]	147	120168	11	15	9.44	10530	7	0	0	708.335	2121.98	3	2122.09	-0.1043	1	12.52	0.045	R	CLIYTADKLSYHAQIDIR	K			Cmpd 427, AutoMSn(708.3352), 23.6 min
4	KRY28737.1	WD repeat-containing protein 44 [Trichinella spiralis]	147	120168	11	15	9.44	11631	3	0	0	811.572	2431.7	3	2432.11	-0.4187	0	13.92	0.059	K	VCFWNELDEGQMVTAVTYVR	K	Carbamidomethyl (C); Oxidation (M)	0.01000000000200000000.0	Cmpd 646, AutoMSn(811.5724), 27.4 min
4	KRY28737.1	WD repeat-containing protein 44 [Trichinella spiralis]	147	120168	11	15	9.44	12655	1	1	1	927.485	2779.43	3	2779.32	0.1117	1	14.4	0.026	-	MPSCVSRFAGAMSIQVEPANQNVVR	N	Carbamidomethyl (C); 2 Oxidation (M)	0.2001000000020000000000000.0	Cmpd 814, AutoMSn(927.4847), 29.0 min
4	KRY28737.1	WD repeat-containing protein 44 [Trichinella spiralis]	147	120168	11	15	9.44	12656	1	1	1	927.485	2779.43	3	2779.32	0.114	1	11.81	0.048	-	MPSCVSRFAGAMSIQVEPANQNVVR	N	Carbamidomethyl (C); 2 Oxidation (M)	0.2001000000020000000000000.0	Cmpd 771, AutoMSn(927.4854), 29.1 min
4	KRY28737.1	WD repeat-containing protein 44 [Trichinella spiralis]	147	120168	11	15	9.44	12658	1	1	1	927.486	2779.43	3	2779.32	0.1146	1	11.02	0.057	-	MPSCVSRFAGAMSIQVEPANQNVVR	N	Carbamidomethyl (C); 2 Oxidation (M)	0.2001000000020000000000000.0	Cmpd 757, AutoMSn(927.4856), 29.1 min
4	KRY28737.1	WD repeat-containing protein 44 [Trichinella spiralis]	147	120168	11	15	9.44	12660	7	1	1	927.486	2779.44	3	2779.32	0.1173	1	11.41	0.053	-	MPSCVSRFAGAMSIQVEPANQNVVR	N	Carbamidomethyl (C); 2 Oxidation (M)	0.2001000000020000000000000.0	Cmpd 718, AutoMSn(927.4865), 29.1 min
4	KRY28737.1	WD repeat-containing protein 44 [Trichinella spiralis]	147	120168	11	15	9.44	12661	5	1	1	927.486	2779.44	3	2779.32	0.1174	1	12.06	0.045	-	MPSCVSRFAGAMSIQVEPANQNVVR	N	Carbamidomethyl (C); 2 Oxidation (M)	0.2001000000020000000000000.0	Cmpd 750, AutoMSn(927.4865), 29.1 min
4	KRY28737.1	WD repeat-containing protein 44 [Trichinella spiralis]	147	120168	11	15	9.44	12664	1	1	1	927.487	2779.44	3	2779.32	0.1192	1	11.09	0.057	-	MPSCVSRFAGAMSIQVEPANQNVVR	N	Carbamidomethyl (C); 2 Oxidation (M)	0.2001000000020000000000000.0	Cmpd 792, AutoMSn(927.4871), 29.1 min
4	KRY28737.1	WD repeat-containing protein 44 [Trichinella spiralis]	147	120168	11	15	9.44	12665	7	1	1	927.487	2779.44	3	2779.32	0.1193	1	12.16	0.045	-	MPSCVSRFAGAMSIQVEPANQNVVR	N	Carbamidomethyl (C); 2 Oxidation (M)	0.2001000000020000000000000.0	Cmpd 705, AutoMSn(927.4872), 28.8 min
4	KRY28737.1	WD repeat-containing protein 44 [Trichinella spiralis]	147	120168	11	15	9.44	12666	2	1	1	927.488	2779.44	3	2779.32	0.1213	1	11.1	0.057	-	MPSCVSRFAGAMSIQVEPANQNVVR	N	Carbamidomethyl (C); 2 Oxidation (M)	0.2001000000020000000000000.0	Cmpd 789, AutoMSn(927.4878), 29.1 min
4	KRY28737.1	WD repeat-containing protein 44 [Trichinella spiralis]	147	120168	11	15	9.44	12669	1	1	1	927.65	2779.93	3	2779.32	0.6083	1	10.91	0.098	-	MPSCVSRFAGAMSIQVEPANQNVVR	N	Carbamidomethyl (C); 2 Oxidation (M)	0.2001000000020000000000000.0	Cmpd 815, AutoMSn(927.6502), 29.1 min	emPAI	0.03
5	KRY29858.1	Pre-mRNA-splicing factor SYF1 [Trichinella spiralis]	97	106496	6	8.7	5.98	2684	5	1	1	702.864	701.856	1	702.428	-0.5712	1	10.19	0.29	K	DILKSK	M			Cmpd 1148, AutoMSn(702.8637), 37.7 min
5	KRY29858.1	Pre-mRNA-splicing factor SYF1 [Trichinella spiralis]	97	106496	6	8.7	5.98	2689	4	1	1	702.865	701.857	1	702.428	-0.57	1	13.02	0.15	K	DILKSK	M			Cmpd 1127, AutoMSn(702.8648), 37.8 min
5	KRY29858.1	Pre-mRNA-splicing factor SYF1 [Trichinella spiralis]	97	106496	6	8.7	5.98	3623	7	0	0	449.743	897.472	2	897.517	-0.0455	0	11.34	0.074	K	AIEVLPEK	D			Cmpd 85, AutoMSn(449.7431), 13.2 min
5	KRY29858.1	Pre-mRNA-splicing factor SYF1 [Trichinella spiralis]	97	106496	6	8.7	5.98	3625	1	0	0	898.48	897.473	1	897.517	-0.0441	0	44.82	3.3e-05	K	AIEVLPEK	D			Cmpd 122, AutoMSn(898.4803), 13.2 min
5	KRY29858.1	Pre-mRNA-splicing factor SYF1 [Trichinella spiralis]	97	106496	6	8.7	5.98	3626	1	0	0	898.481	897.473	1	897.517	-0.0439	0	44.83	3.3e-05	K	AIEVLPEK	D			Cmpd 126, AutoMSn(898.4805), 13.3 min
5	KRY29858.1	Pre-mRNA-splicing factor SYF1 [Trichinella spiralis]	97	106496	6	8.7	5.98	3628	5	0	0	449.745	897.475	2	897.517	-0.0419	0	11.73	0.067	K	AIEVLPEK	D			Cmpd 106, AutoMSn(449.7449), 13.2 min
5	KRY29858.1	Pre-mRNA-splicing factor SYF1 [Trichinella spiralis]	97	106496	6	8.7	5.98	3630	6	0	0	449.745	897.476	2	897.517	-0.0416	0	11.08	0.078	K	AIEVLPEK	D			Cmpd 112, AutoMSn(449.7450), 13.2 min
5	KRY29858.1	Pre-mRNA-splicing factor SYF1 [Trichinella spiralis]	97	106496	6	8.7	5.98	3631	6	0	0	449.745	897.476	2	897.517	-0.0412	0	11.36	0.073	K	AIEVLPEK	D			Cmpd 120, AutoMSn(449.7452), 13.1 min
5	KRY29858.1	Pre-mRNA-splicing factor SYF1 [Trichinella spiralis]	97	106496	6	8.7	5.98	3632	7	0	0	449.745	897.476	2	897.517	-0.0408	0	12.09	0.062	K	AIEVLPEK	D			Cmpd 121, AutoMSn(449.7454), 13.2 min
5	KRY29858.1	Pre-mRNA-splicing factor SYF1 [Trichinella spiralis]	97	106496	6	8.7	5.98	8291	6	1	1	541.329	1620.96	3	1620.78	0.1827	1	17.75	0.021	M	EPVGCLFDRSELEK	G			Cmpd 464, AutoMSn(541.3287), 21.7 min
5	KRY29858.1	Pre-mRNA-splicing factor SYF1 [Trichinella spiralis]	97	106496	6	8.7	5.98	8292	3	1	1	541.329	1620.96	3	1620.78	0.183	1	18.15	0.019	M	EPVGCLFDRSELEK	G			Cmpd 471, AutoMSn(541.3289), 21.9 min
5	KRY29858.1	Pre-mRNA-splicing factor SYF1 [Trichinella spiralis]	97	106496	6	8.7	5.98	8882	2	1	0	586.307	1755.9	3	1755.97	-0.0752	1	10.19	0.085	K	VTSLNAELLVREGVEK	Y			Cmpd 663, AutoMSn(586.3066), 30.7 min
5	KRY29858.1	Pre-mRNA-splicing factor SYF1 [Trichinella spiralis]	97	106496	6	8.7	5.98	10109	4	1	0	1011.23	2020.44	2	2020.09	0.353	1	16.42	0.039	R	YLKIAPQDAEQLVEYLK	S			Cmpd 871, AutoMSn(1011.2278), 31.9 min
5	KRY29858.1	Pre-mRNA-splicing factor SYF1 [Trichinella spiralis]	97	106496	6	8.7	5.98	11046	10	1	0	1130.21	2258.4	2	2258.03	0.3619	1	11.39	0.11	K	VDDLASVYCSWAEMELRSK	K	Carbamidomethyl (C)	0.0000000010000000000.0	Cmpd 791, AutoMSn(1130.2056), 29.8 min	emPAI	0.03
6	XP_003379646.1	putative tetratricopeptide repeat-containing domain protein, partial [Trichinella spiralis]	87	90527	5	11	8.86	3623	7	0	0	449.743	897.472	2	897.517	-0.0455	0	11.34	0.074	K	AIEVLPEK	D			Cmpd 85, AutoMSn(449.7431), 13.2 min
6	XP_003379646.1	putative tetratricopeptide repeat-containing domain protein, partial [Trichinella spiralis]	87	90527	5	11	8.86	3625	1	0	0	898.48	897.473	1	897.517	-0.0441	0	44.82	3.3e-05	K	AIEVLPEK	D			Cmpd 122, AutoMSn(898.4803), 13.2 min
6	XP_003379646.1	putative tetratricopeptide repeat-containing domain protein, partial [Trichinella spiralis]	87	90527	5	11	8.86	3626	1	0	0	898.481	897.473	1	897.517	-0.0439	0	44.83	3.3e-05	K	AIEVLPEK	D			Cmpd 126, AutoMSn(898.4805), 13.3 min
6	XP_003379646.1	putative tetratricopeptide repeat-containing domain protein, partial [Trichinella spiralis]	87	90527	5	11	8.86	3628	5	0	0	449.745	897.475	2	897.517	-0.0419	0	11.73	0.067	K	AIEVLPEK	D			Cmpd 106, AutoMSn(449.7449), 13.2 min
6	XP_003379646.1	putative tetratricopeptide repeat-containing domain protein, partial [Trichinella spiralis]	87	90527	5	11	8.86	3630	6	0	0	449.745	897.476	2	897.517	-0.0416	0	11.08	0.078	K	AIEVLPEK	D			Cmpd 112, AutoMSn(449.7450), 13.2 min
6	XP_003379646.1	putative tetratricopeptide repeat-containing domain protein, partial [Trichinella spiralis]	87	90527	5	11	8.86	3631	6	0	0	449.745	897.476	2	897.517	-0.0412	0	11.36	0.073	K	AIEVLPEK	D			Cmpd 120, AutoMSn(449.7452), 13.1 min
6	XP_003379646.1	putative tetratricopeptide repeat-containing domain protein, partial [Trichinella spiralis]	87	90527	5	11	8.86	3632	7	0	0	449.745	897.476	2	897.517	-0.0408	0	12.09	0.062	K	AIEVLPEK	D			Cmpd 121, AutoMSn(449.7454), 13.2 min
6	XP_003379646.1	putative tetratricopeptide repeat-containing domain protein, partial [Trichinella spiralis]	87	90527	5	11	8.86	8882	2	0	0	586.307	1755.9	3	1755.97	-0.0752	1	10.19	0.085	K	VTSLNAELLVREGVEK	Y			Cmpd 663, AutoMSn(586.3066), 30.7 min
6	XP_003379646.1	putative tetratricopeptide repeat-containing domain protein, partial [Trichinella spiralis]	87	90527	5	11	8.86	10109	4	0	0	1011.23	2020.44	2	2020.09	0.353	1	16.42	0.039	R	YLKIAPQDAEQLVEYLK	S			Cmpd 871, AutoMSn(1011.2278), 31.9 min
6	XP_003379646.1	putative tetratricopeptide repeat-containing domain protein, partial [Trichinella spiralis]	87	90527	5	11	8.86	11046	10	0	0	1130.21	2258.4	2	2258.03	0.3619	1	11.39	0.11	K	VDDLASVYCSWAEMELRSK	K	Carbamidomethyl (C)	0.0000000010000000000.0	Cmpd 791, AutoMSn(1130.2056), 29.8 min
6	XP_003379646.1	putative tetratricopeptide repeat-containing domain protein, partial [Trichinella spiralis]	87	90527	5	11	8.86	13373	8	1	1	1475.67	2949.33	2	2949.27	0.0549	1	11.99	0.047	K	VWSMYADLEESFGTFESCKEVYEK	I	Carbamidomethyl (C); Oxidation (M)	0.000200000000000001000000.0	Cmpd 779, AutoMSn(1475.6710), 27.9 min	emPAI	0.04
7	XP_003375206.1	calcium-dependent secretion activator 1 [Trichinella spiralis]	71	131873	4	5	8.57	2055	1	1	1	328.708	655.402	2	655.39	0.0118	0	40.4	7.1e-05	K	IGPLEK	L			Cmpd 159, AutoMSn(328.7084), 14.8 min
7	XP_003375206.1	calcium-dependent secretion activator 1 [Trichinella spiralis]	71	131873	4	5	8.57	2056	1	1	1	328.709	655.403	2	655.39	0.0124	0	36.7	0.00017	K	IGPLEK	L			Cmpd 155, AutoMSn(328.7087), 14.7 min
7	XP_003375206.1	calcium-dependent secretion activator 1 [Trichinella spiralis]	71	131873	4	5	8.57	7347	6	1	1	490.58	1468.72	3	1468.71	0.0081	1	13.08	0.049	K	SCSEKMMNLLLK	Y	Carbamidomethyl (C); Oxidation (M)	0.010000200000.0	Cmpd 27, AutoMSn(490.5796), 12.4 min
7	XP_003375206.1	calcium-dependent secretion activator 1 [Trichinella spiralis]	71	131873	4	5	8.57	11001	8	1	1	748.054	2241.14	3	2241.02	0.1162	1	13.8	0.034	R	LDPSLELTKSMTNWGMACR	L	Carbamidomethyl (C); 2 Oxidation (M)	0.0000000000200002010.0	Cmpd 181, AutoMSn(748.0536), 18.9 min
7	XP_003375206.1	calcium-dependent secretion activator 1 [Trichinella spiralis]	71	131873	4	5	8.57	11039	4	1	1	752.875	2255.6	3	2256.18	-0.5718	0	11.36	0.11	R	SIVFNAIQHSVLVGSVNDETK	R			Cmpd 525, AutoMSn(752.8750), 22.4 min	emPAI	0.02
8	XP_003374981.1	autophagy protein 16 [Trichinella spiralis]	48	22226	2	13.8	5.24	3254	1	1	1	414.222	826.43	2	826.364	0.0654	0	34.29	0.00036	-	MFGSDVR	R	Oxidation (M)	0.2000000.0	Cmpd 9, AutoMSn(414.2221), 10.3 min
8	XP_003374981.1	autophagy protein 16 [Trichinella spiralis]	48	22226	2	13.8	5.24	3256	1	1	1	414.223	826.432	2	826.364	0.0671	0	39.81	0.0001	-	MFGSDVR	R	Oxidation (M)	0.2000000.0	Cmpd 8, AutoMSn(414.2230), 10.3 min
8	XP_003374981.1	autophagy protein 16 [Trichinella spiralis]	48	22226	2	13.8	5.24	11093	3	1	1	1136.2	2270.38	2	2271.12	-0.7315	1	20.34	0.013	K	LLNQREADVLNLENDLQMQ	-	Oxidation (M)	0.0000000000000000020.0	Cmpd 905, AutoMSn(1136.1997), 30.9 min	emPAI	0.15
9	KRY36956.1	Intron-binding protein aquarius [Trichinella spiralis]	346	703602	32	8.2	5.93	3777	1	1	0	456.743	911.47	2	911.391	0.0789	0	20.38	0.0087	K	VLMDCMK	S	Carbamidomethyl (C); Oxidation (M)	0.0000120.0	Cmpd 11, AutoMSn(456.7425), 11.5 min
9	KRY36956.1	Intron-binding protein aquarius [Trichinella spiralis]	346	703602	32	8.2	5.93	4078	3	0	1	485.27	968.525	2	968.602	-0.0765	1	12.06	0.065	R	LLEITPRK	Q			Cmpd 163, AutoMSn(485.2699), 15.0 min
9	KRY36956.1	Intron-binding protein aquarius [Trichinella spiralis]	346	703602	32	8.2	5.93	6977	4	1	1	705.353	1408.69	2	1408.59	0.1047	0	13.44	0.047	R	LYHMNDGMQER	K	Oxidation (M)	0.00000002000.0	Cmpd 168, AutoMSn(705.3528), 15.8 min
9	KRY36956.1	Intron-binding protein aquarius [Trichinella spiralis]	346	703602	32	8.2	5.93	6978	6	1	1	705.353	1408.69	2	1408.59	0.1052	0	12.52	0.058	R	LYHMNDGMQER	K	Oxidation (M)	0.00000002000.0	Cmpd 168, AutoMSn(705.3530), 15.8 min
9	KRY36956.1	Intron-binding protein aquarius [Trichinella spiralis]	346	703602	32	8.2	5.93	6980	6	1	1	705.355	1408.7	2	1408.59	0.1094	0	11.87	0.067	R	LYHMNDGMQER	K	Oxidation (M)	0.00000002000.0	Cmpd 203, AutoMSn(705.3552), 15.9 min
9	KRY36956.1	Intron-binding protein aquarius [Trichinella spiralis]	346	703602	32	8.2	5.93	6983	7	1	1	705.356	1408.7	2	1408.59	0.112	0	11.97	0.066	R	LYHMNDGMQER	K	Oxidation (M)	0.00000002000.0	Cmpd 169, AutoMSn(705.3565), 15.9 min
9	KRY36956.1	Intron-binding protein aquarius [Trichinella spiralis]	346	703602	32	8.2	5.93	7244	6	1	0	485.264	1452.77	3	1452.75	0.0241	0	15.1	0.033	K	LLIYICGSAELCR	W			Cmpd 479, AutoMSn(485.2643), 21.4 min
9	KRY36956.1	Intron-binding protein aquarius [Trichinella spiralis]	346	703602	32	8.2	5.93	7245	9	1	0	485.265	1452.77	3	1452.75	0.025	0	11.08	0.083	K	LLIYICGSAELCR	W			Cmpd 448, AutoMSn(485.2646), 21.4 min
9	KRY36956.1	Intron-binding protein aquarius [Trichinella spiralis]	346	703602	32	8.2	5.93	7306	3	1	0	731.781	1461.55	2	1461.78	-0.2363	1	11.03	0.11	R	ARQQLAALYSWR	Y			Cmpd 86, AutoMSn(731.7811), 12.4 min
9	KRY36956.1	Intron-binding protein aquarius [Trichinella spiralis]	346	703602	32	8.2	5.93	7588	1	1	1	501.598	1501.77	3	1501.81	-0.043	0	14.59	0.035	K	ESVPSFLAVANQLK	Y			Cmpd 317, AutoMSn(501.5976), 17.6 min
9	KRY36956.1	Intron-binding protein aquarius [Trichinella spiralis]	346	703602	32	8.2	5.93	7635	2	1	1	755.414	1508.81	2	1508.75	0.0664	0	13.23	0.05	K	AELLMGAVCNFLR	L	Carbamidomethyl (C); Oxidation (M)	0.0000200010000.0	Cmpd 907, AutoMSn(755.4144), 36.7 min
9	KRY36956.1	Intron-binding protein aquarius [Trichinella spiralis]	346	703602	32	8.2	5.93	7765	7	1	0	510.265	1527.77	3	1527.74	0.0384	1	13.67	0.042	K	RSVPTVEEMAHEK	L	Oxidation (M)	0.0000000020000.0	Cmpd 2, AutoMSn(510.2651), 10.0 min
9	KRY36956.1	Intron-binding protein aquarius [Trichinella spiralis]	346	703602	32	8.2	5.93	8024	3	1	0	790.423	1578.83	2	1578.69	0.1453	1	11.97	0.066	R	FDFRAHFSCFMR	C	Oxidation (M)	0.000000000020.0	Cmpd 400, AutoMSn(790.4229), 20.2 min
9	KRY36956.1	Intron-binding protein aquarius [Trichinella spiralis]	346	703602	32	8.2	5.93	8063	9	1	0	796.865	1591.72	2	1591.65	0.0682	1	10.85	0.085	R	AHFSCFMRCFDR	R	Carbamidomethyl (C); Oxidation (M)	0.000010200000.0	Cmpd 414, AutoMSn(796.8655), 20.5 min
9	KRY36956.1	Intron-binding protein aquarius [Trichinella spiralis]	346	703602	32	8.2	5.93	8099	2	1	1	798.457	1594.9	2	1594.85	0.0505	1	16.67	0.023	R	IQSFETTRLITMR	L			Cmpd 225, AutoMSn(798.4576), 18.8 min
9	KRY36956.1	Intron-binding protein aquarius [Trichinella spiralis]	346	703602	32	8.2	5.93	8150	3	1	0	535.96	1604.86	3	1604.75	0.1109	1	13.67	0.044	R	DDRIDSDAAVCINAK	S			Cmpd 229, AutoMSn(535.9597), 15.8 min
9	KRY36956.1	Intron-binding protein aquarius [Trichinella spiralis]	346	703602	32	8.2	5.93	8404	4	1	0	550.671	1648.99	3	1648.67	0.3216	1	13.2	0.064	R	AHFSCFMRCFDR	R	2 Carbamidomethyl (C); Oxidation (M)	0.000010201000.0	Cmpd 343, AutoMSn(550.6711), 20.1 min
9	KRY36956.1	Intron-binding protein aquarius [Trichinella spiralis]	346	703602	32	8.2	5.93	8918	5	1	1	587.952	1760.84	3	1760.88	-0.0484	1	13.29	0.048	K	RLQLSALCDNLTDSR	Q	Carbamidomethyl (C)	0.000000010000000.0	Cmpd 719, AutoMSn(587.9525), 30.4 min
9	KRY36956.1	Intron-binding protein aquarius [Trichinella spiralis]	346	703602	32	8.2	5.93	9079	7	1	0	607.298	1818.87	3	1818.96	-0.0893	0	10.66	0.076	R	FLEMLIDMESLLPIR	R			Cmpd 209, AutoMSn(607.2983), 18.5 min
9	KRY36956.1	Intron-binding protein aquarius [Trichinella spiralis]	346	703602	32	8.2	5.93	9095	6	1	0	913.076	1824.14	2	1824.81	-0.6735	1	13.17	0.074	K	ASRYEEYLNMYQSR	C	Oxidation (M)	0.00000000020000.0	Cmpd 600, AutoMSn(913.0755), 26.4 min
9	KRY36956.1	Intron-binding protein aquarius [Trichinella spiralis]	346	703602	32	8.2	5.93	9096	3	1	0	913.076	1824.14	2	1824.81	-0.6735	1	10.04	0.15	K	ASRYEEYLNMYQSR	C	Oxidation (M)	0.00000000020000.0	Cmpd 648, AutoMSn(913.0755), 26.3 min
9	KRY36956.1	Intron-binding protein aquarius [Trichinella spiralis]	346	703602	32	8.2	5.93	6188	2	1	1	627.806	1880.4	3	1880.94	-0.5455	0	19.53	0.041	K	VNFDISLFTSNVGFHGK	V			Cmpd 62, AutoMSn(627.8061), 15.1 min
9	KRY36956.1	Intron-binding protein aquarius [Trichinella spiralis]	346	703602	32	8.2	5.93	9521	8	1	0	640.679	1919.02	3	1919.05	-0.0295	1	15.16	0.028	R	AGATFLYGHAVLRSMVVK	R			Cmpd 406, AutoMSn(640.6791), 20.7 min
9	KRY36956.1	Intron-binding protein aquarius [Trichinella spiralis]	346	703602	32	8.2	5.93	9973	1	1	0	667.036	1998.09	3	1998.01	0.0718	1	14.95	0.031	R	KHFADTAPIGSVVFHNMK	S			Cmpd 842, AutoMSn(667.0360), 30.7 min
9	KRY36956.1	Intron-binding protein aquarius [Trichinella spiralis]	346	703602	32	8.2	5.93	9974	2	1	0	667.039	1998.1	3	1998.01	0.0813	1	15.71	0.026	R	KHFADTAPIGSVVFHNMK	S			Cmpd 795, AutoMSn(667.0392), 30.7 min
9	KRY36956.1	Intron-binding protein aquarius [Trichinella spiralis]	346	703602	32	8.2	5.93	9975	3	1	0	667.039	1998.1	3	1998.01	0.0823	1	11.7	0.067	R	KHFADTAPIGSVVFHNMK	S			Cmpd 906, AutoMSn(667.0395), 30.7 min
9	KRY36956.1	Intron-binding protein aquarius [Trichinella spiralis]	346	703602	32	8.2	5.93	10161	1	1	1	680.009	2037	3	2036.94	0.0659	1	34.12	0.00032	K	CFIDHFLSMPDMNRVR	I	Carbamidomethyl (C)	0.1000000000000000.0	Cmpd 224, AutoMSn(680.0087), 16.4 min
9	KRY36956.1	Intron-binding protein aquarius [Trichinella spiralis]	346	703602	32	8.2	5.93	10162	3	1	1	680.01	2037.01	3	2036.94	0.0684	1	17.58	0.014	K	CFIDHFLSMPDMNRVR	I	Carbamidomethyl (C)	0.1000000000000000.0	Cmpd 221, AutoMSn(680.0095), 16.3 min
9	KRY36956.1	Intron-binding protein aquarius [Trichinella spiralis]	346	703602	32	8.2	5.93	10163	3	1	1	680.01	2037.01	3	2036.94	0.0707	1	17.2	0.016	K	CFIDHFLSMPDMNRVR	I	Carbamidomethyl (C)	0.1000000000000000.0	Cmpd 253, AutoMSn(680.0103), 16.3 min
9	KRY36956.1	Intron-binding protein aquarius [Trichinella spiralis]	346	703602	32	8.2	5.93	10164	1	1	1	680.019	2037.04	3	2036.94	0.0976	1	34.29	0.00031	K	CFIDHFLSMPDMNRVR	I	Carbamidomethyl (C)	0.1000000000000000.0	Cmpd 250, AutoMSn(680.0192), 16.3 min
9	KRY36956.1	Intron-binding protein aquarius [Trichinella spiralis]	346	703602	32	8.2	5.93	10170	3	1	1	680.028	2037.06	3	2036.94	0.1247	1	14.68	0.029	K	CFIDHFLSMPDMNRVR	I	Carbamidomethyl (C)	0.1000000000000000.0	Cmpd 219, AutoMSn(680.0283), 16.2 min
9	KRY36956.1	Intron-binding protein aquarius [Trichinella spiralis]	346	703602	32	8.2	5.93	10172	1	1	1	680.047	2037.12	3	2036.94	0.1813	1	26.9	0.002	K	CFIDHFLSMPDMNRVR	I	Carbamidomethyl (C)	0.1000000000000000.0	Cmpd 249, AutoMSn(680.0471), 16.2 min
9	KRY36956.1	Intron-binding protein aquarius [Trichinella spiralis]	346	703602	32	8.2	5.93	10698	5	1	1	1084.72	2167.42	2	2167.1	0.3195	1	15.78	0.079	R	LKLESQQCIVADMITAFGK	V	Carbamidomethyl (C); Oxidation (M)	0.0000000100002000000.0	Cmpd 1055, AutoMSn(1084.7179), 34.6 min
9	KRY36956.1	Intron-binding protein aquarius [Trichinella spiralis]	346	703602	32	8.2	5.93	4954	8	1	0	544.313	2173.22	4	2173.04	0.1887	1	16	0.08	K	RCVYFEIDDLTGESLTQK	D	Carbamidomethyl (C)	0.010000000000000000.0	Cmpd 213, AutoMSn(544.3135), 17.4 min
9	KRY36956.1	Intron-binding protein aquarius [Trichinella spiralis]	346	703602	32	8.2	5.93	10792	9	1	0	731.974	2192.9	3	2193.19	-0.2932	0	15.6	0.029	K	NFAVRPIVLLEFSQYLER	F			Cmpd 13, AutoMSn(731.9744), 11.0 min
9	KRY36956.1	Intron-binding protein aquarius [Trichinella spiralis]	346	703602	32	8.2	5.93	11610	2	1	1	811.371	2431.09	3	2431.27	-0.1756	1	15.88	0.019	R	NNGDSQLLDGLMVLFWKAVVGR	K			Cmpd 54, AutoMSn(811.3715), 12.8 min
9	KRY36956.1	Intron-binding protein aquarius [Trichinella spiralis]	346	703602	32	8.2	5.93	12125	2	1	0	858.444	2572.31	3	2572.23	0.0801	0	14.53	0.025	K	SCYCCTLWSCNAVLILIDNLLR	K	Carbamidomethyl (C)	0.0000000001000000000000.0	Cmpd 423, AutoMSn(858.4443), 21.5 min
9	KRY36956.1	Intron-binding protein aquarius [Trichinella spiralis]	346	703602	32	8.2	5.93	8995	7	1	0	896.582	2686.72	3	2687.23	-0.5096	1	17.01	0.076	K	CEDRIDEFFGLLSELFNDPSWR	S			Cmpd 989, AutoMSn(896.5816), 34.5 min
9	KRY36956.1	Intron-binding protein aquarius [Trichinella spiralis]	346	703602	32	8.2	5.93	12445	2	1	0	904.458	2710.35	3	2710.32	0.0273	0	12.12	0.038	K	LLEMSNICMLSIGCLGIAVAINCEK	E	Carbamidomethyl (C); Oxidation (M)	0.0000000020000000000000100.0	Cmpd 590, AutoMSn(904.4576), 27.4 min
9	KRY36956.1	Intron-binding protein aquarius [Trichinella spiralis]	346	703602	32	8.2	5.93	12824	2	1	0	936.995	2807.96	3	2808.32	-0.3567	1	11.33	0.093	R	FIIIMSSDGCLYMEKMGQSQTIPK	Q	Carbamidomethyl (C); 2 Oxidation (M)	0.000000000100200200000000.0	Cmpd 829, AutoMSn(936.9952), 29.0 min
9	KRY36956.1	Intron-binding protein aquarius [Trichinella spiralis]	346	703602	32	8.2	5.93	12825	1	1	0	936.996	2807.97	3	2808.32	-0.3554	1	12.55	0.07	R	FIIIMSSDGCLYMEKMGQSQTIPK	Q	Carbamidomethyl (C); 2 Oxidation (M)	0.000000000100200200000000.0	Cmpd 826, AutoMSn(936.9957), 29.0 min
9	KRY36956.1	Intron-binding protein aquarius [Trichinella spiralis]	346	703602	32	8.2	5.93	12965	4	1	0	943.098	2826.27	3	2826.39	-0.1159	1	13.52	0.03	K	ADLLIFEHFCAWVEKFLQMDSLR	S	Oxidation (M)	0.00000000000000000020000.0	Cmpd 881, AutoMSn(943.0977), 31.9 min
9	KRY36956.1	Intron-binding protein aquarius [Trichinella spiralis]	346	703602	32	8.2	5.93	13122	5	1	1	955.5	2863.48	3	2863.38	0.0956	1	10.41	0.058	K	ITLWVGECSGDIMMVHSIHLYGRSK	R	2 Oxidation (M)	0.0000000000002200000000000.0	Cmpd 646, AutoMSn(955.4998), 26.6 min
9	KRY36956.1	Intron-binding protein aquarius [Trichinella spiralis]	346	703602	32	8.2	5.93	13145	6	1	0	958.118	2871.33	3	2871.39	-0.058	1	10.58	0.052	R	KSCYCCTLWSCNAVLILIDNLLR	K	4 Carbamidomethyl (C)	0.00101100001000000000000.0	Cmpd 397, AutoMSn(958.1181), 19.7 min
9	KRY36956.1	Intron-binding protein aquarius [Trichinella spiralis]	346	703602	32	8.2	5.93	13260	9	1	1	972.177	2913.51	3	2913.38	0.1287	1	11.12	0.052	K	QQCTMACVGLQKAELLMGAVCNFLR	L	3 Carbamidomethyl (C); Oxidation (M)	0.0010201000000000000010000.0	Cmpd 545, AutoMSn(972.1765), 24.9 min
9	KRY36956.1	Intron-binding protein aquarius [Trichinella spiralis]	346	703602	32	8.2	5.93	13312	6	1	0	977.138	2928.39	3	2928.19	0.1992	0	11.41	0.04	K	CHNNHDVVYVGNEEMFCQCTDTLK	E	2 Carbamidomethyl (C); Oxidation (M)	0.100000000000002010000000.0	Cmpd 484, AutoMSn(977.1382), 25.0 min
9	KRY36956.1	Intron-binding protein aquarius [Trichinella spiralis]	346	703602	32	8.2	5.93	13313	10	1	0	977.168	2928.48	3	2928.19	0.288	0	10.95	0.045	K	CHNNHDVVYVGNEEMFCQCTDTLK	E	2 Carbamidomethyl (C); Oxidation (M)	0.100000000000002000100000.0	Cmpd 612, AutoMSn(977.1678), 25.0 min	emPAI	0
10	KRY43094.1	Peroxidasin -like protein [Trichinella spiralis]	115	165950	9	8.5	8.22	3089	2	1	1	390.963	779.912	2	779.321	0.5912	0	11.68	0.16	R	CMHFAR	S	Oxidation (M)	0.020000.0	Cmpd 120, AutoMSn(390.9632), 13.3 min
10	KRY43094.1	Peroxidasin -like protein [Trichinella spiralis]	115	165950	9	8.5	8.22	3092	1	1	1	390.964	779.914	2	779.321	0.5938	0	18.37	0.034	R	CMHFAR	S	Oxidation (M)	0.020000.0	Cmpd 49, AutoMSn(390.9645), 13.3 min
10	KRY43094.1	Peroxidasin -like protein [Trichinella spiralis]	115	165950	9	8.5	8.22	5038	6	1	1	550.832	1099.65	2	1099.62	0.0267	0	11.97	0.069	K	IADVLLEATR	I			Cmpd 588, AutoMSn(550.8325), 23.9 min
10	KRY43094.1	Peroxidasin -like protein [Trichinella spiralis]	115	165950	9	8.5	8.22	5039	8	1	1	550.833	1099.65	2	1099.62	0.0276	0	10.17	0.11	K	IADVLLEATR	I			Cmpd 589, AutoMSn(550.8330), 24.0 min
10	KRY43094.1	Peroxidasin -like protein [Trichinella spiralis]	115	165950	9	8.5	8.22	5869	6	1	1	605.283	1208.55	2	1208.54	0.013	0	10.83	0.092	K	MDLTPWTDSK	F	Oxidation (M)	0.2000000000.0	Cmpd 53, AutoMSn(605.2830), 11.8 min
10	KRY43094.1	Peroxidasin -like protein [Trichinella spiralis]	115	165950	9	8.5	8.22	6242	2	1	0	633.821	1265.63	2	1265.55	0.0756	0	17.51	0.02	K	ASYNDDISEPR	K			Cmpd 386, AutoMSn(633.8213), 19.9 min
10	KRY43094.1	Peroxidasin -like protein [Trichinella spiralis]	115	165950	9	8.5	8.22	6651	2	1	1	677.39	1352.77	2	1352.66	0.105	1	12.34	0.068	K	MTMAKIICNNSK	N			Cmpd 812, AutoMSn(677.3905), 32.7 min
10	KRY43094.1	Peroxidasin -like protein [Trichinella spiralis]	115	165950	9	8.5	8.22	7034	8	1	0	474.929	1421.77	3	1421.63	0.1375	0	10.88	0.083	R	TMPAPAESCSLGSR	K	Oxidation (M)	0.02000000000000.0	Cmpd 227, AutoMSn(474.9291), 15.9 min
10	KRY43094.1	Peroxidasin -like protein [Trichinella spiralis]	115	165950	9	8.5	8.22	7484	1	1	0	740.428	1478.84	2	1478.65	0.1921	0	20.91	0.0087	R	TMPAPAESCSLGSR	K	Carbamidomethyl (C); Oxidation (M)	0.02000000100000.0	Cmpd 556, AutoMSn(740.4280), 28.3 min
10	KRY43094.1	Peroxidasin -like protein [Trichinella spiralis]	115	165950	9	8.5	8.22	7485	1	1	0	740.428	1478.84	2	1478.65	0.1921	0	18.94	0.014	R	TMPAPAESCSLGSR	K	Carbamidomethyl (C); Oxidation (M)	0.02000000100000.0	Cmpd 553, AutoMSn(740.4280), 28.3 min
10	KRY43094.1	Peroxidasin -like protein [Trichinella spiralis]	115	165950	9	8.5	8.22	7488	1	1	0	740.43	1478.85	2	1478.65	0.1969	0	19.46	0.012	R	TMPAPAESCSLGSR	K	Carbamidomethyl (C); Oxidation (M)	0.02000000100000.0	Cmpd 716, AutoMSn(740.4304), 28.2 min
10	KRY43094.1	Peroxidasin -like protein [Trichinella spiralis]	115	165950	9	8.5	8.22	7489	1	1	0	740.431	1478.85	2	1478.65	0.1977	0	18.09	0.017	R	TMPAPAESCSLGSR	K	Carbamidomethyl (C); Oxidation (M)	0.02000000100000.0	Cmpd 747, AutoMSn(740.4308), 28.2 min
10	KRY43094.1	Peroxidasin -like protein [Trichinella spiralis]	115	165950	9	8.5	8.22	7490	1	1	0	740.431	1478.85	2	1478.65	0.1983	0	18.38	0.016	R	TMPAPAESCSLGSR	K	Carbamidomethyl (C); Oxidation (M)	0.02000000100000.0	Cmpd 561, AutoMSn(740.4311), 28.4 min
10	KRY43094.1	Peroxidasin -like protein [Trichinella spiralis]	115	165950	9	8.5	8.22	7491	1	1	0	740.431	1478.85	2	1478.65	0.1987	0	29.32	0.0013	R	TMPAPAESCSLGSR	K	Carbamidomethyl (C); Oxidation (M)	0.02000000100000.0	Cmpd 722, AutoMSn(740.4313), 28.3 min
10	KRY43094.1	Peroxidasin -like protein [Trichinella spiralis]	115	165950	9	8.5	8.22	7492	1	1	0	740.432	1478.85	2	1478.65	0.199	0	25.2	0.0033	R	TMPAPAESCSLGSR	K	Carbamidomethyl (C); Oxidation (M)	0.02000000100000.0	Cmpd 694, AutoMSn(740.4314), 28.3 min
10	KRY43094.1	Peroxidasin -like protein [Trichinella spiralis]	115	165950	9	8.5	8.22	7493	1	1	0	740.432	1478.85	2	1478.65	0.1991	0	20.19	0.01	R	TMPAPAESCSLGSR	K	Carbamidomethyl (C); Oxidation (M)	0.02000000100000.0	Cmpd 776, AutoMSn(740.4315), 28.2 min
10	KRY43094.1	Peroxidasin -like protein [Trichinella spiralis]	115	165950	9	8.5	8.22	7494	1	1	0	740.432	1478.85	2	1478.65	0.1991	0	19.92	0.011	R	TMPAPAESCSLGSR	K	Carbamidomethyl (C); Oxidation (M)	0.02000000100000.0	Cmpd 748, AutoMSn(740.4315), 28.1 min
10	KRY43094.1	Peroxidasin -like protein [Trichinella spiralis]	115	165950	9	8.5	8.22	7495	1	1	0	740.432	1478.85	2	1478.65	0.1992	0	19.78	0.011	R	TMPAPAESCSLGSR	K	Carbamidomethyl (C); Oxidation (M)	0.02000000100000.0	Cmpd 773, AutoMSn(740.4315), 28.1 min
10	KRY43094.1	Peroxidasin -like protein [Trichinella spiralis]	115	165950	9	8.5	8.22	7496	1	1	0	740.432	1478.85	2	1478.65	0.1995	0	22.06	0.0068	R	TMPAPAESCSLGSR	K	Carbamidomethyl (C); Oxidation (M)	0.02000000100000.0	Cmpd 726, AutoMSn(740.4317), 28.1 min
10	KRY43094.1	Peroxidasin -like protein [Trichinella spiralis]	115	165950	9	8.5	8.22	7497	1	1	0	740.432	1478.85	2	1478.65	0.1997	0	25.44	0.0031	R	TMPAPAESCSLGSR	K	Carbamidomethyl (C); Oxidation (M)	0.02000000100000.0	Cmpd 750, AutoMSn(740.4318), 28.3 min
10	KRY43094.1	Peroxidasin -like protein [Trichinella spiralis]	115	165950	9	8.5	8.22	7498	1	1	0	740.432	1478.85	2	1478.65	0.2	0	20.08	0.011	R	TMPAPAESCSLGSR	K	Carbamidomethyl (C); Oxidation (M)	0.02000000100000.0	Cmpd 779, AutoMSn(740.4319), 28.3 min
10	KRY43094.1	Peroxidasin -like protein [Trichinella spiralis]	115	165950	9	8.5	8.22	7499	1	1	0	740.432	1478.85	2	1478.65	0.2	0	19.65	0.012	R	TMPAPAESCSLGSR	K	Carbamidomethyl (C); Oxidation (M)	0.02000000100000.0	Cmpd 679, AutoMSn(740.4319), 28.2 min
10	KRY43094.1	Peroxidasin -like protein [Trichinella spiralis]	115	165950	9	8.5	8.22	7500	1	1	0	740.432	1478.85	2	1478.65	0.2003	0	25.3	0.0032	R	TMPAPAESCSLGSR	K	Carbamidomethyl (C); Oxidation (M)	0.02000000100000.0	Cmpd 682, AutoMSn(740.4321), 28.3 min
10	KRY43094.1	Peroxidasin -like protein [Trichinella spiralis]	115	165950	9	8.5	8.22	7501	1	1	0	740.432	1478.85	2	1478.65	0.2003	0	19.83	0.011	R	TMPAPAESCSLGSR	K	Carbamidomethyl (C); Oxidation (M)	0.02000000100000.0	Cmpd 715, AutoMSn(740.4321), 28.3 min
10	KRY43094.1	Peroxidasin -like protein [Trichinella spiralis]	115	165950	9	8.5	8.22	7502	1	1	0	740.432	1478.85	2	1478.65	0.2004	0	25.23	0.0033	R	TMPAPAESCSLGSR	K	Carbamidomethyl (C); Oxidation (M)	0.02000000100000.0	Cmpd 753, AutoMSn(740.4322), 28.3 min
10	KRY43094.1	Peroxidasin -like protein [Trichinella spiralis]	115	165950	9	8.5	8.22	7503	1	1	0	740.432	1478.85	2	1478.65	0.2008	0	19.68	0.012	R	TMPAPAESCSLGSR	K	Carbamidomethyl (C); Oxidation (M)	0.02000000100000.0	Cmpd 710, AutoMSn(740.4323), 28.2 min
10	KRY43094.1	Peroxidasin -like protein [Trichinella spiralis]	115	165950	9	8.5	8.22	7504	1	1	0	740.433	1478.85	2	1478.65	0.201	0	19.55	0.012	R	TMPAPAESCSLGSR	K	Carbamidomethyl (C); Oxidation (M)	0.02000000100000.0	Cmpd 677, AutoMSn(740.4325), 28.2 min
10	KRY43094.1	Peroxidasin -like protein [Trichinella spiralis]	115	165950	9	8.5	8.22	7505	1	1	0	740.433	1478.85	2	1478.65	0.2012	0	24.18	0.0042	R	TMPAPAESCSLGSR	K	Carbamidomethyl (C); Oxidation (M)	0.02000000100000.0	Cmpd 719, AutoMSn(740.4325), 28.2 min
10	KRY43094.1	Peroxidasin -like protein [Trichinella spiralis]	115	165950	9	8.5	8.22	7506	1	1	0	740.433	1478.85	2	1478.65	0.2014	0	25.79	0.0029	R	TMPAPAESCSLGSR	K	Carbamidomethyl (C); Oxidation (M)	0.02000000100000.0	Cmpd 753, AutoMSn(740.4326), 28.3 min
10	KRY43094.1	Peroxidasin -like protein [Trichinella spiralis]	115	165950	9	8.5	8.22	7507	1	1	0	740.433	1478.85	2	1478.65	0.2015	0	20.23	0.01	R	TMPAPAESCSLGSR	K	Carbamidomethyl (C); Oxidation (M)	0.02000000100000.0	Cmpd 751, AutoMSn(740.4327), 28.2 min
10	KRY43094.1	Peroxidasin -like protein [Trichinella spiralis]	115	165950	9	8.5	8.22	7508	1	1	0	740.433	1478.85	2	1478.65	0.2025	0	17.62	0.019	R	TMPAPAESCSLGSR	K	Carbamidomethyl (C); Oxidation (M)	0.02000000100000.0	Cmpd 690, AutoMSn(740.4332), 28.3 min
10	KRY43094.1	Peroxidasin -like protein [Trichinella spiralis]	115	165950	9	8.5	8.22	7509	1	1	0	740.433	1478.85	2	1478.65	0.2026	0	17.32	0.02	R	TMPAPAESCSLGSR	K	Carbamidomethyl (C); Oxidation (M)	0.02000000100000.0	Cmpd 787, AutoMSn(740.4332), 28.1 min
10	KRY43094.1	Peroxidasin -like protein [Trichinella spiralis]	115	165950	9	8.5	8.22	7510	1	1	0	740.433	1478.85	2	1478.65	0.2027	0	18.36	0.016	R	TMPAPAESCSLGSR	K	Carbamidomethyl (C); Oxidation (M)	0.02000000100000.0	Cmpd 687, AutoMSn(740.4333), 28.2 min
10	KRY43094.1	Peroxidasin -like protein [Trichinella spiralis]	115	165950	9	8.5	8.22	7511	1	1	0	740.433	1478.85	2	1478.65	0.2028	0	22.99	0.0055	R	TMPAPAESCSLGSR	K	Carbamidomethyl (C); Oxidation (M)	0.02000000100000.0	Cmpd 732, AutoMSn(740.4334), 28.2 min
10	KRY43094.1	Peroxidasin -like protein [Trichinella spiralis]	115	165950	9	8.5	8.22	7512	1	1	0	740.434	1478.85	2	1478.65	0.2033	0	19.82	0.012	R	TMPAPAESCSLGSR	K	Carbamidomethyl (C); Oxidation (M)	0.02000000100000.0	Cmpd 713, AutoMSn(740.4336), 28.2 min
10	KRY43094.1	Peroxidasin -like protein [Trichinella spiralis]	115	165950	9	8.5	8.22	7513	1	1	0	740.434	1478.85	2	1478.65	0.2033	0	20.18	0.011	R	TMPAPAESCSLGSR	K	Carbamidomethyl (C); Oxidation (M)	0.02000000100000.0	Cmpd 780, AutoMSn(740.4336), 28.2 min
10	KRY43094.1	Peroxidasin -like protein [Trichinella spiralis]	115	165950	9	8.5	8.22	7514	1	1	0	740.434	1478.85	2	1478.65	0.2041	0	20.25	0.01	R	TMPAPAESCSLGSR	K	Carbamidomethyl (C); Oxidation (M)	0.02000000100000.0	Cmpd 783, AutoMSn(740.4340), 28.2 min
10	KRY43094.1	Peroxidasin -like protein [Trichinella spiralis]	115	165950	9	8.5	8.22	7515	1	1	0	740.434	1478.85	2	1478.65	0.2041	0	20.17	0.011	R	TMPAPAESCSLGSR	K	Carbamidomethyl (C); Oxidation (M)	0.02000000100000.0	Cmpd 729, AutoMSn(740.4340), 28.2 min
10	KRY43094.1	Peroxidasin -like protein [Trichinella spiralis]	115	165950	9	8.5	8.22	7516	1	1	0	740.434	1478.85	2	1478.65	0.2043	0	22.96	0.0056	R	TMPAPAESCSLGSR	K	Carbamidomethyl (C); Oxidation (M)	0.02000000100000.0	Cmpd 786, AutoMSn(740.4341), 28.3 min
10	KRY43094.1	Peroxidasin -like protein [Trichinella spiralis]	115	165950	9	8.5	8.22	7517	1	1	0	740.434	1478.85	2	1478.65	0.2049	0	20.3	0.01	R	TMPAPAESCSLGSR	K	Carbamidomethyl (C); Oxidation (M)	0.02000000100000.0	Cmpd 790, AutoMSn(740.4344), 28.2 min
10	KRY43094.1	Peroxidasin -like protein [Trichinella spiralis]	115	165950	9	8.5	8.22	7518	1	1	0	740.435	1478.86	2	1478.65	0.2064	0	20.37	0.01	R	TMPAPAESCSLGSR	K	Carbamidomethyl (C); Oxidation (M)	0.02000000100000.0	Cmpd 793, AutoMSn(740.4352), 28.2 min
10	KRY43094.1	Peroxidasin -like protein [Trichinella spiralis]	115	165950	9	8.5	8.22	7519	1	1	0	493.96	1478.86	3	1478.65	0.2085	0	22.34	0.0065	R	TMPAPAESCSLGSR	K	Carbamidomethyl (C); Oxidation (M)	0.02000000100000.0	Cmpd 737, AutoMSn(493.9599), 28.3 min
10	KRY43094.1	Peroxidasin -like protein [Trichinella spiralis]	115	165950	9	8.5	8.22	7520	1	1	0	493.96	1478.86	3	1478.65	0.2089	0	33.71	0.00048	R	TMPAPAESCSLGSR	K	Carbamidomethyl (C); Oxidation (M)	0.02000000100000.0	Cmpd 789, AutoMSn(493.9600), 28.4 min
10	KRY43094.1	Peroxidasin -like protein [Trichinella spiralis]	115	165950	9	8.5	8.22	7521	1	1	0	493.96	1478.86	3	1478.65	0.2092	0	26.46	0.0025	R	TMPAPAESCSLGSR	K	Carbamidomethyl (C); Oxidation (M)	0.02000000100000.0	Cmpd 787, AutoMSn(493.9601), 28.3 min
10	KRY43094.1	Peroxidasin -like protein [Trichinella spiralis]	115	165950	9	8.5	8.22	7522	1	1	0	493.96	1478.86	3	1478.65	0.2096	0	25.02	0.0035	R	TMPAPAESCSLGSR	K	Carbamidomethyl (C); Oxidation (M)	0.02000000100000.0	Cmpd 785, AutoMSn(493.9603), 28.2 min
10	KRY43094.1	Peroxidasin -like protein [Trichinella spiralis]	115	165950	9	8.5	8.22	7523	1	1	0	493.96	1478.86	3	1478.65	0.2097	0	26.74	0.0024	R	TMPAPAESCSLGSR	K	Carbamidomethyl (C); Oxidation (M)	0.02000000100000.0	Cmpd 795, AutoMSn(493.9603), 28.2 min
10	KRY43094.1	Peroxidasin -like protein [Trichinella spiralis]	115	165950	9	8.5	8.22	9978	9	1	1	1001.09	2000.17	2	1999.98	0.1905	1	12.02	0.076	R	LKDMFFNITPLNDFNR	G	Oxidation (M)	0.0002000000000000.0	Cmpd 731, AutoMSn(1001.0938), 28.6 min
10	KRY43094.1	Peroxidasin -like protein [Trichinella spiralis]	115	165950	9	8.5	8.22	11194	6	0	1	763.056	2286.15	3	2286.09	0.0511	1	11.14	0.059	R	KQSNQVNSFLDASPIYGSMGK	R	Oxidation (M)	0.000000000000000000200.0	Cmpd 457, AutoMSn(763.0560), 21.6 min
10	KRY43094.1	Peroxidasin -like protein [Trichinella spiralis]	115	165950	9	8.5	8.22	12294	2	1	0	881.415	2641.22	3	2641.28	-0.0585	1	11.13	0.05	K	LSLMVAQWANMIYNDMARIGSNK	N	Oxidation (M)	0.00020000000000000000000.0	Cmpd 467, AutoMSn(881.4149), 22.5 min	emPAI	0.04
11	XP_003381745.1	hypothetical protein Tsp_07425 [Trichinella spiralis]	44	14465	2	11	9.4	3102	1	1	1	393.247	784.48	2	784.481	-0.0009	0	30.73	0.00088	K	TPILVSR	D			Cmpd 177, AutoMSn(393.2472), 15.3 min
11	XP_003381745.1	hypothetical protein Tsp_07425 [Trichinella spiralis]	44	14465	2	11	9.4	3103	1	1	1	393.248	784.481	2	784.481	0.0004	0	34.29	0.00039	K	TPILVSR	D			Cmpd 174, AutoMSn(393.2478), 15.2 min
11	XP_003381745.1	hypothetical protein Tsp_07425 [Trichinella spiralis]	44	14465	2	11	9.4	3104	2	1	1	393.248	784.481	2	784.481	0.0006	0	24.01	0.0042	K	TPILVSR	D			Cmpd 179, AutoMSn(393.2479), 15.4 min
11	XP_003381745.1	hypothetical protein Tsp_07425 [Trichinella spiralis]	44	14465	2	11	9.4	3534	9	1	1	439.761	877.507	2	877.422	0.0858	0	21.36	0.01	K	IDCTLEK	Q	Carbamidomethyl (C)	0.0010000.0	Cmpd 75, AutoMSn(439.7609), 12.1 min	emPAI	0.24
12	KRY32860.1	Leucine-rich repeat-containing protein let-4 [Trichinella spiralis]	83	256496	6	3.7	7.9	3102	3	0	0	393.247	784.48	2	784.506	-0.026	0	28.55	0.0015	K	TIPTLLK	N			Cmpd 177, AutoMSn(393.2472), 15.3 min
12	KRY32860.1	Leucine-rich repeat-containing protein let-4 [Trichinella spiralis]	83	256496	6	3.7	7.9	3103	3	0	0	393.248	784.481	2	784.506	-0.0248	0	32.82	0.00055	K	TIPTLLK	N			Cmpd 174, AutoMSn(393.2478), 15.2 min
12	KRY32860.1	Leucine-rich repeat-containing protein let-4 [Trichinella spiralis]	83	256496	6	3.7	7.9	3104	3	0	0	393.248	784.481	2	784.506	-0.0245	0	22.49	0.0059	K	TIPTLLK	N			Cmpd 179, AutoMSn(393.2479), 15.4 min
12	KRY32860.1	Leucine-rich repeat-containing protein let-4 [Trichinella spiralis]	83	256496	6	3.7	7.9	5330	3	1	1	561.3	1120.58	2	1120.55	0.0334	0	11.52	0.081	R	NIDQGTFQAK	I			Cmpd 262, AutoMSn(561.2996), 18.3 min
12	KRY32860.1	Leucine-rich repeat-containing protein let-4 [Trichinella spiralis]	83	256496	6	3.7	7.9	5403	1	1	1	1127.17	1126.16	1	1126.68	-0.5195	1	19.23	0.024	K	VQVIALSRNK	L			Cmpd 821, AutoMSn(1127.1700), 29.9 min
12	KRY32860.1	Leucine-rich repeat-containing protein let-4 [Trichinella spiralis]	83	256496	6	3.7	7.9	9328	3	1	1	628.313	1881.92	3	1881.94	-0.0196	1	14.19	0.034	K	SLKQMMLVQVNETMAK	A	2 Oxidation (M)	0.0000220000000000.0	Cmpd 34, AutoMSn(628.3128), 12.6 min
12	KRY32860.1	Leucine-rich repeat-containing protein let-4 [Trichinella spiralis]	83	256496	6	3.7	7.9	9329	2	1	1	628.314	1881.92	3	1881.94	-0.015	1	11.81	0.059	K	SLKQMMLVQVNETMAK	A	2 Oxidation (M)	0.0000220000000000.0	Cmpd 41, AutoMSn(628.3143), 12.8 min
12	KRY32860.1	Leucine-rich repeat-containing protein let-4 [Trichinella spiralis]	83	256496	6	3.7	7.9	9330	1	1	1	628.315	1881.92	3	1881.94	-0.0119	1	17.17	0.017	K	SLKQMMLVQVNETMAK	A	2 Oxidation (M)	0.0000200000000200.0	Cmpd 36, AutoMSn(628.3154), 12.7 min
12	KRY32860.1	Leucine-rich repeat-containing protein let-4 [Trichinella spiralis]	83	256496	6	3.7	7.9	11219	1	1	1	764.591	2290.75	3	2291.13	-0.374	0	15.69	0.04	R	WLNENPDIVIDAPGNPPTVCK	K			Cmpd 481, AutoMSn(764.5912), 22.9 min
12	KRY32860.1	Leucine-rich repeat-containing protein let-4 [Trichinella spiralis]	83	256496	6	3.7	7.9	11409	1	1	0	1191.59	2381.17	2	2381.11	0.0636	0	13.48	0.033	R	IQMIENNMGIFIPNSADEVCK	K	Oxidation (M)	0.000000020000000000000.0	Cmpd 934, AutoMSn(1191.5923), 32.8 min	emPAI	0.01
13	KRY37099.1	Long-chain fatty acid transport protein 1 [Trichinella spiralis]	71	77353	5	8.2	8.73	3917	2	1	1	475.913	949.81	2	950.453	-0.6428	0	19.06	0.031	K	EALPCFSK	Q	Carbamidomethyl (C)	0.00001000.0	Cmpd 192, AutoMSn(475.9125), 15.9 min
13	KRY37099.1	Long-chain fatty acid transport protein 1 [Trichinella spiralis]	71	77353	5	8.2	8.73	3929	1	1	1	476.265	950.516	2	950.453	0.0628	0	30.91	0.001	K	EALPCFSK	Q	Carbamidomethyl (C)	0.00001000.0	Cmpd 221, AutoMSn(476.2652), 15.6 min
13	KRY37099.1	Long-chain fatty acid transport protein 1 [Trichinella spiralis]	71	77353	5	8.2	8.73	3930	1	1	1	476.265	950.516	2	950.453	0.0631	0	23.2	0.0059	K	EALPCFSK	Q	Carbamidomethyl (C)	0.00001000.0	Cmpd 108, AutoMSn(476.2654), 15.9 min
13	KRY37099.1	Long-chain fatty acid transport protein 1 [Trichinella spiralis]	71	77353	5	8.2	8.73	3931	1	1	1	476.266	950.518	2	950.453	0.0644	0	23.2	0.0059	K	EALPCFSK	Q	Carbamidomethyl (C)	0.00001000.0	Cmpd 154, AutoMSn(476.2661), 15.8 min
13	KRY37099.1	Long-chain fatty acid transport protein 1 [Trichinella spiralis]	71	77353	5	8.2	8.73	3932	1	1	1	476.266	950.518	2	950.453	0.065	0	30.63	0.0011	K	EALPCFSK	Q	Carbamidomethyl (C)	0.00001000.0	Cmpd 160, AutoMSn(476.2663), 15.9 min
13	KRY37099.1	Long-chain fatty acid transport protein 1 [Trichinella spiralis]	71	77353	5	8.2	8.73	3933	1	1	1	476.267	950.519	2	950.453	0.0654	0	30.65	0.0011	K	EALPCFSK	Q	Carbamidomethyl (C)	0.00001000.0	Cmpd 156, AutoMSn(476.2666), 15.9 min
13	KRY37099.1	Long-chain fatty acid transport protein 1 [Trichinella spiralis]	71	77353	5	8.2	8.73	3934	1	1	1	476.267	950.519	2	950.453	0.0657	0	30.8	0.001	K	EALPCFSK	Q	Carbamidomethyl (C)	0.00001000.0	Cmpd 169, AutoMSn(476.2667), 15.8 min
13	KRY37099.1	Long-chain fatty acid transport protein 1 [Trichinella spiralis]	71	77353	5	8.2	8.73	3936	1	1	1	476.267	950.519	2	950.453	0.0663	0	30.96	0.00099	K	EALPCFSK	Q	Carbamidomethyl (C)	0.00001000.0	Cmpd 201, AutoMSn(476.2670), 15.8 min
13	KRY37099.1	Long-chain fatty acid transport protein 1 [Trichinella spiralis]	71	77353	5	8.2	8.73	3937	1	1	1	476.267	950.519	2	950.453	0.0664	0	30.2	0.0012	K	EALPCFSK	Q	Carbamidomethyl (C)	0.00001000.0	Cmpd 194, AutoMSn(476.2670), 15.7 min
13	KRY37099.1	Long-chain fatty acid transport protein 1 [Trichinella spiralis]	71	77353	5	8.2	8.73	3938	1	1	1	476.267	950.52	2	950.453	0.0665	0	31.12	0.00095	K	EALPCFSK	Q	Carbamidomethyl (C)	0.00001000.0	Cmpd 226, AutoMSn(476.2671), 15.7 min
13	KRY37099.1	Long-chain fatty acid transport protein 1 [Trichinella spiralis]	71	77353	5	8.2	8.73	3939	1	1	1	476.267	950.52	2	950.453	0.0669	0	31.16	0.00094	K	EALPCFSK	Q	Carbamidomethyl (C)	0.00001000.0	Cmpd 167, AutoMSn(476.2673), 15.8 min
13	KRY37099.1	Long-chain fatty acid transport protein 1 [Trichinella spiralis]	71	77353	5	8.2	8.73	3940	1	1	1	476.267	950.52	2	950.453	0.067	0	31.2	0.00093	K	EALPCFSK	Q	Carbamidomethyl (C)	0.00001000.0	Cmpd 223, AutoMSn(476.2674), 15.7 min
13	KRY37099.1	Long-chain fatty acid transport protein 1 [Trichinella spiralis]	71	77353	5	8.2	8.73	3941	1	1	1	476.268	950.521	2	950.453	0.0678	0	30.46	0.0011	K	EALPCFSK	Q	Carbamidomethyl (C)	0.00001000.0	Cmpd 197, AutoMSn(476.2677), 15.8 min
13	KRY37099.1	Long-chain fatty acid transport protein 1 [Trichinella spiralis]	71	77353	5	8.2	8.73	3944	1	1	1	476.517	951.02	2	950.453	0.5664	0	19.43	0.026	K	EALPCFSK	Q	Carbamidomethyl (C)	0.00001000.0	Cmpd 189, AutoMSn(476.5171), 15.8 min
13	KRY37099.1	Long-chain fatty acid transport protein 1 [Trichinella spiralis]	71	77353	5	8.2	8.73	6901	5	1	1	463.559	1387.65	3	1387.71	-0.0603	1	10.56	0.095	K	HGVRLMYGNGLR	I	Oxidation (M)	0.000002000000.0	Cmpd 103, AutoMSn(463.5586), 13.5 min
13	KRY37099.1	Long-chain fatty acid transport protein 1 [Trichinella spiralis]	71	77353	5	8.2	8.73	4319	5	1	1	492.299	1473.88	3	1474.6	-0.7247	0	12.06	0.22	R	CTAAQYIGEMCR	Y	2 Carbamidomethyl (C); Oxidation (M)	0.100000000210.0	Cmpd 343, AutoMSn(492.2991), 23.3 min
13	KRY37099.1	Long-chain fatty acid transport protein 1 [Trichinella spiralis]	71	77353	5	8.2	8.73	9256	7	1	1	622.932	1865.77	3	1865.04	0.7348	1	14.21	0.043	R	YFLMALGVHLAFSIRK	S			Cmpd 600, AutoMSn(622.9317), 25.2 min
13	KRY37099.1	Long-chain fatty acid transport protein 1 [Trichinella spiralis]	71	77353	5	8.2	8.73	11527	1	1	1	804.895	2411.66	3	2411.18	0.4845	1	17.05	0.027	R	CTAAQYIGEMCRYLLLQPPK	E	2 Carbamidomethyl (C)	0.10000000001000000000.0	Cmpd 339, AutoMSn(804.8954), 21.5 min	emPAI	0.04
14	XP_003374494.1	putative PH domain protein [Trichinella spiralis]	100	107834	8	8.6	8.96	3275	1	1	1	834.577	833.569	1	833.403	0.1661	0	20.09	0.015	R	AVTDSWR	L			Cmpd 1012, AutoMSn(834.5766), 34.2 min
14	XP_003374494.1	putative PH domain protein [Trichinella spiralis]	100	107834	8	8.6	8.96	4354	1	0	0	495.753	989.491	2	989.602	-0.1109	1	28.81	0.0017	K	VSKLAGLFR	F			Cmpd 32, AutoMSn(495.7529), 14.1 min
14	XP_003374494.1	putative PH domain protein [Trichinella spiralis]	100	107834	8	8.6	8.96	4355	1	1	0	495.753	989.492	2	989.602	-0.11	1	29.12	0.0016	K	VSKLAGLFR	F			Cmpd 121, AutoMSn(495.7534), 14.0 min
14	XP_003374494.1	putative PH domain protein [Trichinella spiralis]	100	107834	8	8.6	8.96	4356	1	0	0	495.754	989.493	2	989.602	-0.1094	1	31.62	0.00087	K	VSKLAGLFR	F			Cmpd 124, AutoMSn(495.7537), 14.1 min
14	XP_003374494.1	putative PH domain protein [Trichinella spiralis]	100	107834	8	8.6	8.96	4357	1	0	0	495.754	989.494	2	989.602	-0.1082	1	35.27	0.00038	K	VSKLAGLFR	F			Cmpd 127, AutoMSn(495.7543), 14.1 min
14	XP_003374494.1	putative PH domain protein [Trichinella spiralis]	100	107834	8	8.6	8.96	4358	1	1	1	495.755	989.495	2	989.504	-0.0098	1	28.7	0.0017	R	RAVTDSWR	L			Cmpd 30, AutoMSn(495.7545), 14.1 min
14	XP_003374494.1	putative PH domain protein [Trichinella spiralis]	100	107834	8	8.6	8.96	4359	1	0	0	495.755	989.496	2	989.602	-0.1063	1	29.39	0.0015	K	VSKLAGLFR	F			Cmpd 33, AutoMSn(495.7552), 14.1 min
14	XP_003374494.1	putative PH domain protein [Trichinella spiralis]	100	107834	8	8.6	8.96	4360	4	1	0	330.839	989.496	3	989.602	-0.1061	1	25.48	0.0036	K	VSKLAGLFR	F			Cmpd 126, AutoMSn(330.8393), 14.1 min
14	XP_003374494.1	putative PH domain protein [Trichinella spiralis]	100	107834	8	8.6	8.96	4935	3	1	0	542.233	1082.45	2	1082.5	-0.048	0	11.99	0.066	R	FQRPMSSCK	W			Cmpd 96, AutoMSn(542.2333), 12.6 min
14	XP_003374494.1	putative PH domain protein [Trichinella spiralis]	100	107834	8	8.6	8.96	5786	5	1	0	599.881	1197.75	2	1197.63	0.1195	1	10.68	0.11	R	NMPIEPRGLR	S	Oxidation (M)	0.0200000000.0	Cmpd 359, AutoMSn(599.8814), 20.7 min
14	XP_003374494.1	putative PH domain protein [Trichinella spiralis]	100	107834	8	8.6	8.96	6896	5	1	0	692.896	1383.78	2	1383.6	0.1756	0	10.82	0.089	R	SNSGSFGSGDSLNR	S			Cmpd 799, AutoMSn(692.8958), 30.2 min
14	XP_003374494.1	putative PH domain protein [Trichinella spiralis]	100	107834	8	8.6	8.96	8824	10	1	1	580.626	1738.86	3	1738.81	0.0453	0	11.46	0.063	K	FWHVMLPFWASMR	R	2 Oxidation (M)	0.0000200000020.0	Cmpd 494, AutoMSn(580.6261), 22.3 min
14	XP_003374494.1	putative PH domain protein [Trichinella spiralis]	100	107834	8	8.6	8.96	11265	10	1	0	770.569	2308.68	3	2309.03	-0.3473	1	11.97	0.099	R	FFHSDMNFITKFPLSECCK	S	Oxidation (M)	0.0000020000000000000.0	Cmpd 597, AutoMSn(770.5688), 26.3 min	emPAI	0.03
15	XP_003366234.1	conserved hypothetical protein [Trichinella spiralis]	40	13988	2	23.6	9.43	4354	1	0	1	495.753	989.491	2	989.508	-0.017	1	28.81	0.0017	R	WKLWSDR	S			Cmpd 32, AutoMSn(495.7529), 14.1 min
15	XP_003366234.1	conserved hypothetical protein [Trichinella spiralis]	40	13988	2	23.6	9.43	4355	1	0	1	495.753	989.492	2	989.508	-0.0161	1	29.12	0.0016	R	WKLWSDR	S			Cmpd 121, AutoMSn(495.7534), 14.0 min
15	XP_003366234.1	conserved hypothetical protein [Trichinella spiralis]	40	13988	2	23.6	9.43	4356	1	0	1	495.754	989.493	2	989.508	-0.0155	1	31.62	0.00087	R	WKLWSDR	S			Cmpd 124, AutoMSn(495.7537), 14.1 min
15	XP_003366234.1	conserved hypothetical protein [Trichinella spiralis]	40	13988	2	23.6	9.43	4357	1	0	1	495.754	989.494	2	989.508	-0.0143	1	35.27	0.00038	R	WKLWSDR	S			Cmpd 127, AutoMSn(495.7543), 14.1 min
15	XP_003366234.1	conserved hypothetical protein [Trichinella spiralis]	40	13988	2	23.6	9.43	4359	1	0	1	495.755	989.496	2	989.508	-0.0124	1	29.39	0.0015	R	WKLWSDR	S			Cmpd 33, AutoMSn(495.7552), 14.1 min
15	XP_003366234.1	conserved hypothetical protein [Trichinella spiralis]	40	13988	2	23.6	9.43	4360	1	0	1	330.839	989.496	3	989.508	-0.0122	1	28.5	0.0018	R	WKLWSDR	S			Cmpd 126, AutoMSn(330.8393), 14.1 min
15	XP_003366234.1	conserved hypothetical protein [Trichinella spiralis]	40	13988	2	23.6	9.43	12326	1	1	1	885.238	2652.69	3	2652.26	0.4305	1	17.78	0.021	R	TAFTSPSWAISIFNCWRIMSYR	R	Oxidation (M)	0.0000000000000000002000.0	Cmpd 524, AutoMSn(885.2380), 23.1 min	emPAI	0.24
16	KRY37146.1	Coiled-coil domain-containing protein -like protein [Trichinella spiralis]	60	73209	4	9.9	7.25	7910	5	1	0	520.651	1558.93	3	1559.69	-0.7632	0	13.95	0.05	K	LFCFESISMPAGCR	T			Cmpd 993, AutoMSn(520.6507), 37.2 min
16	KRY37146.1	Coiled-coil domain-containing protein -like protein [Trichinella spiralis]	60	73209	4	9.9	7.25	10412	2	1	0	1048.48	2094.94	2	2095.1	-0.1626	1	11.65	0.059	R	SWIYFKNCQQLLLAVNR	R			Cmpd 620, AutoMSn(1048.4778), 24.5 min
16	KRY37146.1	Coiled-coil domain-containing protein -like protein [Trichinella spiralis]	60	73209	4	9.9	7.25	10414	2	1	0	1048.48	2094.94	2	2095.1	-0.1608	1	12.03	0.054	R	SWIYFKNCQQLLLAVNR	R			Cmpd 617, AutoMSn(1048.4787), 24.5 min
16	KRY37146.1	Coiled-coil domain-containing protein -like protein [Trichinella spiralis]	60	73209	4	9.9	7.25	10415	1	1	0	1048.48	2094.95	2	2095.1	-0.1561	1	30.15	0.00083	R	SWIYFKNCQQLLLAVNR	R			Cmpd 626, AutoMSn(1048.4811), 24.5 min
16	KRY37146.1	Coiled-coil domain-containing protein -like protein [Trichinella spiralis]	60	73209	4	9.9	7.25	10417	1	1	0	1048.48	2094.95	2	2095.1	-0.1556	1	25.64	0.0023	R	SWIYFKNCQQLLLAVNR	R			Cmpd 621, AutoMSn(1048.4813), 24.4 min
16	KRY37146.1	Coiled-coil domain-containing protein -like protein [Trichinella spiralis]	60	73209	4	9.9	7.25	11701	8	1	1	819.581	2455.72	3	2455.2	0.5252	1	13.61	0.062	K	HAAQQHSEHSTLKNQDGILEGR	H			Cmpd 554, AutoMSn(819.5808), 26.6 min
16	KRY37146.1	Coiled-coil domain-containing protein -like protein [Trichinella spiralis]	60	73209	4	9.9	7.25	12038	8	1	0	1276.6	2551.18	2	2551.12	0.054	1	13.85	0.03	K	SCSSSEPLKLFCFESISMPAGCR	T	Carbamidomethyl (C); Oxidation (M)	0.00000000000000000200010.0	Cmpd 726, AutoMSn(1276.5950), 27.6 min	emPAI	0.04
17	KRY36525.1	hypothetical protein T01_16145 [Trichinella spiralis]	29	12971	1	8.4	7.68	4354	3	0	1	495.753	989.491	2	989.522	-0.0303	0	28.23	0.0019	R	VSAGLCDVVK	T			Cmpd 32, AutoMSn(495.7529), 14.1 min
17	KRY36525.1	hypothetical protein T01_16145 [Trichinella spiralis]	29	12971	1	8.4	7.68	4355	3	0	1	495.753	989.492	2	989.522	-0.0294	0	25.05	0.004	R	VSAGLCDVVK	T			Cmpd 121, AutoMSn(495.7534), 14.0 min
17	KRY36525.1	hypothetical protein T01_16145 [Trichinella spiralis]	29	12971	1	8.4	7.68	4356	3	0	1	495.754	989.493	2	989.522	-0.0288	0	27.26	0.0024	R	VSAGLCDVVK	T			Cmpd 124, AutoMSn(495.7537), 14.1 min
17	KRY36525.1	hypothetical protein T01_16145 [Trichinella spiralis]	29	12971	1	8.4	7.68	4357	3	0	1	495.754	989.494	2	989.522	-0.0276	0	28.26	0.0019	R	VSAGLCDVVK	T			Cmpd 127, AutoMSn(495.7543), 14.1 min
17	KRY36525.1	hypothetical protein T01_16145 [Trichinella spiralis]	29	12971	1	8.4	7.68	4359	3	0	1	495.755	989.496	2	989.522	-0.0257	0	28.81	0.0017	R	VSAGLCDVVK	T			Cmpd 33, AutoMSn(495.7552), 14.1 min
17	KRY36525.1	hypothetical protein T01_16145 [Trichinella spiralis]	29	12971	1	8.4	7.68	4360	2	0	1	330.839	989.496	3	989.522	-0.0255	0	27.9	0.0021	R	VSAGLCDVVK	T			Cmpd 126, AutoMSn(330.8393), 14.1 min	emPAI	0.26
18	KRY41817.1	hypothetical protein T01_5853, partial [Trichinella spiralis]	48	36142	3	11.4	9.07	2727	1	1	0	705.495	704.487	1	704.334	0.1534	0	16.57	0.036	K	VSADADK	R			Cmpd 929, AutoMSn(705.4948), 34.2 min
18	KRY41817.1	hypothetical protein T01_5853, partial [Trichinella spiralis]	48	36142	3	11.4	9.07	4523	1	1	1	510.772	1019.53	2	1019.6	-0.0725	0	27.8	0.0021	K	LSVFLSIGGK	R			Cmpd 109, AutoMSn(510.7718), 13.7 min
18	KRY41817.1	hypothetical protein T01_5853, partial [Trichinella spiralis]	48	36142	3	11.4	9.07	10695	2	1	0	723.357	2167.05	3	2167.07	-0.0146	1	14.39	0.03	K	KVLTFQMAQEEALSAEAACK	H			Cmpd 442, AutoMSn(723.3575), 22.0 min	emPAI	0.09
19	KRY38021.1	Protein CLEC16A [Trichinella spiralis]	107	239233	9	6.2	6.08	5783	7	1	1	400.253	1197.74	3	1197.6	0.1376	0	10.32	0.12	K	LDIASDPPQSR	L			Cmpd 364, AutoMSn(400.2528), 20.8 min
19	KRY38021.1	Protein CLEC16A [Trichinella spiralis]	107	239233	9	6.2	6.08	5784	1	1	1	400.253	1197.74	3	1197.6	0.1385	0	18.23	0.019	K	LDIASDPPQSR	L			Cmpd 362, AutoMSn(400.2531), 20.8 min
19	KRY38021.1	Protein CLEC16A [Trichinella spiralis]	107	239233	9	6.2	6.08	5786	1	0	1	599.881	1197.75	2	1197.6	0.1494	0	24.4	0.0049	K	LDIASDPPQSR	L			Cmpd 359, AutoMSn(599.8814), 20.7 min
19	KRY38021.1	Protein CLEC16A [Trichinella spiralis]	107	239233	9	6.2	6.08	6300	3	1	0	432.221	1293.64	3	1293.68	-0.042	1	12.07	0.069	K	RFFELIDQAR	L			Cmpd 318, AutoMSn(432.2209), 18.4 min
19	KRY38021.1	Protein CLEC16A [Trichinella spiralis]	107	239233	9	6.2	6.08	6969	3	1	0	469.206	1404.6	3	1404.66	-0.0672	0	11.06	0.092	K	HLSSNVETFSER	L			Cmpd 48, AutoMSn(469.2060), 11.5 min
19	KRY38021.1	Protein CLEC16A [Trichinella spiralis]	107	239233	9	6.2	6.08	6970	1	1	0	469.207	1404.6	3	1404.66	-0.0656	0	22.63	0.0064	K	HLSSNVETFSER	L			Cmpd 51, AutoMSn(469.2065), 11.6 min
19	KRY38021.1	Protein CLEC16A [Trichinella spiralis]	107	239233	9	6.2	6.08	7135	1	1	0	720.79	1439.56	2	1439.68	-0.1174	0	24.83	0.0044	K	YEIETEFPADVK	R			Cmpd 18, AutoMSn(720.7896), 12.2 min
19	KRY38021.1	Protein CLEC16A [Trichinella spiralis]	107	239233	9	6.2	6.08	7137	1	1	0	720.79	1439.57	2	1439.68	-0.1161	0	23.16	0.0065	K	YEIETEFPADVK	R			Cmpd 22, AutoMSn(720.7902), 12.3 min
19	KRY38021.1	Protein CLEC16A [Trichinella spiralis]	107	239233	9	6.2	6.08	7138	1	1	0	720.791	1439.57	2	1439.68	-0.1154	0	24.76	0.0045	K	YEIETEFPADVK	R			Cmpd 61, AutoMSn(720.7906), 12.2 min
19	KRY38021.1	Protein CLEC16A [Trichinella spiralis]	107	239233	9	6.2	6.08	7139	1	1	0	720.791	1439.57	2	1439.68	-0.1153	0	21.62	0.0093	K	YEIETEFPADVK	R			Cmpd 21, AutoMSn(720.7907), 12.3 min
19	KRY38021.1	Protein CLEC16A [Trichinella spiralis]	107	239233	9	6.2	6.08	7140	2	1	0	720.791	1439.57	2	1439.68	-0.1151	0	15.41	0.038	K	YEIETEFPADVK	R			Cmpd 16, AutoMSn(720.7907), 12.4 min
19	KRY38021.1	Protein CLEC16A [Trichinella spiralis]	107	239233	9	6.2	6.08	7142	1	1	0	720.791	1439.57	2	1439.68	-0.1138	0	26.63	0.0029	K	YEIETEFPADVK	R			Cmpd 79, AutoMSn(720.7914), 12.2 min
19	KRY38021.1	Protein CLEC16A [Trichinella spiralis]	107	239233	9	6.2	6.08	7143	2	1	0	720.791	1439.57	2	1439.68	-0.1138	0	23.22	0.0063	K	YEIETEFPADVK	R			Cmpd 17, AutoMSn(720.7914), 12.2 min
19	KRY38021.1	Protein CLEC16A [Trichinella spiralis]	107	239233	9	6.2	6.08	7144	1	1	0	720.792	1439.57	2	1439.68	-0.1136	0	26.74	0.0028	K	YEIETEFPADVK	R			Cmpd 82, AutoMSn(720.7915), 12.3 min
19	KRY38021.1	Protein CLEC16A [Trichinella spiralis]	107	239233	9	6.2	6.08	7145	1	1	0	720.792	1439.57	2	1439.68	-0.1133	0	19.87	0.014	K	YEIETEFPADVK	R			Cmpd 19, AutoMSn(720.7916), 12.2 min
19	KRY38021.1	Protein CLEC16A [Trichinella spiralis]	107	239233	9	6.2	6.08	7146	2	1	0	720.792	1439.57	2	1439.68	-0.1128	0	21.02	0.011	K	YEIETEFPADVK	R			Cmpd 20, AutoMSn(720.7919), 12.3 min
19	KRY38021.1	Protein CLEC16A [Trichinella spiralis]	107	239233	9	6.2	6.08	7147	1	1	0	720.792	1439.57	2	1439.68	-0.1125	0	22.76	0.007	K	YEIETEFPADVK	R			Cmpd 22, AutoMSn(720.7920), 12.4 min
19	KRY38021.1	Protein CLEC16A [Trichinella spiralis]	107	239233	9	6.2	6.08	7148	1	1	0	720.792	1439.57	2	1439.68	-0.1124	0	27.11	0.0026	K	YEIETEFPADVK	R			Cmpd 41, AutoMSn(720.7921), 12.2 min
19	KRY38021.1	Protein CLEC16A [Trichinella spiralis]	107	239233	9	6.2	6.08	7149	1	1	0	720.792	1439.57	2	1439.68	-0.1123	0	27.59	0.0023	K	YEIETEFPADVK	R			Cmpd 20, AutoMSn(720.7921), 12.3 min
19	KRY38021.1	Protein CLEC16A [Trichinella spiralis]	107	239233	9	6.2	6.08	7151	2	1	0	720.792	1439.57	2	1439.68	-0.1122	0	16.46	0.03	K	YEIETEFPADVK	R			Cmpd 30, AutoMSn(720.7922), 12.2 min
19	KRY38021.1	Protein CLEC16A [Trichinella spiralis]	107	239233	9	6.2	6.08	7152	3	1	0	720.792	1439.57	2	1439.68	-0.1121	0	14.73	0.045	K	YEIETEFPADVK	R			Cmpd 18, AutoMSn(720.7922), 12.3 min
19	KRY38021.1	Protein CLEC16A [Trichinella spiralis]	107	239233	9	6.2	6.08	7153	1	1	0	720.792	1439.57	2	1439.68	-0.1118	0	26.24	0.0032	K	YEIETEFPADVK	R			Cmpd 76, AutoMSn(720.7924), 12.4 min
19	KRY38021.1	Protein CLEC16A [Trichinella spiralis]	107	239233	9	6.2	6.08	7154	1	1	0	720.792	1439.57	2	1439.68	-0.1117	0	24.63	0.0046	K	YEIETEFPADVK	R			Cmpd 39, AutoMSn(720.7924), 12.2 min
19	KRY38021.1	Protein CLEC16A [Trichinella spiralis]	107	239233	9	6.2	6.08	7156	1	1	0	720.793	1439.57	2	1439.68	-0.1102	0	23.52	0.0059	K	YEIETEFPADVK	R			Cmpd 32, AutoMSn(720.7932), 12.2 min
19	KRY38021.1	Protein CLEC16A [Trichinella spiralis]	107	239233	9	6.2	6.08	7157	1	1	0	720.793	1439.57	2	1439.68	-0.1098	0	26.77	0.0028	K	YEIETEFPADVK	R			Cmpd 73, AutoMSn(720.7934), 12.3 min
19	KRY38021.1	Protein CLEC16A [Trichinella spiralis]	107	239233	9	6.2	6.08	7158	1	1	0	720.793	1439.57	2	1439.68	-0.1095	0	26.61	0.0029	K	YEIETEFPADVK	R			Cmpd 70, AutoMSn(720.7935), 12.2 min
19	KRY38021.1	Protein CLEC16A [Trichinella spiralis]	107	239233	9	6.2	6.08	7159	1	1	0	720.794	1439.57	2	1439.68	-0.1091	0	27.09	0.0026	K	YEIETEFPADVK	R			Cmpd 76, AutoMSn(720.7937), 12.2 min
19	KRY38021.1	Protein CLEC16A [Trichinella spiralis]	107	239233	9	6.2	6.08	7160	1	1	0	720.794	1439.57	2	1439.68	-0.1076	0	23	0.0066	K	YEIETEFPADVK	R			Cmpd 65, AutoMSn(720.7945), 12.2 min
19	KRY38021.1	Protein CLEC16A [Trichinella spiralis]	107	239233	9	6.2	6.08	7161	1	1	0	720.795	1439.57	2	1439.68	-0.1074	0	23.57	0.0057	K	YEIETEFPADVK	R			Cmpd 21, AutoMSn(720.7946), 12.3 min
19	KRY38021.1	Protein CLEC16A [Trichinella spiralis]	107	239233	9	6.2	6.08	7162	1	1	0	720.795	1439.57	2	1439.68	-0.1071	0	23.71	0.0056	K	YEIETEFPADVK	R			Cmpd 33, AutoMSn(720.7947), 12.3 min
19	KRY38021.1	Protein CLEC16A [Trichinella spiralis]	107	239233	9	6.2	6.08	7163	2	1	0	720.795	1439.58	2	1439.68	-0.1065	0	20.77	0.011	K	YEIETEFPADVK	R			Cmpd 17, AutoMSn(720.7950), 12.2 min
19	KRY38021.1	Protein CLEC16A [Trichinella spiralis]	107	239233	9	6.2	6.08	7164	1	1	0	720.796	1439.58	2	1439.68	-0.1053	0	26.28	0.0031	K	YEIETEFPADVK	R			Cmpd 44, AutoMSn(720.7956), 12.2 min
19	KRY38021.1	Protein CLEC16A [Trichinella spiralis]	107	239233	9	6.2	6.08	8734	8	1	0	570.97	1709.89	3	1709.91	-0.0247	1	11.38	0.065	K	STLVQRICAYLSATK	T	Carbamidomethyl (C)	0.000000010000000.0	Cmpd 216, AutoMSn(570.9702), 15.6 min
19	KRY38021.1	Protein CLEC16A [Trichinella spiralis]	107	239233	9	6.2	6.08	8735	3	1	0	570.972	1709.9	3	1709.91	-0.018	1	12.18	0.054	K	STLVQRICAYLSATK	T	Carbamidomethyl (C)	0.000000010000000.0	Cmpd 211, AutoMSn(570.9724), 15.5 min
19	KRY38021.1	Protein CLEC16A [Trichinella spiralis]	107	239233	9	6.2	6.08	11098	1	1	1	1136.87	2271.72	2	2271.22	0.5015	0	18.22	0.023	K	QQTWHLALGPHLSPITMTLK	L			Cmpd 724, AutoMSn(1136.8679), 27.0 min
19	KRY38021.1	Protein CLEC16A [Trichinella spiralis]	107	239233	9	6.2	6.08	11296	1	1	1	778.223	2331.65	3	2332.12	-0.4754	0	19.14	0.018	K	YELGPNGGIMTAMNIFATTFGK	V			Cmpd 789, AutoMSn(778.2232), 28.1 min
19	KRY38021.1	Protein CLEC16A [Trichinella spiralis]	107	239233	9	6.2	6.08	11297	4	1	1	778.224	2331.65	3	2332.12	-0.4722	0	17.16	0.028	K	YELGPNGGIMTAMNIFATTFGK	V			Cmpd 791, AutoMSn(778.2243), 28.2 min
19	KRY38021.1	Protein CLEC16A [Trichinella spiralis]	107	239233	9	6.2	6.08	11351	1	1	1	1175.11	2348.21	2	2348.12	0.0907	0	18.41	0.012	K	YELGPNGGIMTAMNIFATTFGK	V	Oxidation (M)	0.0000000000002000000000.0	Cmpd 846, AutoMSn(1175.1117), 31.1 min
19	KRY38021.1	Protein CLEC16A [Trichinella spiralis]	107	239233	9	6.2	6.08	12073	1	0	1	853.083	2556.23	3	2556.4	-0.1739	1	16.17	0.017	K	QQTWHLALGPHLSPITMTLKLR	F	Oxidation (M)	0.0000000000000000200000.0	Cmpd 414, AutoMSn(853.0826), 19.7 min
19	KRY38021.1	Protein CLEC16A [Trichinella spiralis]	107	239233	9	6.2	6.08	12757	1	1	1	1403.16	2804.3	2	2804.39	-0.089	1	11.76	0.041	K	MCDLTMSEPQGIVRVGVIAATNLENK	D	Oxidation (M)	0.20000000000000000000000000.0	Cmpd 938, AutoMSn(1403.1563), 31.7 min	emPAI	0.01
20	KRY38014.1	Protein CLEC16A [Trichinella spiralis]	77	150023	6	5.4	5.9	6300	3	0	0	432.221	1293.64	3	1293.68	-0.042	1	12.07	0.069	K	RFFELIDQAR	L			Cmpd 318, AutoMSn(432.2209), 18.4 min
20	KRY38014.1	Protein CLEC16A [Trichinella spiralis]	77	150023	6	5.4	5.9	6452	2	1	1	655.378	1308.74	2	1308.62	0.1174	0	16.7	0.026	R	FVGQLQGCSQSR	K			Cmpd 933, AutoMSn(655.3782), 32.4 min
20	KRY38014.1	Protein CLEC16A [Trichinella spiralis]	77	150023	6	5.4	5.9	6700	9	1	1	455.92	1364.74	3	1364.71	0.0325	1	12.34	0.063	K	FFFLLTRCYR	T			Cmpd 174, AutoMSn(455.9202), 15.5 min
20	KRY38014.1	Protein CLEC16A [Trichinella spiralis]	77	150023	6	5.4	5.9	6969	3	0	0	469.206	1404.6	3	1404.66	-0.0672	0	11.06	0.092	K	HLSSNVETFSER	L			Cmpd 48, AutoMSn(469.2060), 11.5 min
20	KRY38014.1	Protein CLEC16A [Trichinella spiralis]	77	150023	6	5.4	5.9	6970	1	0	0	469.207	1404.6	3	1404.66	-0.0656	0	22.63	0.0064	K	HLSSNVETFSER	L			Cmpd 51, AutoMSn(469.2065), 11.6 min
20	KRY38014.1	Protein CLEC16A [Trichinella spiralis]	77	150023	6	5.4	5.9	7135	1	0	0	720.79	1439.56	2	1439.68	-0.1174	0	24.83	0.0044	K	YEIETEFPADVK	R			Cmpd 18, AutoMSn(720.7896), 12.2 min
20	KRY38014.1	Protein CLEC16A [Trichinella spiralis]	77	150023	6	5.4	5.9	7137	1	0	0	720.79	1439.57	2	1439.68	-0.1161	0	23.16	0.0065	K	YEIETEFPADVK	R			Cmpd 22, AutoMSn(720.7902), 12.3 min
20	KRY38014.1	Protein CLEC16A [Trichinella spiralis]	77	150023	6	5.4	5.9	7138	1	0	0	720.791	1439.57	2	1439.68	-0.1154	0	24.76	0.0045	K	YEIETEFPADVK	R			Cmpd 61, AutoMSn(720.7906), 12.2 min
20	KRY38014.1	Protein CLEC16A [Trichinella spiralis]	77	150023	6	5.4	5.9	7139	1	0	0	720.791	1439.57	2	1439.68	-0.1153	0	21.62	0.0093	K	YEIETEFPADVK	R			Cmpd 21, AutoMSn(720.7907), 12.3 min
20	KRY38014.1	Protein CLEC16A [Trichinella spiralis]	77	150023	6	5.4	5.9	7140	2	0	0	720.791	1439.57	2	1439.68	-0.1151	0	15.41	0.038	K	YEIETEFPADVK	R			Cmpd 16, AutoMSn(720.7907), 12.4 min
20	KRY38014.1	Protein CLEC16A [Trichinella spiralis]	77	150023	6	5.4	5.9	7142	1	0	0	720.791	1439.57	2	1439.68	-0.1138	0	26.63	0.0029	K	YEIETEFPADVK	R			Cmpd 79, AutoMSn(720.7914), 12.2 min
20	KRY38014.1	Protein CLEC16A [Trichinella spiralis]	77	150023	6	5.4	5.9	7143	2	0	0	720.791	1439.57	2	1439.68	-0.1138	0	23.22	0.0063	K	YEIETEFPADVK	R			Cmpd 17, AutoMSn(720.7914), 12.2 min
20	KRY38014.1	Protein CLEC16A [Trichinella spiralis]	77	150023	6	5.4	5.9	7144	1	0	0	720.792	1439.57	2	1439.68	-0.1136	0	26.74	0.0028	K	YEIETEFPADVK	R			Cmpd 82, AutoMSn(720.7915), 12.3 min
20	KRY38014.1	Protein CLEC16A [Trichinella spiralis]	77	150023	6	5.4	5.9	7145	1	0	0	720.792	1439.57	2	1439.68	-0.1133	0	19.87	0.014	K	YEIETEFPADVK	R			Cmpd 19, AutoMSn(720.7916), 12.2 min
20	KRY38014.1	Protein CLEC16A [Trichinella spiralis]	77	150023	6	5.4	5.9	7146	2	0	0	720.792	1439.57	2	1439.68	-0.1128	0	21.02	0.011	K	YEIETEFPADVK	R			Cmpd 20, AutoMSn(720.7919), 12.3 min
20	KRY38014.1	Protein CLEC16A [Trichinella spiralis]	77	150023	6	5.4	5.9	7147	1	0	0	720.792	1439.57	2	1439.68	-0.1125	0	22.76	0.007	K	YEIETEFPADVK	R			Cmpd 22, AutoMSn(720.7920), 12.4 min
20	KRY38014.1	Protein CLEC16A [Trichinella spiralis]	77	150023	6	5.4	5.9	7148	1	0	0	720.792	1439.57	2	1439.68	-0.1124	0	27.11	0.0026	K	YEIETEFPADVK	R			Cmpd 41, AutoMSn(720.7921), 12.2 min
20	KRY38014.1	Protein CLEC16A [Trichinella spiralis]	77	150023	6	5.4	5.9	7149	1	0	0	720.792	1439.57	2	1439.68	-0.1123	0	27.59	0.0023	K	YEIETEFPADVK	R			Cmpd 20, AutoMSn(720.7921), 12.3 min
20	KRY38014.1	Protein CLEC16A [Trichinella spiralis]	77	150023	6	5.4	5.9	7151	2	0	0	720.792	1439.57	2	1439.68	-0.1122	0	16.46	0.03	K	YEIETEFPADVK	R			Cmpd 30, AutoMSn(720.7922), 12.2 min
20	KRY38014.1	Protein CLEC16A [Trichinella spiralis]	77	150023	6	5.4	5.9	7152	3	0	0	720.792	1439.57	2	1439.68	-0.1121	0	14.73	0.045	K	YEIETEFPADVK	R			Cmpd 18, AutoMSn(720.7922), 12.3 min
20	KRY38014.1	Protein CLEC16A [Trichinella spiralis]	77	150023	6	5.4	5.9	7153	1	0	0	720.792	1439.57	2	1439.68	-0.1118	0	26.24	0.0032	K	YEIETEFPADVK	R			Cmpd 76, AutoMSn(720.7924), 12.4 min
20	KRY38014.1	Protein CLEC16A [Trichinella spiralis]	77	150023	6	5.4	5.9	7154	1	0	0	720.792	1439.57	2	1439.68	-0.1117	0	24.63	0.0046	K	YEIETEFPADVK	R			Cmpd 39, AutoMSn(720.7924), 12.2 min
20	KRY38014.1	Protein CLEC16A [Trichinella spiralis]	77	150023	6	5.4	5.9	7156	1	0	0	720.793	1439.57	2	1439.68	-0.1102	0	23.52	0.0059	K	YEIETEFPADVK	R			Cmpd 32, AutoMSn(720.7932), 12.2 min
20	KRY38014.1	Protein CLEC16A [Trichinella spiralis]	77	150023	6	5.4	5.9	7157	1	0	0	720.793	1439.57	2	1439.68	-0.1098	0	26.77	0.0028	K	YEIETEFPADVK	R			Cmpd 73, AutoMSn(720.7934), 12.3 min
20	KRY38014.1	Protein CLEC16A [Trichinella spiralis]	77	150023	6	5.4	5.9	7158	1	0	0	720.793	1439.57	2	1439.68	-0.1095	0	26.61	0.0029	K	YEIETEFPADVK	R			Cmpd 70, AutoMSn(720.7935), 12.2 min
20	KRY38014.1	Protein CLEC16A [Trichinella spiralis]	77	150023	6	5.4	5.9	7159	1	0	0	720.794	1439.57	2	1439.68	-0.1091	0	27.09	0.0026	K	YEIETEFPADVK	R			Cmpd 76, AutoMSn(720.7937), 12.2 min
20	KRY38014.1	Protein CLEC16A [Trichinella spiralis]	77	150023	6	5.4	5.9	7160	1	0	0	720.794	1439.57	2	1439.68	-0.1076	0	23	0.0066	K	YEIETEFPADVK	R			Cmpd 65, AutoMSn(720.7945), 12.2 min
20	KRY38014.1	Protein CLEC16A [Trichinella spiralis]	77	150023	6	5.4	5.9	7161	1	0	0	720.795	1439.57	2	1439.68	-0.1074	0	23.57	0.0057	K	YEIETEFPADVK	R			Cmpd 21, AutoMSn(720.7946), 12.3 min
20	KRY38014.1	Protein CLEC16A [Trichinella spiralis]	77	150023	6	5.4	5.9	7162	1	0	0	720.795	1439.57	2	1439.68	-0.1071	0	23.71	0.0056	K	YEIETEFPADVK	R			Cmpd 33, AutoMSn(720.7947), 12.3 min
20	KRY38014.1	Protein CLEC16A [Trichinella spiralis]	77	150023	6	5.4	5.9	7163	2	0	0	720.795	1439.58	2	1439.68	-0.1065	0	20.77	0.011	K	YEIETEFPADVK	R			Cmpd 17, AutoMSn(720.7950), 12.2 min
20	KRY38014.1	Protein CLEC16A [Trichinella spiralis]	77	150023	6	5.4	5.9	7164	1	0	0	720.796	1439.58	2	1439.68	-0.1053	0	26.28	0.0031	K	YEIETEFPADVK	R			Cmpd 44, AutoMSn(720.7956), 12.2 min
20	KRY38014.1	Protein CLEC16A [Trichinella spiralis]	77	150023	6	5.4	5.9	8734	8	0	0	570.97	1709.89	3	1709.91	-0.0247	1	11.38	0.065	K	STLVQRICAYLSATK	T	Carbamidomethyl (C)	0.000000010000000.0	Cmpd 216, AutoMSn(570.9702), 15.6 min
20	KRY38014.1	Protein CLEC16A [Trichinella spiralis]	77	150023	6	5.4	5.9	8735	3	0	0	570.972	1709.9	3	1709.91	-0.018	1	12.18	0.054	K	STLVQRICAYLSATK	T	Carbamidomethyl (C)	0.000000010000000.0	Cmpd 211, AutoMSn(570.9724), 15.5 min	emPAI	0.02
21	KRY40954.1	RNA polymerase-associated protein CTR9 -like protein [Trichinella spiralis]	66	136006	5	7	6.89	4438	1	0	0	501.929	1001.84	2	1002.59	-0.7461	0	25.29	0.0072	R	APLYLWIK	L			Cmpd 364, AutoMSn(501.9293), 20.2 min
21	KRY40954.1	RNA polymerase-associated protein CTR9 -like protein [Trichinella spiralis]	66	136006	5	7	6.89	4441	3	0	0	502.27	1002.53	2	1002.59	-0.065	0	12.82	0.066	R	APLYLWIK	L			Cmpd 247, AutoMSn(502.2699), 16.3 min
21	KRY40954.1	RNA polymerase-associated protein CTR9 -like protein [Trichinella spiralis]	66	136006	5	7	6.89	4443	4	0	0	502.27	1002.53	2	1002.59	-0.064	0	16.21	0.03	R	APLYLWIK	L			Cmpd 253, AutoMSn(502.2704), 16.5 min
21	KRY40954.1	RNA polymerase-associated protein CTR9 -like protein [Trichinella spiralis]	66	136006	5	7	6.89	4444	4	0	0	502.271	1002.53	2	1002.59	-0.0626	0	12.28	0.075	R	APLYLWIK	L			Cmpd 270, AutoMSn(502.2711), 16.5 min
21	KRY40954.1	RNA polymerase-associated protein CTR9 -like protein [Trichinella spiralis]	66	136006	5	7	6.89	4445	1	0	0	502.272	1002.53	2	1002.59	-0.0618	0	14.3	0.047	R	APLYLWIK	L			Cmpd 125, AutoMSn(502.2715), 16.4 min
21	KRY40954.1	RNA polymerase-associated protein CTR9 -like protein [Trichinella spiralis]	66	136006	5	7	6.89	4448	1	0	0	502.3	1002.59	2	1002.59	-0.0049	0	25.26	0.0038	R	APLYLWIK	L			Cmpd 360, AutoMSn(502.2999), 20.1 min
21	KRY40954.1	RNA polymerase-associated protein CTR9 -like protein [Trichinella spiralis]	66	136006	5	7	6.89	4449	1	0	0	502.301	1002.59	2	1002.59	-0.0029	0	25.43	0.0037	R	APLYLWIK	L			Cmpd 362, AutoMSn(502.3009), 20.1 min
21	KRY40954.1	RNA polymerase-associated protein CTR9 -like protein [Trichinella spiralis]	66	136006	5	7	6.89	9796	4	0	0	657.363	1969.07	3	1969.03	0.036	0	14.51	0.033	R	VHPENILAANGVGCVLAHR	G			Cmpd 581, AutoMSn(657.3631), 27.2 min
21	KRY40954.1	RNA polymerase-associated protein CTR9 -like protein [Trichinella spiralis]	66	136006	5	7	6.89	10178	3	0	0	680.322	2037.95	3	2037.97	-0.0277	1	13.83	0.036	K	YHLLGRAYLCSQDWEK	I	Carbamidomethyl (C)	0.0000000001000000.0	Cmpd 251, AutoMSn(680.3224), 17.7 min
21	KRY40954.1	RNA polymerase-associated protein CTR9 -like protein [Trichinella spiralis]	66	136006	5	7	6.89	10188	5	0	0	680.325	2037.95	3	2037.97	-0.0211	1	13.34	0.04	K	YHLLGRAYLCSQDWEK	I	Carbamidomethyl (C)	0.0000000001000000.0	Cmpd 252, AutoMSn(680.3246), 18.1 min
21	KRY40954.1	RNA polymerase-associated protein CTR9 -like protein [Trichinella spiralis]	66	136006	5	7	6.89	10408	8	0	0	699.014	2094.02	3	2094.07	-0.0553	0	17.34	0.015	R	IFAPYDAMTLYSLSFVLK	R	Oxidation (M)	0.000000020000000000.0	Cmpd 266, AutoMSn(699.0138), 16.6 min
21	KRY40954.1	RNA polymerase-associated protein CTR9 -like protein [Trichinella spiralis]	66	136006	5	7	6.89	10714	8	1	1	726.818	2177.43	3	2177.06	0.377	1	13.15	0.08	R	TATTDSEAEASTANVSKPKNR	R			Cmpd 260, AutoMSn(726.8183), 17.9 min	emPAI	0.02

## Sheet: 8wk no2
Header	--------------------------------------------------------
Search title	Submitted from Copy of Copy of 8wk no3 TSDB by Mascot Daemon on SEARCH-SERVER
Timestamp	2021-06-03T10:40:06Z
User
Email
Report URI	http://127.0.0.1/mascot/cgi/master_results.pl?file=../data/20210603/F001944.dat
Peak list data path	C:\Program Files (x86)\Matrix Science\Mascot Daemon\mgf\106 Copy of Copy of 8wk no3 TSDB\mascot_daemon_merge.mgf
Peak list format	Mascot generic
Search type	MIS
Mascot version	2.3.0
Database	Trichinellaspiralis
Fasta file	sequence.fasta
Total sequences	46838
Total residues	18440007
Sequences after taxonomy filter	46838
Number of queries	13466
Variable modifications	--------------------------------------------------------
Identifier	Name	Delta	Neutral loss(es)
1	Carbamidomethyl (C)	57.0215
2	Oxidation (M)	15.9949	0	63.9983
Search Parameters	--------------------------------------------------------
Taxonomy filter	All entries
Enzyme	Trypsin
Maximum Missed Cleavages	1
Fixed modifications
Variable modifications	Carbamidomethyl (C),Oxidation (M)
Peptide Mass Tolerance	0.8
Peptide Mass Tolerance Units	Da
Fragment Mass Tolerance	0.8
Fragment Mass Tolerance Units	Da
Mass values	Monoisotopic
Instrument type	ESI-QUAD-TOF
Format parameters	--------------------------------------------------------
Significance threshold	0.05
Max. number of hits	0
Use MudPIT protein scoring	1
Ions score cut-off	0
Include same-set proteins	0
Include sub-set proteins	0
Include unassigned	0
Require bold red	0
Protein hits	--------------------------------------------------------
prot_hit_num	prot_acc	prot_desc	prot_score	prot_mass	prot_sequences_sig	prot_cover	prot_pi	pep_query	pep_rank	pep_isbold	pep_isunique	pep_exp_mz	pep_exp_mr	pep_exp_z	pep_calc_mr	pep_delta	pep_miss	pep_score	pep_expect	pep_res_before	pep_seq	pep_res_after	pep_var_mod	pep_var_mod_pos	pep_scan_title
1	KRY36724.1	Muscle M-line assembly protein unc-89 [Trichinella spiralis]	412	817486	36	7.8	4.96	3047	1	1	0	380.224	758.434	2	758.417	0.0164	0	33.85	0.00058	K	LEIAEGK	G			Cmpd 338, AutoMSn(380.2242), 19.1 min
1	KRY36724.1	Muscle M-line assembly protein unc-89 [Trichinella spiralis]	412	817486	36	7.8	4.96	3048	1	1	0	380.224	758.434	2	758.417	0.0171	0	33.7	0.0006	K	LEIAEGK	G			Cmpd 342, AutoMSn(380.2245), 19.2 min
1	KRY36724.1	Muscle M-line assembly protein unc-89 [Trichinella spiralis]	412	817486	36	7.8	4.96	3049	1	1	0	380.224	758.434	2	758.417	0.0171	0	34.4	0.00051	K	LEIAEGK	G			Cmpd 344, AutoMSn(380.2245), 19.3 min
1	KRY36724.1	Muscle M-line assembly protein unc-89 [Trichinella spiralis]	412	817486	36	7.8	4.96	3535	1	1	0	422.236	842.457	2	842.497	-0.0406	1	52.15	7.6e-06	K	LKELNAR	R			Cmpd 52, AutoMSn(422.2357), 12.9 min
1	KRY36724.1	Muscle M-line assembly protein unc-89 [Trichinella spiralis]	412	817486	36	7.8	4.96	3536	1	1	0	422.236	842.457	2	842.497	-0.0398	1	52.46	7e-06	K	LKELNAR	R			Cmpd 47, AutoMSn(422.2361), 12.9 min
1	KRY36724.1	Muscle M-line assembly protein unc-89 [Trichinella spiralis]	412	817486	36	7.8	4.96	3950	2	1	0	461.257	920.5	2	920.479	0.0216	0	19.26	0.016	R	WLLTMNK	V	Oxidation (M)	0.0000200.0	Cmpd 159, AutoMSn(461.2575), 17.4 min
1	KRY36724.1	Muscle M-line assembly protein unc-89 [Trichinella spiralis]	412	817486	36	7.8	4.96	3953	2	1	0	461.259	920.503	2	920.5	0.0033	1	12.57	0.073	K	ESLKLTCK	V			Cmpd 159, AutoMSn(461.2590), 17.5 min
1	KRY36724.1	Muscle M-line assembly protein unc-89 [Trichinella spiralis]	412	817486	36	7.8	4.96	3957	1	1	0	461.259	920.504	2	920.5	0.0039	1	13.18	0.063	K	ESLKLTCK	V			Cmpd 156, AutoMSn(461.2593), 17.5 min
1	KRY36724.1	Muscle M-line assembly protein unc-89 [Trichinella spiralis]	412	817486	36	7.8	4.96	4200	2	1	0	480.749	959.484	2	959.529	-0.045	1	20.83	0.01	K	SGKEILADK	R			Cmpd 139, AutoMSn(480.7491), 14.7 min
1	KRY36724.1	Muscle M-line assembly protein unc-89 [Trichinella spiralis]	412	817486	36	7.8	4.96	4201	5	1	0	480.75	959.485	2	959.529	-0.0441	1	14.59	0.044	K	SGKEILADK	R			Cmpd 146, AutoMSn(480.7496), 14.8 min
1	KRY36724.1	Muscle M-line assembly protein unc-89 [Trichinella spiralis]	412	817486	36	7.8	4.96	4202	3	1	0	480.75	959.485	2	959.529	-0.0436	1	21.07	0.0099	K	SGKEILADK	R			Cmpd 142, AutoMSn(480.7498), 14.8 min
1	KRY36724.1	Muscle M-line assembly protein unc-89 [Trichinella spiralis]	412	817486	36	7.8	4.96	4331	9	1	0	974.812	973.805	1	973.519	0.286	1	11.87	0.16	K	NGKQIAESK	R			Cmpd 1133, AutoMSn(974.8125), 37.4 min
1	KRY36724.1	Muscle M-line assembly protein unc-89 [Trichinella spiralis]	412	817486	36	7.8	4.96	4964	6	1	0	352.191	1053.55	3	1053.48	0.0686	0	10.54	0.094	R	VVMQSMTDK	L	Oxidation (M)	0.000002000.0	Cmpd 21, AutoMSn(352.1913), 10.5 min
1	KRY36724.1	Muscle M-line assembly protein unc-89 [Trichinella spiralis]	412	817486	36	7.8	4.96	3111	1	1	0	384.367	1150.08	3	1149.54	0.5427	0	28.02	0.0098	K	VDGDFPMEIK	W			Cmpd 1041, AutoMSn(384.3674), 35.2 min
1	KRY36724.1	Muscle M-line assembly protein unc-89 [Trichinella spiralis]	412	817486	36	7.8	4.96	3137	7	1	0	389.305	1164.89	3	1164.6	0.2962	0	10.86	0.53	K	VYQGQQAMLK	C			Cmpd 950, AutoMSn(389.3047), 34.7 min
1	KRY36724.1	Muscle M-line assembly protein unc-89 [Trichinella spiralis]	412	817486	36	7.8	4.96	5904	1	1	0	1196.59	1195.58	1	1195.62	-0.042	0	17.34	0.02	R	IQEYQQFLK	E			Cmpd 878, AutoMSn(1196.5890), 32.7 min
1	KRY36724.1	Muscle M-line assembly protein unc-89 [Trichinella spiralis]	412	817486	36	7.8	4.96	6573	2	1	0	655.369	1308.72	2	1308.66	0.0665	1	13.22	0.056	R	LERDFDHHIK	Y			Cmpd 859, AutoMSn(655.3693), 31.7 min
1	KRY36724.1	Muscle M-line assembly protein unc-89 [Trichinella spiralis]	412	817486	36	7.8	4.96	7056	1	1	1	701.901	1401.79	2	1401.75	0.0414	1	14.38	0.045	K	AQLIVDANSEKSK	V			Cmpd 580, AutoMSn(701.9012), 25.4 min
1	KRY36724.1	Muscle M-line assembly protein unc-89 [Trichinella spiralis]	412	817486	36	7.8	4.96	7453	7	1	0	491.291	1470.85	3	1470.65	0.2004	0	12.77	0.063	K	IHENQSGELECR	I	Carbamidomethyl (C)	0.000000000010.0	Cmpd 1058, AutoMSn(491.2915), 36.6 min
1	KRY36724.1	Muscle M-line assembly protein unc-89 [Trichinella spiralis]	412	817486	36	7.8	4.96	7662	10	1	1	749.302	1496.59	2	1496.64	-0.0487	0	11.52	0.086	K	NVTSEMAGHYTCK	V	Carbamidomethyl (C)	0.0000000000010.0	Cmpd 104, AutoMSn(749.3023), 12.6 min
1	KRY36724.1	Muscle M-line assembly protein unc-89 [Trichinella spiralis]	412	817486	36	7.8	4.96	7857	7	1	0	510.508	1528.5	3	1527.77	0.734	1	11.02	0.13	R	WLKDGVEVSPNER	I			Cmpd 270, AutoMSn(510.5080), 16.3 min
1	KRY36724.1	Muscle M-line assembly protein unc-89 [Trichinella spiralis]	412	817486	36	7.8	4.96	8239	10	1	1	535.96	1604.86	3	1604.88	-0.0229	0	14.14	0.04	K	GFVPEFVTVLEIQK	A			Cmpd 245, AutoMSn(535.9601), 15.8 min
1	KRY36724.1	Muscle M-line assembly protein unc-89 [Trichinella spiralis]	412	817486	36	7.8	4.96	8946	9	1	0	878.994	1755.97	2	1755.89	0.0797	1	11.18	0.076	K	EDYYSTLKELSALPK	L			Cmpd 562, AutoMSn(878.9936), 22.8 min
1	KRY36724.1	Muscle M-line assembly protein unc-89 [Trichinella spiralis]	412	817486	36	7.8	4.96	8947	9	1	0	878.996	1755.98	2	1755.89	0.0852	1	14.31	0.037	K	EDYYSTLKELSALPK	L			Cmpd 506, AutoMSn(878.9964), 22.9 min
1	KRY36724.1	Muscle M-line assembly protein unc-89 [Trichinella spiralis]	412	817486	36	7.8	4.96	9100	8	1	0	601.314	1800.92	3	1800.95	-0.0269	0	13.47	0.042	K	IVAELGSAAVDSSADVAVK	K			Cmpd 441, AutoMSn(601.3139), 21.7 min
1	KRY36724.1	Muscle M-line assembly protein unc-89 [Trichinella spiralis]	412	817486	36	7.8	4.96	9143	1	1	0	606.087	1815.24	3	1815.92	-0.6833	0	18.75	0.022	K	LVLSMFAHGYPEPEVK	W			Cmpd 460, AutoMSn(606.0872), 22.1 min
1	KRY36724.1	Muscle M-line assembly protein unc-89 [Trichinella spiralis]	412	817486	36	7.8	4.96	9144	9	1	0	606.09	1815.25	3	1815.92	-0.6761	0	12.76	0.088	K	LVLSMFAHGYPEPEVK	W			Cmpd 458, AutoMSn(606.0896), 22.0 min
1	KRY36724.1	Muscle M-line assembly protein unc-89 [Trichinella spiralis]	412	817486	36	7.8	4.96	9264	7	1	1	928.459	1854.9	2	1854.99	-0.0918	0	11.07	0.073	K	SIQLECIVAGMPLPTVK	W	Carbamidomethyl (C)	0.00000100000000000.0	Cmpd 613, AutoMSn(928.4587), 25.4 min
1	KRY36724.1	Muscle M-line assembly protein unc-89 [Trichinella spiralis]	412	817486	36	7.8	4.96	9866	7	1	0	659.364	1975.07	3	1974.95	0.1246	1	10.03	0.097	K	KHEGEYICEATNVAGQVK	T			Cmpd 443, AutoMSn(659.3644), 21.2 min
1	KRY36724.1	Muscle M-line assembly protein unc-89 [Trichinella spiralis]	412	817486	36	7.8	4.96	10519	6	1	0	703.671	2107.99	3	2108.07	-0.0763	1	10.3	0.08	K	LGTDQCSAVFTIKPSKSNR	K	Carbamidomethyl (C)	0.0000010000000000000.0	Cmpd 244, AutoMSn(703.6713), 17.0 min
1	KRY36724.1	Muscle M-line assembly protein unc-89 [Trichinella spiralis]	412	817486	36	7.8	4.96	10520	3	1	0	703.672	2107.99	3	2108.07	-0.0734	1	14.47	0.031	K	LGTDQCSAVFTIKPSKSNR	K	Carbamidomethyl (C)	0.0000010000000000000.0	Cmpd 243, AutoMSn(703.6723), 17.0 min
1	KRY36724.1	Muscle M-line assembly protein unc-89 [Trichinella spiralis]	412	817486	36	7.8	4.96	10732	2	1	0	724.355	2170.04	3	2170.04	0.0032	1	13.77	0.035	K	EMAGELSCVAKNLYGEVTTR	T			Cmpd 473, AutoMSn(724.3550), 25.8 min
1	KRY36724.1	Muscle M-line assembly protein unc-89 [Trichinella spiralis]	412	817486	36	7.8	4.96	10881	2	1	0	737.866	2210.58	3	2211.06	-0.4814	1	11.38	0.11	K	LVFTSKQESEDADEIPEFK	F			Cmpd 516, AutoMSn(737.8662), 23.1 min
1	KRY36724.1	Muscle M-line assembly protein unc-89 [Trichinella spiralis]	412	817486	36	7.8	4.96	11229	1	1	0	763.055	2286.14	3	2286.07	0.0782	1	17.2	0.015	K	YEIEAFDDKGSVNSSADVNVK	G			Cmpd 501, AutoMSn(763.0551), 21.5 min
1	KRY36724.1	Muscle M-line assembly protein unc-89 [Trichinella spiralis]	412	817486	36	7.8	4.96	11233	8	1	0	763.056	2286.15	3	2286.07	0.081	1	11.52	0.054	K	YEIEAFDDKGSVNSSADVNVK	G			Cmpd 496, AutoMSn(763.0560), 21.4 min
1	KRY36724.1	Muscle M-line assembly protein unc-89 [Trichinella spiralis]	412	817486	36	7.8	4.96	11236	3	1	0	763.057	2286.15	3	2286.07	0.0828	1	15.29	0.023	K	YEIEAFDDKGSVNSSADVNVK	G			Cmpd 499, AutoMSn(763.0566), 21.5 min
1	KRY36724.1	Muscle M-line assembly protein unc-89 [Trichinella spiralis]	412	817486	36	7.8	4.96	11237	1	1	0	763.057	2286.15	3	2286.07	0.0836	1	18.89	0.0099	K	YEIEAFDDKGSVNSSADVNVK	G			Cmpd 433, AutoMSn(763.0569), 21.5 min
1	KRY36724.1	Muscle M-line assembly protein unc-89 [Trichinella spiralis]	412	817486	36	7.8	4.96	11239	2	1	0	763.058	2286.15	3	2286.07	0.0869	1	15.13	0.023	K	YEIEAFDDKGSVNSSADVNVK	G			Cmpd 502, AutoMSn(763.0580), 21.5 min
1	KRY36724.1	Muscle M-line assembly protein unc-89 [Trichinella spiralis]	412	817486	36	7.8	4.96	11580	5	1	1	803.394	2407.16	3	2407.19	-0.0269	1	10.64	0.066	R	CLRVLPNGCTASEWLIIMCTK	L	Carbamidomethyl (C)	0.000000001000000000000.0	Cmpd 577, AutoMSn(803.3944), 23.2 min
1	KRY36724.1	Muscle M-line assembly protein unc-89 [Trichinella spiralis]	412	817486	36	7.8	4.96	11733	7	1	0	812.749	2435.23	3	2435.15	0.076	0	10.25	0.067	R	CVAENSVGTANSMGVVSVPVAMEK	Q	Carbamidomethyl (C)	0.100000000000000000000000.0	Cmpd 855, AutoMSn(812.7491), 30.9 min
1	KRY36724.1	Muscle M-line assembly protein unc-89 [Trichinella spiralis]	412	817486	36	7.8	4.96	11764	6	1	1	1224.59	2447.16	2	2447.13	0.028	1	10.1	0.067	K	KLEESANCEFSAANGIYEMTIK	N			Cmpd 811, AutoMSn(1224.5887), 28.4 min
1	KRY36724.1	Muscle M-line assembly protein unc-89 [Trichinella spiralis]	412	817486	36	7.8	4.96	11944	10	1	0	1249.69	2497.37	2	2497.13	0.24	1	11.92	0.064	R	CTEGDRLELNCQFSGSDLQIR	W	2 Carbamidomethyl (C)	0.100000000010000000000.0	Cmpd 1129, AutoMSn(1249.6936), 35.8 min
1	KRY36724.1	Muscle M-line assembly protein unc-89 [Trichinella spiralis]	412	817486	36	7.8	4.96	11948	1	1	0	1249.7	2497.38	2	2497.13	0.2502	1	12.9	0.053	R	CTEGDRLELNCQFSGSDLQIR	W	2 Carbamidomethyl (C)	0.100000000010000000000.0	Cmpd 1126, AutoMSn(1249.6987), 35.7 min
1	KRY36724.1	Muscle M-line assembly protein unc-89 [Trichinella spiralis]	412	817486	36	7.8	4.96	11954	10	1	0	1250.37	2498.72	2	2499.15	-0.4293	1	13.5	0.063	K	AENDAGEVSCTAQMTLGTGRYLR	E	Carbamidomethyl (C)	0.00000000010000000000000.0	Cmpd 722, AutoMSn(1250.3667), 28.6 min
1	KRY36724.1	Muscle M-line assembly protein unc-89 [Trichinella spiralis]	412	817486	36	7.8	4.96	11957	9	1	0	1250.37	2498.73	2	2499.15	-0.4231	1	14.02	0.056	K	AENDAGEVSCTAQMTLGTGRYLR	E	Carbamidomethyl (C)	0.00000000010000000000000.0	Cmpd 752, AutoMSn(1250.3698), 28.5 min
1	KRY36724.1	Muscle M-line assembly protein unc-89 [Trichinella spiralis]	412	817486	36	7.8	4.96	11958	6	1	0	1250.37	2498.73	2	2499.15	-0.4227	1	14.64	0.049	K	AENDAGEVSCTAQMTLGTGRYLR	E	Carbamidomethyl (C)	0.00000000010000000000000.0	Cmpd 758, AutoMSn(1250.3701), 28.7 min
1	KRY36724.1	Muscle M-line assembly protein unc-89 [Trichinella spiralis]	412	817486	36	7.8	4.96	12092	1	1	0	847.411	2539.21	3	2539.15	0.0573	1	17.82	0.013	R	CVASNVHGSSSCACMLISDTLKADK	K			Cmpd 377, AutoMSn(847.4110), 22.7 min
1	KRY36724.1	Muscle M-line assembly protein unc-89 [Trichinella spiralis]	412	817486	36	7.8	4.96	12103	6	1	0	1272.67	2543.32	2	2543.24	0.0808	1	12.58	0.038	R	WLLTMNKVTADASGLYECVATNK	L	Oxidation (M)	0.00002000000000000000000.0	Cmpd 1069, AutoMSn(1272.6677), 36.0 min
1	KRY36724.1	Muscle M-line assembly protein unc-89 [Trichinella spiralis]	412	817486	36	7.8	4.96	12164	9	1	0	852.681	2555.02	3	2555.15	-0.1274	1	11.66	0.077	R	CVASNVHGSSSCACMLISDTLKADK	K	Oxidation (M)	0.0000000000000020000000000.0	Cmpd 469, AutoMSn(852.6811), 25.7 min
1	KRY36724.1	Muscle M-line assembly protein unc-89 [Trichinella spiralis]	412	817486	36	7.8	4.96	12212	6	1	0	858.446	2572.32	3	2572.22	0.0977	1	13.6	0.031	R	SEDDGTYKLIISNAVVDDQAEYK	C			Cmpd 416, AutoMSn(858.4459), 21.6 min
1	KRY36724.1	Muscle M-line assembly protein unc-89 [Trichinella spiralis]	412	817486	36	7.8	4.96	6462	9	1	0	648.493	2589.94	4	2590.14	-0.1983	1	16.25	0.12	K	GDQLLEEDAHVQMETYPDGKCR	L	Carbamidomethyl (C)	0.0000000000000000000010.0	Cmpd 1046, AutoMSn(648.4934), 35.3 min
1	KRY36724.1	Muscle M-line assembly protein unc-89 [Trichinella spiralis]	412	817486	36	7.8	4.96	12421	4	1	0	896.409	2686.21	3	2686.34	-0.1311	1	13.37	0.033	R	YTVSEPSAGETVAPIFTKELEYQK	I			Cmpd 472, AutoMSn(896.4095), 22.1 min
1	KRY36724.1	Muscle M-line assembly protein unc-89 [Trichinella spiralis]	412	817486	36	7.8	4.96	12780	6	1	0	934.124	2799.35	3	2799.42	-0.0736	1	14.28	0.022	K	DVNLDVRASEELDSGMAPQFIKPLR	S			Cmpd 933, AutoMSn(934.1236), 32.6 min	emPAI	0
2	KRY28736.1	WD repeat-containing protein 44 [Trichinella spiralis]	107	151552	7	5.4	6.75	3281	1	1	1	412.753	823.492	2	823.375	0.1176	0	10.7	0.1	R	QLSMSDK	E	Oxidation (M)	0.0002000.0	Cmpd 132, AutoMSn(412.7533), 16.8 min
2	KRY28736.1	WD repeat-containing protein 44 [Trichinella spiralis]	107	151552	7	5.4	6.75	3284	1	1	1	412.754	823.493	2	823.375	0.118	0	11.92	0.077	R	QLSMSDK	E	Oxidation (M)	0.0002000.0	Cmpd 233, AutoMSn(412.7536), 16.8 min
2	KRY28736.1	WD repeat-containing protein 44 [Trichinella spiralis]	107	151552	7	5.4	6.75	3289	1	1	1	412.754	823.493	2	823.375	0.1186	0	15.62	0.033	R	QLSMSDK	E	Oxidation (M)	0.0002000.0	Cmpd 230, AutoMSn(412.7539), 16.7 min
2	KRY28736.1	WD repeat-containing protein 44 [Trichinella spiralis]	107	151552	7	5.4	6.75	3292	2	1	1	412.754	823.494	2	823.375	0.1192	0	13.14	0.058	R	QLSMSDK	E	Oxidation (M)	0.0002000.0	Cmpd 243, AutoMSn(412.7542), 16.7 min
2	KRY28736.1	WD repeat-containing protein 44 [Trichinella spiralis]	107	151552	7	5.4	6.75	3293	1	1	1	412.754	823.494	2	823.375	0.1195	0	13.86	0.049	R	QLSMSDK	E	Oxidation (M)	0.0002000.0	Cmpd 288, AutoMSn(412.7543), 16.7 min
2	KRY28736.1	WD repeat-containing protein 44 [Trichinella spiralis]	107	151552	7	5.4	6.75	3297	1	1	1	412.755	823.494	2	823.375	0.1199	0	19.38	0.014	R	QLSMSDK	E	Oxidation (M)	0.0002000.0	Cmpd 232, AutoMSn(412.7545), 16.7 min
2	KRY28736.1	WD repeat-containing protein 44 [Trichinella spiralis]	107	151552	7	5.4	6.75	3299	1	1	1	412.755	823.495	2	823.375	0.1202	0	11.91	0.077	R	QLSMSDK	E	Oxidation (M)	0.0002000.0	Cmpd 291, AutoMSn(412.7546), 16.8 min
2	KRY28736.1	WD repeat-containing protein 44 [Trichinella spiralis]	107	151552	7	5.4	6.75	3300	2	1	1	412.755	823.495	2	823.375	0.1202	0	11.56	0.084	R	QLSMSDK	E	Oxidation (M)	0.0002000.0	Cmpd 236, AutoMSn(412.7547), 16.8 min
2	KRY28736.1	WD repeat-containing protein 44 [Trichinella spiralis]	107	151552	7	5.4	6.75	3301	1	1	1	412.755	823.495	2	823.375	0.1202	0	13.81	0.05	R	QLSMSDK	E	Oxidation (M)	0.0002000.0	Cmpd 292, AutoMSn(412.7547), 16.8 min
2	KRY28736.1	WD repeat-containing protein 44 [Trichinella spiralis]	107	151552	7	5.4	6.75	3305	1	1	1	412.755	823.495	2	823.375	0.1207	0	11.91	0.077	R	QLSMSDK	E	Oxidation (M)	0.0002000.0	Cmpd 290, AutoMSn(412.7549), 16.8 min
2	KRY28736.1	WD repeat-containing protein 44 [Trichinella spiralis]	107	151552	7	5.4	6.75	3735	5	1	0	449.741	897.467	2	897.532	-0.0656	0	17.55	0.018	R	LWLIPEK	K			Cmpd 83, AutoMSn(449.7406), 13.2 min
2	KRY28736.1	WD repeat-containing protein 44 [Trichinella spiralis]	107	151552	7	5.4	6.75	3737	1	1	0	898.479	897.471	1	897.532	-0.061	0	44.8	3.3e-05	R	LWLIPEK	K			Cmpd 132, AutoMSn(898.4786), 13.2 min
2	KRY28736.1	WD repeat-containing protein 44 [Trichinella spiralis]	107	151552	7	5.4	6.75	3738	1	1	0	898.479	897.472	1	897.532	-0.0607	0	44.77	3.3e-05	R	LWLIPEK	K			Cmpd 135, AutoMSn(898.4789), 13.3 min
2	KRY28736.1	WD repeat-containing protein 44 [Trichinella spiralis]	107	151552	7	5.4	6.75	3739	8	1	0	449.745	897.475	2	897.532	-0.0575	0	12.11	0.062	R	LWLIPEK	K			Cmpd 128, AutoMSn(449.7447), 13.2 min
2	KRY28736.1	WD repeat-containing protein 44 [Trichinella spiralis]	107	151552	7	5.4	6.75	3740	7	1	0	449.745	897.475	2	897.532	-0.0571	0	11.17	0.076	R	LWLIPEK	K			Cmpd 131, AutoMSn(449.7449), 13.2 min
2	KRY28736.1	WD repeat-containing protein 44 [Trichinella spiralis]	107	151552	7	5.4	6.75	3741	2	1	0	449.745	897.476	2	897.532	-0.0561	0	19.23	0.012	R	LWLIPEK	K			Cmpd 81, AutoMSn(449.7454), 13.3 min
2	KRY28736.1	WD repeat-containing protein 44 [Trichinella spiralis]	107	151552	7	5.4	6.75	3742	2	1	0	449.745	897.476	2	897.532	-0.0559	0	18.98	0.013	R	LWLIPEK	K			Cmpd 78, AutoMSn(449.7455), 13.2 min
2	KRY28736.1	WD repeat-containing protein 44 [Trichinella spiralis]	107	151552	7	5.4	6.75	3743	6	1	0	449.746	897.477	2	897.532	-0.0557	0	12.05	0.062	R	LWLIPEK	K			Cmpd 133, AutoMSn(449.7456), 13.3 min
2	KRY28736.1	WD repeat-containing protein 44 [Trichinella spiralis]	107	151552	7	5.4	6.75	4676	1	1	0	1017.9	1016.89	1	1016.51	0.3851	1	21.54	0.017	K	STLKGCHGSK	I			Cmpd 699, AutoMSn(1017.8997), 31.0 min
2	KRY28736.1	WD repeat-containing protein 44 [Trichinella spiralis]	107	151552	7	5.4	6.75	4896	6	1	1	523.777	1045.54	2	1045.56	-0.0158	0	18.07	0.019	R	NDFLPTAIR	Q			Cmpd 181, AutoMSn(523.7772), 15.6 min
2	KRY28736.1	WD repeat-containing protein 44 [Trichinella spiralis]	107	151552	7	5.4	6.75	4897	4	1	1	523.778	1045.54	2	1045.56	-0.0141	0	22.61	0.0068	R	NDFLPTAIR	Q			Cmpd 91, AutoMSn(523.7780), 15.7 min
2	KRY28736.1	WD repeat-containing protein 44 [Trichinella spiralis]	107	151552	7	5.4	6.75	4898	6	1	1	523.778	1045.54	2	1045.56	-0.0141	0	19.38	0.014	R	NDFLPTAIR	Q			Cmpd 184, AutoMSn(523.7780), 15.7 min
2	KRY28736.1	WD repeat-containing protein 44 [Trichinella spiralis]	107	151552	7	5.4	6.75	4899	8	1	1	523.778	1045.54	2	1045.56	-0.0134	0	15.27	0.037	R	NDFLPTAIR	Q			Cmpd 151, AutoMSn(523.7784), 15.6 min
2	KRY28736.1	WD repeat-containing protein 44 [Trichinella spiralis]	107	151552	7	5.4	6.75	4900	8	1	1	523.778	1045.54	2	1045.56	-0.0134	0	16.42	0.028	R	NDFLPTAIR	Q			Cmpd 178, AutoMSn(523.7784), 15.6 min
2	KRY28736.1	WD repeat-containing protein 44 [Trichinella spiralis]	107	151552	7	5.4	6.75	4901	4	1	1	523.779	1045.54	2	1045.56	-0.0132	0	19.78	0.013	R	NDFLPTAIR	Q			Cmpd 153, AutoMSn(523.7785), 15.6 min
2	KRY28736.1	WD repeat-containing protein 44 [Trichinella spiralis]	107	151552	7	5.4	6.75	4902	6	1	1	523.779	1045.54	2	1045.56	-0.0131	0	19.33	0.014	R	NDFLPTAIR	Q			Cmpd 183, AutoMSn(523.7785), 15.6 min
2	KRY28736.1	WD repeat-containing protein 44 [Trichinella spiralis]	107	151552	7	5.4	6.75	4903	9	1	1	523.779	1045.54	2	1045.56	-0.0127	0	14.42	0.045	R	NDFLPTAIR	Q			Cmpd 157, AutoMSn(523.7788), 15.7 min
2	KRY28736.1	WD repeat-containing protein 44 [Trichinella spiralis]	107	151552	7	5.4	6.75	4904	7	1	1	523.779	1045.54	2	1045.56	-0.0124	0	19.4	0.014	R	NDFLPTAIR	Q			Cmpd 158, AutoMSn(523.7789), 15.6 min
2	KRY28736.1	WD repeat-containing protein 44 [Trichinella spiralis]	107	151552	7	5.4	6.75	4906	10	1	1	523.779	1045.54	2	1045.56	-0.0122	0	16.05	0.031	R	NDFLPTAIR	Q			Cmpd 185, AutoMSn(523.7790), 15.7 min
2	KRY28736.1	WD repeat-containing protein 44 [Trichinella spiralis]	107	151552	7	5.4	6.75	4908	4	1	1	523.779	1045.54	2	1045.56	-0.012	0	19.07	0.015	R	NDFLPTAIR	Q			Cmpd 188, AutoMSn(523.7791), 15.7 min
2	KRY28736.1	WD repeat-containing protein 44 [Trichinella spiralis]	107	151552	7	5.4	6.75	4909	6	1	1	523.779	1045.54	2	1045.56	-0.012	0	17.92	0.02	R	NDFLPTAIR	Q			Cmpd 178, AutoMSn(523.7791), 15.7 min
2	KRY28736.1	WD repeat-containing protein 44 [Trichinella spiralis]	107	151552	7	5.4	6.75	4910	1	1	1	523.779	1045.54	2	1045.56	-0.0115	0	23.55	0.0054	R	NDFLPTAIR	Q			Cmpd 85, AutoMSn(523.7793), 15.5 min
2	KRY28736.1	WD repeat-containing protein 44 [Trichinella spiralis]	107	151552	7	5.4	6.75	4911	9	1	1	523.779	1045.54	2	1045.56	-0.0115	0	14.04	0.049	R	NDFLPTAIR	Q			Cmpd 85, AutoMSn(523.7794), 15.5 min
2	KRY28736.1	WD repeat-containing protein 44 [Trichinella spiralis]	107	151552	7	5.4	6.75	4912	8	1	1	523.779	1045.54	2	1045.56	-0.0114	0	19.23	0.015	R	NDFLPTAIR	Q			Cmpd 179, AutoMSn(523.7794), 15.5 min
2	KRY28736.1	WD repeat-containing protein 44 [Trichinella spiralis]	107	151552	7	5.4	6.75	4913	10	1	1	523.779	1045.54	2	1045.56	-0.0114	0	16.89	0.025	R	NDFLPTAIR	Q			Cmpd 173, AutoMSn(523.7794), 15.6 min
2	KRY28736.1	WD repeat-containing protein 44 [Trichinella spiralis]	107	151552	7	5.4	6.75	4914	9	1	1	523.779	1045.54	2	1045.56	-0.0114	0	17.56	0.022	R	NDFLPTAIR	Q			Cmpd 170, AutoMSn(523.7794), 15.6 min
2	KRY28736.1	WD repeat-containing protein 44 [Trichinella spiralis]	107	151552	7	5.4	6.75	4915	4	1	1	523.78	1045.54	2	1045.56	-0.011	0	10.09	0.12	R	NDFLPTAIR	Q			Cmpd 83, AutoMSn(523.7796), 15.5 min
2	KRY28736.1	WD repeat-containing protein 44 [Trichinella spiralis]	107	151552	7	5.4	6.75	4916	6	1	1	523.78	1045.54	2	1045.56	-0.0108	0	19.78	0.013	R	NDFLPTAIR	Q			Cmpd 182, AutoMSn(523.7797), 15.6 min
2	KRY28736.1	WD repeat-containing protein 44 [Trichinella spiralis]	107	151552	7	5.4	6.75	4917	8	1	1	523.78	1045.55	2	1045.56	-0.0105	0	15.82	0.032	R	NDFLPTAIR	Q			Cmpd 156, AutoMSn(523.7798), 15.5 min
2	KRY28736.1	WD repeat-containing protein 44 [Trichinella spiralis]	107	151552	7	5.4	6.75	5880	8	1	1	590.304	1178.59	2	1178.54	0.0518	1	11.56	0.078	R	QEMKQEMQK	L			Cmpd 179, AutoMSn(590.3044), 18.4 min
2	KRY28736.1	WD repeat-containing protein 44 [Trichinella spiralis]	107	151552	7	5.4	6.75	5881	2	1	1	590.305	1178.6	2	1178.54	0.0533	1	21.34	0.0082	R	QEMKQEMQK	L			Cmpd 175, AutoMSn(590.3051), 18.3 min
2	KRY28736.1	WD repeat-containing protein 44 [Trichinella spiralis]	107	151552	7	5.4	6.75	6808	1	1	0	455.582	1363.72	3	1363.65	0.0705	0	20.52	0.01	K	EWLNSGDLFQR	A			Cmpd 332, AutoMSn(455.5814), 17.7 min
2	KRY28736.1	WD repeat-containing protein 44 [Trichinella spiralis]	107	151552	7	5.4	6.75	10013	1	1	0	666.672	1997	3	1996.96	0.0309	0	15.94	0.022	R	ISSGCCNPGVNPLSLHMLR	K			Cmpd 263, AutoMSn(666.6724), 18.1 min
2	KRY28736.1	WD repeat-containing protein 44 [Trichinella spiralis]	107	151552	7	5.4	6.75	10344	9	1	0	1036.02	2070.03	2	2069.98	0.0508	0	10.88	0.067	R	ISSGCCNPGVNPLSLHMLR	K	Carbamidomethyl (C); Oxidation (M)	0.0000010000000000200.0	Cmpd 712, AutoMSn(1036.0231), 31.3 min
2	KRY28736.1	WD repeat-containing protein 44 [Trichinella spiralis]	107	151552	7	5.4	6.75	10345	4	1	0	1036.02	2070.03	2	2069.98	0.0517	0	12.55	0.046	R	ISSGCCNPGVNPLSLHMLR	K	Carbamidomethyl (C); Oxidation (M)	0.0000010000000000200.0	Cmpd 848, AutoMSn(1036.0236), 31.1 min	emPAI	0.02
3	KRY28737.1	WD repeat-containing protein 44 [Trichinella spiralis]	107	120168	7	8.7	9.44	3735	5	0	0	449.741	897.467	2	897.532	-0.0656	0	17.55	0.018	R	LWLIPEK	K			Cmpd 83, AutoMSn(449.7406), 13.2 min
3	KRY28737.1	WD repeat-containing protein 44 [Trichinella spiralis]	107	120168	7	8.7	9.44	3737	1	0	0	898.479	897.471	1	897.532	-0.061	0	44.8	3.3e-05	R	LWLIPEK	K			Cmpd 132, AutoMSn(898.4786), 13.2 min
3	KRY28737.1	WD repeat-containing protein 44 [Trichinella spiralis]	107	120168	7	8.7	9.44	3738	1	0	0	898.479	897.472	1	897.532	-0.0607	0	44.77	3.3e-05	R	LWLIPEK	K			Cmpd 135, AutoMSn(898.4789), 13.3 min
3	KRY28737.1	WD repeat-containing protein 44 [Trichinella spiralis]	107	120168	7	8.7	9.44	3739	8	0	0	449.745	897.475	2	897.532	-0.0575	0	12.11	0.062	R	LWLIPEK	K			Cmpd 128, AutoMSn(449.7447), 13.2 min
3	KRY28737.1	WD repeat-containing protein 44 [Trichinella spiralis]	107	120168	7	8.7	9.44	3740	7	0	0	449.745	897.475	2	897.532	-0.0571	0	11.17	0.076	R	LWLIPEK	K			Cmpd 131, AutoMSn(449.7449), 13.2 min
3	KRY28737.1	WD repeat-containing protein 44 [Trichinella spiralis]	107	120168	7	8.7	9.44	3741	2	0	0	449.745	897.476	2	897.532	-0.0561	0	19.23	0.012	R	LWLIPEK	K			Cmpd 81, AutoMSn(449.7454), 13.3 min
3	KRY28737.1	WD repeat-containing protein 44 [Trichinella spiralis]	107	120168	7	8.7	9.44	3742	2	0	0	449.745	897.476	2	897.532	-0.0559	0	18.98	0.013	R	LWLIPEK	K			Cmpd 78, AutoMSn(449.7455), 13.2 min
3	KRY28737.1	WD repeat-containing protein 44 [Trichinella spiralis]	107	120168	7	8.7	9.44	3743	6	0	0	449.746	897.477	2	897.532	-0.0557	0	12.05	0.062	R	LWLIPEK	K			Cmpd 133, AutoMSn(449.7456), 13.3 min
3	KRY28737.1	WD repeat-containing protein 44 [Trichinella spiralis]	107	120168	7	8.7	9.44	4676	1	0	0	1017.9	1016.89	1	1016.51	0.3851	1	21.54	0.017	K	STLKGCHGSK	I			Cmpd 699, AutoMSn(1017.8997), 31.0 min
3	KRY28737.1	WD repeat-containing protein 44 [Trichinella spiralis]	107	120168	7	8.7	9.44	8631	7	1	1	560.542	1678.6	3	1678.84	-0.2394	0	13.82	0.064	K	FMETGQLSNCVPILK	K			Cmpd 333, AutoMSn(560.5415), 22.5 min
3	KRY28737.1	WD repeat-containing protein 44 [Trichinella spiralis]	107	120168	7	8.7	9.44	9286	7	1	1	933.184	1864.35	2	1863.96	0.3948	1	15.29	0.054	K	FMETGQLSNCVPILKK	F	Carbamidomethyl (C)	0.0000000001000000.0	Cmpd 610, AutoMSn(933.1840), 25.4 min
3	KRY28737.1	WD repeat-containing protein 44 [Trichinella spiralis]	107	120168	7	8.7	9.44	9379	1	1	0	939.297	1876.58	2	1876.92	-0.3455	1	12.63	0.092	K	GDNMVLEQLEPVDYKK	E			Cmpd 567, AutoMSn(939.2966), 27.2 min
3	KRY28737.1	WD repeat-containing protein 44 [Trichinella spiralis]	107	120168	7	8.7	9.44	10013	1	0	0	666.672	1997	3	1996.96	0.0309	0	15.94	0.022	R	ISSGCCNPGVNPLSLHMLR	K			Cmpd 263, AutoMSn(666.6724), 18.1 min
3	KRY28737.1	WD repeat-containing protein 44 [Trichinella spiralis]	107	120168	7	8.7	9.44	10344	9	0	0	1036.02	2070.03	2	2069.98	0.0508	0	10.88	0.067	R	ISSGCCNPGVNPLSLHMLR	K	Carbamidomethyl (C); Oxidation (M)	0.0000010000000000200.0	Cmpd 712, AutoMSn(1036.0231), 31.3 min
3	KRY28737.1	WD repeat-containing protein 44 [Trichinella spiralis]	107	120168	7	8.7	9.44	10345	4	0	0	1036.02	2070.03	2	2069.98	0.0517	0	12.55	0.046	R	ISSGCCNPGVNPLSLHMLR	K	Carbamidomethyl (C); Oxidation (M)	0.0000010000000000200.0	Cmpd 848, AutoMSn(1036.0236), 31.1 min
3	KRY28737.1	WD repeat-containing protein 44 [Trichinella spiralis]	107	120168	7	8.7	9.44	12705	2	1	1	927.334	2778.98	3	2779.32	-0.3403	1	12.04	0.073	-	MPSCVSRFAGAMSIQVEPANQNVVR	N	Carbamidomethyl (C); 2 Oxidation (M)	0.2001000000020000000000000.0	Cmpd 730, AutoMSn(927.3340), 28.4 min
3	KRY28737.1	WD repeat-containing protein 44 [Trichinella spiralis]	107	120168	7	8.7	9.44	12708	3	1	1	927.482	2779.42	3	2779.32	0.1033	1	10.42	0.064	-	MPSCVSRFAGAMSIQVEPANQNVVR	N	Carbamidomethyl (C); 2 Oxidation (M)	0.2001000000020000000000000.0	Cmpd 778, AutoMSn(927.4818), 29.2 min
3	KRY28737.1	WD repeat-containing protein 44 [Trichinella spiralis]	107	120168	7	8.7	9.44	12720	8	1	1	927.487	2779.44	3	2779.32	0.1185	1	12.05	0.045	-	MPSCVSRFAGAMSIQVEPANQNVVR	N	Carbamidomethyl (C); 2 Oxidation (M)	0.2001000000020000000000000.0	Cmpd 648, AutoMSn(927.4869), 29.1 min
3	KRY28737.1	WD repeat-containing protein 44 [Trichinella spiralis]	107	120168	7	8.7	9.44	12722	1	1	1	927.487	2779.44	3	2779.32	0.1192	1	10.67	0.063	-	MPSCVSRFAGAMSIQVEPANQNVVR	N	Carbamidomethyl (C); 2 Oxidation (M)	0.2001000000020000000000000.0	Cmpd 717, AutoMSn(927.4871), 28.8 min
3	KRY28737.1	WD repeat-containing protein 44 [Trichinella spiralis]	107	120168	7	8.7	9.44	12728	1	1	1	927.488	2779.44	3	2779.32	0.1224	1	11.48	0.052	-	MPSCVSRFAGAMSIQVEPANQNVVR	N	Carbamidomethyl (C); 2 Oxidation (M)	0.2001000000020000000000000.0	Cmpd 731, AutoMSn(927.4882), 29.1 min
3	KRY28737.1	WD repeat-containing protein 44 [Trichinella spiralis]	107	120168	7	8.7	9.44	12729	1	1	1	927.488	2779.44	3	2779.32	0.1228	1	10.98	0.059	-	MPSCVSRFAGAMSIQVEPANQNVVR	N	Carbamidomethyl (C); 2 Oxidation (M)	0.2001000000020000000000000.0	Cmpd 732, AutoMSn(927.4883), 29.1 min
3	KRY28737.1	WD repeat-containing protein 44 [Trichinella spiralis]	107	120168	7	8.7	9.44	12731	1	1	1	927.489	2779.44	3	2779.32	0.1244	1	12.22	0.044	-	MPSCVSRFAGAMSIQVEPANQNVVR	N	Carbamidomethyl (C); 2 Oxidation (M)	0.2001000000020000000000000.0	Cmpd 760, AutoMSn(927.4889), 29.1 min
3	KRY28737.1	WD repeat-containing protein 44 [Trichinella spiralis]	107	120168	7	8.7	9.44	12733	7	1	1	927.652	2779.93	3	2779.32	0.614	1	10.28	0.11	-	MPSCVSRFAGAMSIQVEPANQNVVR	N	Carbamidomethyl (C); 2 Oxidation (M)	0.2001000000020000000000000.0	Cmpd 778, AutoMSn(927.6521), 29.1 min	emPAI	0.03
4	KRY29858.1	Pre-mRNA-splicing factor SYF1 [Trichinella spiralis]	77	106496	4	5.4	5.98	3735	5	0	0	449.741	897.467	2	897.517	-0.0504	0	17.55	0.018	K	AIEVLPEK	D			Cmpd 83, AutoMSn(449.7406), 13.2 min
4	KRY29858.1	Pre-mRNA-splicing factor SYF1 [Trichinella spiralis]	77	106496	4	5.4	5.98	3737	1	0	0	898.479	897.471	1	897.517	-0.0458	0	44.8	3.3e-05	K	AIEVLPEK	D			Cmpd 132, AutoMSn(898.4786), 13.2 min
4	KRY29858.1	Pre-mRNA-splicing factor SYF1 [Trichinella spiralis]	77	106496	4	5.4	5.98	3738	1	0	0	898.479	897.472	1	897.517	-0.0455	0	44.77	3.3e-05	K	AIEVLPEK	D			Cmpd 135, AutoMSn(898.4789), 13.3 min
4	KRY29858.1	Pre-mRNA-splicing factor SYF1 [Trichinella spiralis]	77	106496	4	5.4	5.98	3739	3	0	0	449.745	897.475	2	897.517	-0.0422	0	16.47	0.023	K	AIEVLPEK	D			Cmpd 128, AutoMSn(449.7447), 13.2 min
4	KRY29858.1	Pre-mRNA-splicing factor SYF1 [Trichinella spiralis]	77	106496	4	5.4	5.98	3740	7	0	0	449.745	897.475	2	897.517	-0.0419	0	11.17	0.076	K	AIEVLPEK	D			Cmpd 131, AutoMSn(449.7449), 13.2 min
4	KRY29858.1	Pre-mRNA-splicing factor SYF1 [Trichinella spiralis]	77	106496	4	5.4	5.98	3741	2	0	0	449.745	897.476	2	897.517	-0.0409	0	19.23	0.012	K	AIEVLPEK	D			Cmpd 81, AutoMSn(449.7454), 13.3 min
4	KRY29858.1	Pre-mRNA-splicing factor SYF1 [Trichinella spiralis]	77	106496	4	5.4	5.98	3742	2	0	0	449.745	897.476	2	897.517	-0.0406	0	18.98	0.013	K	AIEVLPEK	D			Cmpd 78, AutoMSn(449.7455), 13.2 min
4	KRY29858.1	Pre-mRNA-splicing factor SYF1 [Trichinella spiralis]	77	106496	4	5.4	5.98	3743	6	0	0	449.746	897.477	2	897.517	-0.0404	0	12.05	0.062	K	AIEVLPEK	D			Cmpd 133, AutoMSn(449.7456), 13.3 min
4	KRY29858.1	Pre-mRNA-splicing factor SYF1 [Trichinella spiralis]	77	106496	4	5.4	5.98	7924	7	1	1	514.779	1541.31	3	1541.9	-0.588	1	10.83	0.16	R	SELEKGVLVSQLLK	W			Cmpd 167, AutoMSn(514.7789), 15.1 min
4	KRY29858.1	Pre-mRNA-splicing factor SYF1 [Trichinella spiralis]	77	106496	4	5.4	5.98	8375	5	1	1	541.326	1620.96	3	1620.78	0.1756	1	16.57	0.027	M	EPVGCLFDRSELEK	G			Cmpd 454, AutoMSn(541.3264), 21.7 min
4	KRY29858.1	Pre-mRNA-splicing factor SYF1 [Trichinella spiralis]	77	106496	4	5.4	5.98	8376	6	1	1	541.327	1620.96	3	1620.78	0.1774	1	19.21	0.015	M	EPVGCLFDRSELEK	G			Cmpd 461, AutoMSn(541.3270), 21.9 min
4	KRY29858.1	Pre-mRNA-splicing factor SYF1 [Trichinella spiralis]	77	106496	4	5.4	5.98	8377	5	1	1	541.327	1620.96	3	1620.78	0.1781	1	17.72	0.021	M	EPVGCLFDRSELEK	G			Cmpd 457, AutoMSn(541.3272), 21.8 min
4	KRY29858.1	Pre-mRNA-splicing factor SYF1 [Trichinella spiralis]	77	106496	4	5.4	5.98	11081	4	1	0	1130.21	2258.41	2	2258.03	0.374	1	14.81	0.05	K	VDDLASVYCSWAEMELRSK	K	Carbamidomethyl (C)	0.0000000010000000000.0	Cmpd 778, AutoMSn(1130.2117), 29.9 min	emPAI	0.03
5	XP_003379646.1	putative tetratricopeptide repeat-containing domain protein, partial [Trichinella spiralis]	67	90527	3	6.7	8.86	3735	5	0	0	449.741	897.467	2	897.517	-0.0504	0	17.55	0.018	K	AIEVLPEK	D			Cmpd 83, AutoMSn(449.7406), 13.2 min
5	XP_003379646.1	putative tetratricopeptide repeat-containing domain protein, partial [Trichinella spiralis]	67	90527	3	6.7	8.86	3737	1	0	0	898.479	897.471	1	897.517	-0.0458	0	44.8	3.3e-05	K	AIEVLPEK	D			Cmpd 132, AutoMSn(898.4786), 13.2 min
5	XP_003379646.1	putative tetratricopeptide repeat-containing domain protein, partial [Trichinella spiralis]	67	90527	3	6.7	8.86	3738	1	0	0	898.479	897.472	1	897.517	-0.0455	0	44.77	3.3e-05	K	AIEVLPEK	D			Cmpd 135, AutoMSn(898.4789), 13.3 min
5	XP_003379646.1	putative tetratricopeptide repeat-containing domain protein, partial [Trichinella spiralis]	67	90527	3	6.7	8.86	3739	3	0	0	449.745	897.475	2	897.517	-0.0422	0	16.47	0.023	K	AIEVLPEK	D			Cmpd 128, AutoMSn(449.7447), 13.2 min
5	XP_003379646.1	putative tetratricopeptide repeat-containing domain protein, partial [Trichinella spiralis]	67	90527	3	6.7	8.86	3740	7	0	0	449.745	897.475	2	897.517	-0.0419	0	11.17	0.076	K	AIEVLPEK	D			Cmpd 131, AutoMSn(449.7449), 13.2 min
5	XP_003379646.1	putative tetratricopeptide repeat-containing domain protein, partial [Trichinella spiralis]	67	90527	3	6.7	8.86	3741	2	0	0	449.745	897.476	2	897.517	-0.0409	0	19.23	0.012	K	AIEVLPEK	D			Cmpd 81, AutoMSn(449.7454), 13.3 min
5	XP_003379646.1	putative tetratricopeptide repeat-containing domain protein, partial [Trichinella spiralis]	67	90527	3	6.7	8.86	3742	2	0	0	449.745	897.476	2	897.517	-0.0406	0	18.98	0.013	K	AIEVLPEK	D			Cmpd 78, AutoMSn(449.7455), 13.2 min
5	XP_003379646.1	putative tetratricopeptide repeat-containing domain protein, partial [Trichinella spiralis]	67	90527	3	6.7	8.86	3743	6	0	0	449.746	897.477	2	897.517	-0.0404	0	12.05	0.062	K	AIEVLPEK	D			Cmpd 133, AutoMSn(449.7456), 13.3 min
5	XP_003379646.1	putative tetratricopeptide repeat-containing domain protein, partial [Trichinella spiralis]	67	90527	3	6.7	8.86	11081	4	0	0	1130.21	2258.41	2	2258.03	0.374	1	14.81	0.05	K	VDDLASVYCSWAEMELRSK	K	Carbamidomethyl (C)	0.0000000010000000000.0	Cmpd 778, AutoMSn(1130.2117), 29.9 min
5	XP_003379646.1	putative tetratricopeptide repeat-containing domain protein, partial [Trichinella spiralis]	67	90527	3	6.7	8.86	13417	6	1	1	1475.67	2949.32	2	2949.27	0.0513	1	11.35	0.054	K	VWSMYADLEESFGTFESCKEVYEK	I	Carbamidomethyl (C); Oxidation (M)	0.000200000000000001000000.0	Cmpd 789, AutoMSn(1475.6692), 27.9 min
5	XP_003379646.1	putative tetratricopeptide repeat-containing domain protein, partial [Trichinella spiralis]	67	90527	3	6.7	8.86	13420	1	1	1	1475.67	2949.33	2	2949.27	0.0565	1	19.44	0.0084	K	VWSMYADLEESFGTFESCKEVYEK	I	Carbamidomethyl (C); Oxidation (M)	0.000200000000000001000000.0	Cmpd 788, AutoMSn(1475.6718), 27.9 min	emPAI	0.04
6	XP_003375206.1	calcium-dependent secretion activator 1 [Trichinella spiralis]	71	131873	4	3.9	8.57	2082	1	1	1	328.711	655.407	2	655.39	0.0165	0	41.47	5.5e-05	K	IGPLEK	L			Cmpd 139, AutoMSn(328.7107), 14.9 min
6	XP_003375206.1	calcium-dependent secretion activator 1 [Trichinella spiralis]	71	131873	4	3.9	8.57	8796	3	1	1	569.932	1706.77	3	1706.86	-0.0893	1	10.99	0.076	R	LTSRMNSIDSLVTDR	S			Cmpd 437, AutoMSn(569.9315), 21.3 min
6	XP_003375206.1	calcium-dependent secretion activator 1 [Trichinella spiralis]	71	131873	4	3.9	8.57	9467	1	1	1	632.606	1894.8	3	1894.93	-0.1334	1	21.68	0.0072	R	MNSIDSLVTDRSVDSLK	Y	Oxidation (M)	0.20000000000000000.0	Cmpd 506, AutoMSn(632.6063), 23.1 min
6	XP_003375206.1	calcium-dependent secretion activator 1 [Trichinella spiralis]	71	131873	4	3.9	8.57	11014	8	1	1	748.052	2241.13	3	2241.02	0.1103	1	11.01	0.064	R	LDPSLELTKSMTNWGMACR	L	Carbamidomethyl (C); 2 Oxidation (M)	0.0000000000200002010.0	Cmpd 301, AutoMSn(748.0516), 18.8 min	emPAI	0.02
7	XP_003381745.1	hypothetical protein Tsp_07425 [Trichinella spiralis]	45	14465	2	11	9.4	3159	1	1	1	393.247	784.48	2	784.481	-0.0007	0	34.59	0.00036	K	TPILVSR	D			Cmpd 164, AutoMSn(393.2472), 15.2 min
7	XP_003381745.1	hypothetical protein Tsp_07425 [Trichinella spiralis]	45	14465	2	11	9.4	3160	1	1	1	393.247	784.48	2	784.481	-0.0007	0	33.84	0.00043	K	TPILVSR	D			Cmpd 167, AutoMSn(393.2473), 15.3 min
7	XP_003381745.1	hypothetical protein Tsp_07425 [Trichinella spiralis]	45	14465	2	11	9.4	3161	1	1	1	393.248	784.482	2	784.481	0.0012	0	33.81	0.00044	K	TPILVSR	D			Cmpd 170, AutoMSn(393.2482), 15.4 min
7	XP_003381745.1	hypothetical protein Tsp_07425 [Trichinella spiralis]	45	14465	2	11	9.4	3643	1	1	1	439.759	877.503	2	877.422	0.0818	0	29.13	0.0017	K	IDCTLEK	Q	Carbamidomethyl (C)	0.0010000.0	Cmpd 36, AutoMSn(439.7589), 12.1 min
7	XP_003381745.1	hypothetical protein Tsp_07425 [Trichinella spiralis]	45	14465	2	11	9.4	3645	10	1	1	439.76	877.505	2	877.422	0.0833	0	23.32	0.0064	K	IDCTLEK	Q	Carbamidomethyl (C)	0.0010000.0	Cmpd 79, AutoMSn(439.7597), 12.0 min	emPAI	0.24
8	KRY43094.1	Peroxidasin -like protein [Trichinella spiralis]	84	165950	6	5.9	8.22	3151	2	1	0	390.963	779.911	2	779.321	0.5905	0	11.86	0.15	R	CMHFAR	S	Oxidation (M)	0.020000.0	Cmpd 84, AutoMSn(390.9629), 13.3 min
8	KRY43094.1	Peroxidasin -like protein [Trichinella spiralis]	84	165950	6	5.9	8.22	5193	6	1	0	550.831	1099.65	2	1099.62	0.0245	0	11.05	0.086	K	IADVLLEATR	I			Cmpd 559, AutoMSn(550.8314), 23.9 min
8	KRY43094.1	Peroxidasin -like protein [Trichinella spiralis]	84	165950	6	5.9	8.22	5194	8	1	0	550.832	1099.65	2	1099.62	0.0247	0	11.11	0.084	K	IADVLLEATR	I			Cmpd 565, AutoMSn(550.8315), 24.0 min
8	KRY43094.1	Peroxidasin -like protein [Trichinella spiralis]	84	165950	6	5.9	8.22	5195	6	1	0	550.832	1099.65	2	1099.62	0.026	0	11.13	0.084	K	IADVLLEATR	I			Cmpd 562, AutoMSn(550.8321), 23.9 min
8	KRY43094.1	Peroxidasin -like protein [Trichinella spiralis]	84	165950	6	5.9	8.22	7561	1	1	0	740.426	1478.84	2	1478.65	0.1884	0	19.6	0.012	R	TMPAPAESCSLGSR	K	Carbamidomethyl (C); Oxidation (M)	0.02000000100000.0	Cmpd 611, AutoMSn(740.4262), 28.2 min
8	KRY43094.1	Peroxidasin -like protein [Trichinella spiralis]	84	165950	6	5.9	8.22	7565	1	1	0	740.429	1478.84	2	1478.65	0.1944	0	18.58	0.015	R	TMPAPAESCSLGSR	K	Carbamidomethyl (C); Oxidation (M)	0.02000000100000.0	Cmpd 739, AutoMSn(740.4291), 28.3 min
8	KRY43094.1	Peroxidasin -like protein [Trichinella spiralis]	84	165950	6	5.9	8.22	7566	1	1	0	740.429	1478.84	2	1478.65	0.1951	0	25.53	0.003	R	TMPAPAESCSLGSR	K	Carbamidomethyl (C); Oxidation (M)	0.02000000100000.0	Cmpd 616, AutoMSn(740.4295), 28.4 min
8	KRY43094.1	Peroxidasin -like protein [Trichinella spiralis]	84	165950	6	5.9	8.22	7568	1	1	0	740.43	1478.85	2	1478.65	0.1956	0	19.19	0.013	R	TMPAPAESCSLGSR	K	Carbamidomethyl (C); Oxidation (M)	0.02000000100000.0	Cmpd 742, AutoMSn(740.4298), 28.4 min
8	KRY43094.1	Peroxidasin -like protein [Trichinella spiralis]	84	165950	6	5.9	8.22	7569	1	1	0	740.43	1478.85	2	1478.65	0.1956	0	21.45	0.0077	R	TMPAPAESCSLGSR	K	Carbamidomethyl (C); Oxidation (M)	0.02000000100000.0	Cmpd 703, AutoMSn(740.4298), 28.2 min
8	KRY43094.1	Peroxidasin -like protein [Trichinella spiralis]	84	165950	6	5.9	8.22	7570	1	1	0	740.43	1478.85	2	1478.65	0.1957	0	19.26	0.013	R	TMPAPAESCSLGSR	K	Carbamidomethyl (C); Oxidation (M)	0.02000000100000.0	Cmpd 736, AutoMSn(740.4298), 28.1 min
8	KRY43094.1	Peroxidasin -like protein [Trichinella spiralis]	84	165950	6	5.9	8.22	7571	1	1	0	740.43	1478.85	2	1478.65	0.1963	0	22.33	0.0063	R	TMPAPAESCSLGSR	K	Carbamidomethyl (C); Oxidation (M)	0.02000000100000.0	Cmpd 744, AutoMSn(740.4301), 28.1 min
8	KRY43094.1	Peroxidasin -like protein [Trichinella spiralis]	84	165950	6	5.9	8.22	7573	1	1	0	740.431	1478.85	2	1478.65	0.1972	0	19.9	0.011	R	TMPAPAESCSLGSR	K	Carbamidomethyl (C); Oxidation (M)	0.02000000100000.0	Cmpd 738, AutoMSn(740.4306), 28.3 min
8	KRY43094.1	Peroxidasin -like protein [Trichinella spiralis]	84	165950	6	5.9	8.22	7574	1	1	0	740.431	1478.85	2	1478.65	0.1975	0	25.32	0.0032	R	TMPAPAESCSLGSR	K	Carbamidomethyl (C); Oxidation (M)	0.02000000100000.0	Cmpd 736, AutoMSn(740.4307), 28.2 min
8	KRY43094.1	Peroxidasin -like protein [Trichinella spiralis]	84	165950	6	5.9	8.22	7575	1	1	0	740.431	1478.85	2	1478.65	0.1977	0	20.51	0.0096	R	TMPAPAESCSLGSR	K	Carbamidomethyl (C); Oxidation (M)	0.02000000100000.0	Cmpd 747, AutoMSn(740.4308), 28.2 min
8	KRY43094.1	Peroxidasin -like protein [Trichinella spiralis]	84	165950	6	5.9	8.22	7576	1	1	0	740.431	1478.85	2	1478.65	0.1978	0	23.81	0.0045	R	TMPAPAESCSLGSR	K	Carbamidomethyl (C); Oxidation (M)	0.02000000100000.0	Cmpd 745, AutoMSn(740.4308), 28.4 min
8	KRY43094.1	Peroxidasin -like protein [Trichinella spiralis]	84	165950	6	5.9	8.22	7577	1	1	0	740.431	1478.85	2	1478.65	0.1982	0	19.75	0.011	R	TMPAPAESCSLGSR	K	Carbamidomethyl (C); Oxidation (M)	0.02000000100000.0	Cmpd 707, AutoMSn(740.4311), 28.3 min
8	KRY43094.1	Peroxidasin -like protein [Trichinella spiralis]	84	165950	6	5.9	8.22	7578	1	1	0	740.431	1478.85	2	1478.65	0.1986	0	19.3	0.013	R	TMPAPAESCSLGSR	K	Carbamidomethyl (C); Oxidation (M)	0.02000000100000.0	Cmpd 719, AutoMSn(740.4313), 28.2 min
8	KRY43094.1	Peroxidasin -like protein [Trichinella spiralis]	84	165950	6	5.9	8.22	7579	1	1	0	740.431	1478.85	2	1478.65	0.1987	0	20.21	0.01	R	TMPAPAESCSLGSR	K	Carbamidomethyl (C); Oxidation (M)	0.02000000100000.0	Cmpd 741, AutoMSn(740.4313), 28.3 min
8	KRY43094.1	Peroxidasin -like protein [Trichinella spiralis]	84	165950	6	5.9	8.22	7580	1	1	0	740.431	1478.85	2	1478.65	0.199	0	19.86	0.011	R	TMPAPAESCSLGSR	K	Carbamidomethyl (C); Oxidation (M)	0.02000000100000.0	Cmpd 738, AutoMSn(740.4314), 28.2 min
8	KRY43094.1	Peroxidasin -like protein [Trichinella spiralis]	84	165950	6	5.9	8.22	7581	1	1	0	740.432	1478.85	2	1478.65	0.1991	0	20.84	0.009	R	TMPAPAESCSLGSR	K	Carbamidomethyl (C); Oxidation (M)	0.02000000100000.0	Cmpd 750, AutoMSn(740.4315), 28.3 min
8	KRY43094.1	Peroxidasin -like protein [Trichinella spiralis]	84	165950	6	5.9	8.22	7582	1	1	0	740.432	1478.85	2	1478.65	0.2	0	19.97	0.011	R	TMPAPAESCSLGSR	K	Carbamidomethyl (C); Oxidation (M)	0.02000000100000.0	Cmpd 797, AutoMSn(740.4319), 28.1 min
8	KRY43094.1	Peroxidasin -like protein [Trichinella spiralis]	84	165950	6	5.9	8.22	7583	1	1	0	740.432	1478.85	2	1478.65	0.2001	0	20.02	0.011	R	TMPAPAESCSLGSR	K	Carbamidomethyl (C); Oxidation (M)	0.02000000100000.0	Cmpd 741, AutoMSn(740.4320), 28.3 min
8	KRY43094.1	Peroxidasin -like protein [Trichinella spiralis]	84	165950	6	5.9	8.22	7584	1	1	0	740.432	1478.85	2	1478.65	0.2002	0	20.3	0.01	R	TMPAPAESCSLGSR	K	Carbamidomethyl (C); Oxidation (M)	0.02000000100000.0	Cmpd 800, AutoMSn(740.4320), 28.2 min
8	KRY43094.1	Peroxidasin -like protein [Trichinella spiralis]	84	165950	6	5.9	8.22	7585	1	1	0	740.432	1478.85	2	1478.65	0.2003	0	22.07	0.0068	R	TMPAPAESCSLGSR	K	Carbamidomethyl (C); Oxidation (M)	0.02000000100000.0	Cmpd 706, AutoMSn(740.4321), 28.3 min
8	KRY43094.1	Peroxidasin -like protein [Trichinella spiralis]	84	165950	6	5.9	8.22	7586	1	1	0	740.433	1478.85	2	1478.65	0.202	0	20.28	0.01	R	TMPAPAESCSLGSR	K	Carbamidomethyl (C); Oxidation (M)	0.02000000100000.0	Cmpd 803, AutoMSn(740.4330), 28.3 min
8	KRY43094.1	Peroxidasin -like protein [Trichinella spiralis]	84	165950	6	5.9	8.22	7587	1	1	0	740.435	1478.85	2	1478.65	0.2052	0	20.19	0.011	R	TMPAPAESCSLGSR	K	Carbamidomethyl (C); Oxidation (M)	0.02000000100000.0	Cmpd 796, AutoMSn(740.4346), 28.1 min
8	KRY43094.1	Peroxidasin -like protein [Trichinella spiralis]	84	165950	6	5.9	8.22	7588	1	1	0	740.435	1478.85	2	1478.65	0.2053	0	25.25	0.0033	R	TMPAPAESCSLGSR	K	Carbamidomethyl (C); Oxidation (M)	0.02000000100000.0	Cmpd 721, AutoMSn(740.4346), 28.2 min
8	KRY43094.1	Peroxidasin -like protein [Trichinella spiralis]	84	165950	6	5.9	8.22	7589	1	1	0	493.959	1478.85	3	1478.65	0.2055	0	22.16	0.0068	R	TMPAPAESCSLGSR	K	Carbamidomethyl (C); Oxidation (M)	0.02000000100000.0	Cmpd 802, AutoMSn(493.9589), 28.2 min
8	KRY43094.1	Peroxidasin -like protein [Trichinella spiralis]	84	165950	6	5.9	8.22	7590	1	1	0	740.435	1478.86	2	1478.65	0.2057	0	20	0.011	R	TMPAPAESCSLGSR	K	Carbamidomethyl (C); Oxidation (M)	0.02000000100000.0	Cmpd 744, AutoMSn(740.4348), 28.3 min
8	KRY43094.1	Peroxidasin -like protein [Trichinella spiralis]	84	165950	6	5.9	8.22	7591	1	1	0	740.436	1478.86	2	1478.65	0.2072	0	21.92	0.0072	R	TMPAPAESCSLGSR	K	Carbamidomethyl (C); Oxidation (M)	0.02000000100000.0	Cmpd 724, AutoMSn(740.4355), 28.3 min
8	KRY43094.1	Peroxidasin -like protein [Trichinella spiralis]	84	165950	6	5.9	8.22	7592	1	1	0	493.96	1478.86	3	1478.65	0.2076	0	33.87	0.00046	R	TMPAPAESCSLGSR	K	Carbamidomethyl (C); Oxidation (M)	0.02000000100000.0	Cmpd 804, AutoMSn(493.9596), 28.3 min
8	KRY43094.1	Peroxidasin -like protein [Trichinella spiralis]	84	165950	6	5.9	8.22	7593	1	1	0	740.436	1478.86	2	1478.65	0.2077	0	20.4	0.01	R	TMPAPAESCSLGSR	K	Carbamidomethyl (C); Oxidation (M)	0.02000000100000.0	Cmpd 799, AutoMSn(740.4358), 28.2 min
8	KRY43094.1	Peroxidasin -like protein [Trichinella spiralis]	84	165950	6	5.9	8.22	7594	1	1	0	493.96	1478.86	3	1478.65	0.2078	0	26.11	0.0027	R	TMPAPAESCSLGSR	K	Carbamidomethyl (C); Oxidation (M)	0.02000000100000.0	Cmpd 808, AutoMSn(493.9597), 28.4 min
8	KRY43094.1	Peroxidasin -like protein [Trichinella spiralis]	84	165950	6	5.9	8.22	7595	1	1	0	740.437	1478.86	2	1478.65	0.2109	0	20.44	0.01	R	TMPAPAESCSLGSR	K	Carbamidomethyl (C); Oxidation (M)	0.02000000100000.0	Cmpd 802, AutoMSn(740.4374), 28.3 min
8	KRY43094.1	Peroxidasin -like protein [Trichinella spiralis]	84	165950	6	5.9	8.22	7596	1	1	0	493.961	1478.86	3	1478.65	0.2122	0	21.3	0.0084	R	TMPAPAESCSLGSR	K	Carbamidomethyl (C); Oxidation (M)	0.02000000100000.0	Cmpd 729, AutoMSn(493.9611), 28.4 min
8	KRY43094.1	Peroxidasin -like protein [Trichinella spiralis]	84	165950	6	5.9	8.22	7597	1	1	0	493.962	1478.86	3	1478.65	0.2152	0	28.05	0.0018	R	TMPAPAESCSLGSR	K	Carbamidomethyl (C); Oxidation (M)	0.02000000100000.0	Cmpd 725, AutoMSn(493.9621), 28.3 min
8	KRY43094.1	Peroxidasin -like protein [Trichinella spiralis]	84	165950	6	5.9	8.22	8753	1	1	1	567.606	1699.8	3	1699.82	-0.0214	1	12.8	0.049	R	DFCFVGNKIIQMGR	T	Carbamidomethyl (C); Oxidation (M)	0.00100000000200.0	Cmpd 194, AutoMSn(567.6060), 15.9 min
8	KRY43094.1	Peroxidasin -like protein [Trichinella spiralis]	84	165950	6	5.9	8.22	6556	5	1	1	654.373	1960.1	3	1959.97	0.1295	1	14.19	0.12	K	KPLWGSAFQAFDRMYK	A	Oxidation (M)	0.0000000000000200.0	Cmpd 255, AutoMSn(654.3726), 17.0 min
8	KRY43094.1	Peroxidasin -like protein [Trichinella spiralis]	84	165950	6	5.9	8.22	13401	4	1	1	980.198	2937.57	3	2937.63	-0.0581	1	13.59	0.036	K	KIVGAQIQHITFNEFLPLVIVNWMK	K			Cmpd 894, AutoMSn(980.1980), 31.5 min	emPAI	0.02
9	KRY32860.1	Leucine-rich repeat-containing protein let-4 [Trichinella spiralis]	142	256496	12	7.6	7.9	3159	3	0	0	393.247	784.48	2	784.506	-0.0259	0	33.13	0.00051	K	TIPTLLK	N			Cmpd 164, AutoMSn(393.2472), 15.2 min
9	KRY32860.1	Leucine-rich repeat-containing protein let-4 [Trichinella spiralis]	142	256496	12	7.6	7.9	3160	3	0	0	393.247	784.48	2	784.506	-0.0258	0	32.49	0.00059	K	TIPTLLK	N			Cmpd 167, AutoMSn(393.2473), 15.3 min
9	KRY32860.1	Leucine-rich repeat-containing protein let-4 [Trichinella spiralis]	142	256496	12	7.6	7.9	3161	3	0	0	393.248	784.482	2	784.506	-0.0239	0	22.57	0.0058	K	TIPTLLK	N			Cmpd 170, AutoMSn(393.2482), 15.4 min
9	KRY32860.1	Leucine-rich repeat-containing protein let-4 [Trichinella spiralis]	142	256496	12	7.6	7.9	5466	8	1	1	558.822	1115.63	2	1115.64	-0.0115	1	20.67	0.0096	R	RLGSTVSAGIR	S			Cmpd 154, AutoMSn(558.8221), 15.0 min
9	KRY32860.1	Leucine-rich repeat-containing protein let-4 [Trichinella spiralis]	142	256496	12	7.6	7.9	5557	2	1	1	1127.58	1126.57	1	1126.68	-0.1123	1	12.07	0.063	K	VQVIALSRNK	L			Cmpd 765, AutoMSn(1127.5772), 29.9 min
9	KRY32860.1	Leucine-rich repeat-containing protein let-4 [Trichinella spiralis]	142	256496	12	7.6	7.9	6072	6	0	0	616.804	1231.59	2	1231.73	-0.1346	0	11.19	0.079	R	GGQIPGVPPAVLK	K			Cmpd 81, AutoMSn(616.8044), 13.4 min
9	KRY32860.1	Leucine-rich repeat-containing protein let-4 [Trichinella spiralis]	142	256496	12	7.6	7.9	7753	3	1	1	758.431	1514.85	2	1514.84	0.0127	0	14.59	0.038	K	IAAVMPLAFMNIPK	L			Cmpd 1105, AutoMSn(758.4313), 36.8 min
9	KRY32860.1	Leucine-rich repeat-containing protein let-4 [Trichinella spiralis]	142	256496	12	7.6	7.9	8733	8	1	0	564.277	1689.81	3	1689.78	0.0313	0	10.58	0.087	R	YLSMLIGSDSTSDSAK	T	Oxidation (M)	0.0002000000000000.0	Cmpd 148, AutoMSn(564.2766), 15.5 min
9	KRY32860.1	Leucine-rich repeat-containing protein let-4 [Trichinella spiralis]	142	256496	12	7.6	7.9	9402	7	1	1	628.313	1881.92	3	1881.94	-0.0199	1	12.13	0.055	K	SLKQMMLVQVNETMAK	A	2 Oxidation (M)	0.0000020000000200.0	Cmpd 56, AutoMSn(628.3127), 12.7 min
9	KRY32860.1	Leucine-rich repeat-containing protein let-4 [Trichinella spiralis]	142	256496	12	7.6	7.9	10018	2	1	1	1001.02	2000.02	2	2000.1	-0.0756	1	13.38	0.039	R	LGGNKIAAVMPLAFMNIPK	L	Oxidation (M)	0.0000000000000020000.0	Cmpd 890, AutoMSn(1001.0170), 31.4 min
9	KRY32860.1	Leucine-rich repeat-containing protein let-4 [Trichinella spiralis]	142	256496	12	7.6	7.9	10888	5	1	1	1106.3	2210.58	2	2211.07	-0.4833	1	12.16	0.092	R	SVSGDSRTSAYVAAHTIGYNR	Y			Cmpd 504, AutoMSn(1106.2990), 23.1 min
9	KRY32860.1	Leucine-rich repeat-containing protein let-4 [Trichinella spiralis]	142	256496	12	7.6	7.9	11883	5	0	1	829.384	2485.13	3	2485.38	-0.2504	1	13.28	0.036	K	IAAVMPLAFMNIPKLEVLNLTR	N	2 Oxidation (M)	0.0000200002000000000000.0	Cmpd 432, AutoMSn(829.3838), 22.0 min
9	KRY32860.1	Leucine-rich repeat-containing protein let-4 [Trichinella spiralis]	142	256496	12	7.6	7.9	13277	5	1	1	965.079	2892.21	3	2891.43	0.783	1	15.4	0.025	R	VLPGHAFSSMPKLTQLYLAENQMER	I	2 Oxidation (M)	0.0000000002000000000000200.0	Cmpd 927, AutoMSn(965.0786), 32.3 min
9	KRY32860.1	Leucine-rich repeat-containing protein let-4 [Trichinella spiralis]	142	256496	12	7.6	7.9	8170	9	1	1	798.069	3188.25	4	3187.62	0.6294	1	14.15	0.14	K	IDLSANGLQRLDDNAFLGLNMVAELNLDK	N	Oxidation (M)	0.00000000000000000000200000000.0	Cmpd 1009, AutoMSn(798.0692), 34.4 min	emPAI	0.01
9	KRY36956.1	Intron-binding protein aquarius [Trichinella spiralis]	261	703602	24	5.8	5.93	2755	1	1	0	705.492	704.485	1	704.332	0.1537	0	14.71	0.055	R	MQPWK	H	Oxidation (M)	0.20000.0	Cmpd 829, AutoMSn(705.4925), 34.3 min
9	KRY36956.1	Intron-binding protein aquarius [Trichinella spiralis]	261	703602	24	5.8	5.93	2761	1	1	0	705.494	704.487	1	704.332	0.1551	0	11.32	0.12	R	MQPWK	H	Oxidation (M)	0.20000.0	Cmpd 951, AutoMSn(705.4939), 33.9 min
9	KRY36956.1	Intron-binding protein aquarius [Trichinella spiralis]	261	703602	24	5.8	5.93	2782	1	1	0	705.496	704.489	1	704.332	0.157	0	10.58	0.14	R	MQPWK	H	Oxidation (M)	0.20000.0	Cmpd 1063, AutoMSn(705.4959), 34.1 min
9	KRY36956.1	Intron-binding protein aquarius [Trichinella spiralis]	261	703602	24	5.8	5.93	3354	2	1	1	418.245	834.476	2	834.521	-0.0453	0	14.31	0.049	K	YLSVLLK	I			Cmpd 270, AutoMSn(418.2454), 17.6 min
9	KRY36956.1	Intron-binding protein aquarius [Trichinella spiralis]	261	703602	24	5.8	5.93	4746	7	1	0	1029.57	1028.56	1	1028.44	0.1221	0	11.47	0.081	R	MEQSMFTR	L			Cmpd 802, AutoMSn(1029.5713), 29.4 min
9	KRY36956.1	Intron-binding protein aquarius [Trichinella spiralis]	261	703602	24	5.8	5.93	4747	9	1	0	1029.57	1028.57	1	1028.44	0.1248	0	12.47	0.064	R	MEQSMFTR	L			Cmpd 805, AutoMSn(1029.5740), 29.5 min
9	KRY36956.1	Intron-binding protein aquarius [Trichinella spiralis]	261	703602	24	5.8	5.93	6105	2	1	1	621.347	1240.68	2	1240.65	0.0301	1	13.17	0.05	K	IVSEMLRYSK	G	Oxidation (M)	0.0000200000.0	Cmpd 110, AutoMSn(621.3466), 13.8 min
9	KRY36956.1	Intron-binding protein aquarius [Trichinella spiralis]	261	703602	24	5.8	5.93	6687	1	0	1	670.861	1339.71	2	1339.66	0.0455	0	11.48	0.073	R	SMAFVPIASMVR	E	2 Oxidation (M)	0.020000000200.0	Cmpd 332, AutoMSn(670.8614), 18.9 min
9	KRY36956.1	Intron-binding protein aquarius [Trichinella spiralis]	261	703602	24	5.8	5.93	6689	2	1	1	670.862	1339.71	2	1339.66	0.047	0	10.87	0.085	R	SMAFVPIASMVR	E	2 Oxidation (M)	0.020000000200.0	Cmpd 297, AutoMSn(670.8622), 18.7 min
9	KRY36956.1	Intron-binding protein aquarius [Trichinella spiralis]	261	703602	24	5.8	5.93	7085	5	1	1	705.354	1408.69	2	1408.59	0.108	0	12.55	0.057	R	LYHMNDGMQER	K	Oxidation (M)	0.00000002000.0	Cmpd 189, AutoMSn(705.3544), 15.8 min
9	KRY36956.1	Intron-binding protein aquarius [Trichinella spiralis]	261	703602	24	5.8	5.93	7320	8	1	0	485.264	1452.77	3	1452.75	0.0221	0	13.17	0.051	K	LLIYICGSAELCR	W			Cmpd 495, AutoMSn(485.2636), 21.4 min
9	KRY36956.1	Intron-binding protein aquarius [Trichinella spiralis]	261	703602	24	5.8	5.93	7374	8	1	0	731.781	1461.55	2	1461.78	-0.2359	1	10.2	0.14	R	ARQQLAALYSWR	Y			Cmpd 91, AutoMSn(731.7814), 12.3 min
9	KRY36956.1	Intron-binding protein aquarius [Trichinella spiralis]	261	703602	24	5.8	5.93	7636	4	1	0	498.599	1492.77	3	1492.69	0.0828	0	13.57	0.04	R	HLSYMCSQAIQR	N	Carbamidomethyl (C)	0.000001000000.0	Cmpd 175, AutoMSn(498.5987), 15.7 min
9	KRY36956.1	Intron-binding protein aquarius [Trichinella spiralis]	261	703602	24	5.8	5.93	7760	5	1	0	505.977	1514.91	3	1514.78	0.1278	1	14.08	0.05	K	VIAMTCTHAALRR	K	Carbamidomethyl (C); Oxidation (M)	0.0002010000000.0	Cmpd 1119, AutoMSn(505.9769), 37.0 min
9	KRY36956.1	Intron-binding protein aquarius [Trichinella spiralis]	261	703602	24	5.8	5.93	7852	7	0	0	510.264	1527.77	3	1527.74	0.0361	1	12.6	0.054	K	RSVPTVEEMAHEK	L	Oxidation (M)	0.0000000020000.0	Cmpd 3, AutoMSn(510.2644), 10.1 min
9	KRY36956.1	Intron-binding protein aquarius [Trichinella spiralis]	261	703602	24	5.8	5.93	7854	3	1	0	510.267	1527.78	3	1527.74	0.0438	1	12.96	0.05	K	RSVPTVEEMAHEK	L	Oxidation (M)	0.0000000020000.0	Cmpd 2, AutoMSn(510.2669), 10.0 min
9	KRY36956.1	Intron-binding protein aquarius [Trichinella spiralis]	261	703602	24	5.8	5.93	8102	4	1	0	790.424	1578.83	2	1578.69	0.1467	1	14.15	0.04	R	FDFRAHFSCFMR	C	Oxidation (M)	0.000000000020.0	Cmpd 363, AutoMSn(790.4236), 20.2 min
9	KRY36956.1	Intron-binding protein aquarius [Trichinella spiralis]	261	703602	24	5.8	5.93	8140	2	1	0	796.42	1590.83	2	1590.85	-0.0213	1	12.4	0.059	R	TVELSDTGKQSVSIK	S			Cmpd 895, AutoMSn(796.4199), 30.3 min
9	KRY36956.1	Intron-binding protein aquarius [Trichinella spiralis]	261	703602	24	5.8	5.93	8970	4	1	0	587.95	1760.83	3	1760.89	-0.0643	1	13.82	0.043	R	LDIEDAIFRMQPWK	H			Cmpd 821, AutoMSn(587.9498), 30.4 min
9	KRY36956.1	Intron-binding protein aquarius [Trichinella spiralis]	261	703602	24	5.8	5.93	9167	4	1	0	913.271	1824.53	2	1824.81	-0.2815	1	11.02	0.14	K	ASRYEEYLNMYQSR	C	Oxidation (M)	0.00000000020000.0	Cmpd 657, AutoMSn(913.2715), 26.4 min
9	KRY36956.1	Intron-binding protein aquarius [Trichinella spiralis]	261	703602	24	5.8	5.93	10210	3	1	1	680.008	2037	3	2036.94	0.0624	1	14.7	0.028	K	CFIDHFLSMPDMNRVR	I	Carbamidomethyl (C)	0.1000000000000000.0	Cmpd 215, AutoMSn(680.0075), 16.4 min
9	KRY36956.1	Intron-binding protein aquarius [Trichinella spiralis]	261	703602	24	5.8	5.93	10211	1	1	1	680.009	2037	3	2036.94	0.066	1	30.9	0.00067	K	CFIDHFLSMPDMNRVR	I	Carbamidomethyl (C)	0.1000000000000000.0	Cmpd 272, AutoMSn(680.0087), 16.4 min
9	KRY36956.1	Intron-binding protein aquarius [Trichinella spiralis]	261	703602	24	5.8	5.93	10212	5	1	1	680.009	2037.01	3	2036.94	0.0679	1	12.65	0.045	K	CFIDHFLSMPDMNRVR	I	Carbamidomethyl (C)	0.1000000000000000.0	Cmpd 212, AutoMSn(680.0093), 16.3 min
9	KRY36956.1	Intron-binding protein aquarius [Trichinella spiralis]	261	703602	24	5.8	5.93	10213	2	1	1	680.01	2037.01	3	2036.94	0.0706	1	19.31	0.0097	K	CFIDHFLSMPDMNRVR	I	Carbamidomethyl (C)	0.1000000000000000.0	Cmpd 269, AutoMSn(680.0102), 16.3 min
9	KRY36956.1	Intron-binding protein aquarius [Trichinella spiralis]	261	703602	24	5.8	5.93	10214	6	1	1	680.014	2037.02	3	2036.94	0.083	1	17.01	0.016	K	CFIDHFLSMPDMNRVR	I	Carbamidomethyl (C)	0.1000000000000000.0	Cmpd 209, AutoMSn(680.0144), 16.2 min
9	KRY36956.1	Intron-binding protein aquarius [Trichinella spiralis]	261	703602	24	5.8	5.93	10215	1	1	1	680.022	2037.04	3	2036.94	0.1052	1	28.39	0.0012	K	CFIDHFLSMPDMNRVR	I	Carbamidomethyl (C)	0.1000000000000000.0	Cmpd 266, AutoMSn(680.0218), 16.2 min
9	KRY36956.1	Intron-binding protein aquarius [Trichinella spiralis]	261	703602	24	5.8	5.93	10234	1	1	0	680.326	2037.95	3	2038.02	-0.0687	0	26.48	0.002	K	YLWLPESGPSPMIITYR	I	Oxidation (M)	0.00000000000200000.0	Cmpd 265, AutoMSn(680.3255), 17.7 min
9	KRY36956.1	Intron-binding protein aquarius [Trichinella spiralis]	261	703602	24	5.8	5.93	10782	4	1	1	1093.79	2185.57	2	2186.16	-0.5896	1	10.18	0.14	K	VALCREQTPTAQSILGVCLK	L	Carbamidomethyl (C)	0.00000000000000000100.0	Cmpd 601, AutoMSn(1093.7900), 24.9 min
9	KRY36956.1	Intron-binding protein aquarius [Trichinella spiralis]	261	703602	24	5.8	5.93	10996	10	0	0	747.051	2238.13	3	2238.02	0.1069	1	10.76	0.068	R	VLLDCQQYRLDMMQHEK	G	Carbamidomethyl (C); 2 Oxidation (M)	0.00001000000220000.0	Cmpd 486, AutoMSn(747.0506), 22.4 min
9	KRY36956.1	Intron-binding protein aquarius [Trichinella spiralis]	261	703602	24	5.8	5.93	12027	5	1	1	1252.63	2503.24	2	2503.15	0.0933	1	10.44	0.068	R	QFSTFGKDDSAMLELFNGLHCK	Q	Oxidation (M)	0.0000000000020000000000.0	Cmpd 898, AutoMSn(1252.6295), 31.6 min
9	KRY36956.1	Intron-binding protein aquarius [Trichinella spiralis]	261	703602	24	5.8	5.93	12212	2	0	0	858.446	2572.32	3	2572.23	0.0848	0	17.47	0.013	K	SCYCCTLWSCNAVLILIDNLLR	K	Carbamidomethyl (C)	0.0000000001000000000000.0	Cmpd 416, AutoMSn(858.4459), 21.6 min
9	KRY36956.1	Intron-binding protein aquarius [Trichinella spiralis]	261	703602	24	5.8	5.93	12909	1	1	0	937.156	2808.45	3	2808.32	0.1268	1	11.01	0.06	R	FIIIMSSDGCLYMEKMGQSQTIPK	Q	Carbamidomethyl (C); 2 Oxidation (M)	0.000000000100200200000000.0	Cmpd 835, AutoMSn(937.1564), 29.0 min
9	KRY36956.1	Intron-binding protein aquarius [Trichinella spiralis]	261	703602	24	5.8	5.93	13160	10	1	1	955.473	2863.4	3	2863.38	0.0143	1	10.47	0.052	K	ITLWVGECSGDIMMVHSIHLYGRSK	R	2 Oxidation (M)	0.0000000000002200000000000.0	Cmpd 654, AutoMSn(955.4727), 27.4 min
9	KRY36956.1	Intron-binding protein aquarius [Trichinella spiralis]	261	703602	24	5.8	5.93	13299	8	1	1	972.173	2913.5	3	2913.38	0.119	1	10.72	0.056	K	QQCTMACVGLQKAELLMGAVCNFLR	L	3 Carbamidomethyl (C); Oxidation (M)	0.0010201000000000000010000.0	Cmpd 559, AutoMSn(972.1733), 24.9 min	emPAI	0
11	XP_003366234.1	conserved hypothetical protein [Trichinella spiralis]	31	13988	1	5.7	9.43	4521	1	0	1	495.753	989.491	2	989.508	-0.0171	1	29.33	0.0015	R	WKLWSDR	S			Cmpd 44, AutoMSn(495.7529), 14.1 min
11	XP_003366234.1	conserved hypothetical protein [Trichinella spiralis]	31	13988	1	5.7	9.43	4522	1	0	1	495.755	989.495	2	989.508	-0.0133	1	34.71	0.00043	R	WKLWSDR	S			Cmpd 94, AutoMSn(495.7548), 14.1 min
11	XP_003366234.1	conserved hypothetical protein [Trichinella spiralis]	31	13988	1	5.7	9.43	4523	1	0	1	495.755	989.495	2	989.508	-0.0129	1	30.38	0.0012	R	WKLWSDR	S			Cmpd 92, AutoMSn(495.7550), 14.0 min
11	XP_003366234.1	conserved hypothetical protein [Trichinella spiralis]	31	13988	1	5.7	9.43	4524	5	0	1	495.756	989.497	2	989.508	-0.011	1	20.79	0.011	R	WKLWSDR	S			Cmpd 106, AutoMSn(495.7559), 14.1 min
11	XP_003366234.1	conserved hypothetical protein [Trichinella spiralis]	31	13988	1	5.7	9.43	4525	1	0	1	495.757	989.499	2	989.508	-0.0088	1	30.15	0.0012	R	WKLWSDR	S			Cmpd 42, AutoMSn(495.7570), 14.1 min
11	XP_003366234.1	conserved hypothetical protein [Trichinella spiralis]	31	13988	1	5.7	9.43	4526	7	0	1	330.841	989.5	3	989.508	-0.008	1	18.84	0.017	R	WKLWSDR	S			Cmpd 96, AutoMSn(330.8407), 14.1 min
11	XP_003366234.1	conserved hypothetical protein [Trichinella spiralis]	31	13988	1	5.7	9.43	4527	7	0	1	330.841	989.501	3	989.508	-0.0071	1	19.02	0.016	R	WKLWSDR	S			Cmpd 99, AutoMSn(330.8410), 14.2 min
11	XP_003366234.1	conserved hypothetical protein [Trichinella spiralis]	31	13988	1	5.7	9.43	4528	4	0	1	495.759	989.503	2	989.508	-0.0051	1	22.91	0.0065	R	WKLWSDR	S			Cmpd 109, AutoMSn(495.7588), 14.2 min	emPAI	0.24
12	KRY38014.1	Protein CLEC16A [Trichinella spiralis]	59	150023	4	4.5	5.9	6568	3	0	0	655.367	1308.72	2	1308.62	0.0956	0	13.66	0.051	R	FVGQLQGCSQSR	K			Cmpd 742, AutoMSn(655.3673), 32.0 min
12	KRY38014.1	Protein CLEC16A [Trichinella spiralis]	59	150023	4	4.5	5.9	7218	1	0	0	720.788	1439.56	2	1439.68	-0.1214	0	24.16	0.0053	K	YEIETEFPADVK	R			Cmpd 12, AutoMSn(720.7876), 12.3 min
12	KRY38014.1	Protein CLEC16A [Trichinella spiralis]	59	150023	4	4.5	5.9	7220	3	0	0	720.789	1439.56	2	1439.68	-0.1186	0	15.27	0.041	K	YEIETEFPADVK	R			Cmpd 13, AutoMSn(720.7890), 12.3 min
12	KRY38014.1	Protein CLEC16A [Trichinella spiralis]	59	150023	4	4.5	5.9	7221	3	0	0	720.789	1439.56	2	1439.68	-0.1179	0	18.08	0.021	K	YEIETEFPADVK	R			Cmpd 10, AutoMSn(720.7893), 12.2 min
12	KRY38014.1	Protein CLEC16A [Trichinella spiralis]	59	150023	4	4.5	5.9	7222	1	0	0	720.789	1439.56	2	1439.68	-0.1179	0	24.3	0.0051	K	YEIETEFPADVK	R			Cmpd 30, AutoMSn(720.7893), 12.1 min
12	KRY38014.1	Protein CLEC16A [Trichinella spiralis]	59	150023	4	4.5	5.9	7224	2	0	0	720.79	1439.57	2	1439.68	-0.1163	0	21.33	0.0099	K	YEIETEFPADVK	R			Cmpd 49, AutoMSn(720.7901), 12.4 min
12	KRY38014.1	Protein CLEC16A [Trichinella spiralis]	59	150023	4	4.5	5.9	7225	1	0	0	720.79	1439.57	2	1439.68	-0.1159	0	26.25	0.0032	K	YEIETEFPADVK	R			Cmpd 86, AutoMSn(720.7903), 12.2 min
12	KRY38014.1	Protein CLEC16A [Trichinella spiralis]	59	150023	4	4.5	5.9	7226	1	0	0	720.791	1439.57	2	1439.68	-0.1151	0	27.43	0.0024	K	YEIETEFPADVK	R			Cmpd 11, AutoMSn(720.7907), 12.2 min
12	KRY38014.1	Protein CLEC16A [Trichinella spiralis]	59	150023	4	4.5	5.9	7227	1	0	0	720.791	1439.57	2	1439.68	-0.1149	0	27.99	0.0021	K	YEIETEFPADVK	R			Cmpd 41, AutoMSn(720.7908), 12.2 min
12	KRY38014.1	Protein CLEC16A [Trichinella spiralis]	59	150023	4	4.5	5.9	7228	1	0	0	720.791	1439.57	2	1439.68	-0.1148	0	14.85	0.044	K	YEIETEFPADVK	R			Cmpd 31, AutoMSn(720.7909), 12.2 min
12	KRY38014.1	Protein CLEC16A [Trichinella spiralis]	59	150023	4	4.5	5.9	7229	1	0	0	720.792	1439.57	2	1439.68	-0.1135	0	24.93	0.0043	K	YEIETEFPADVK	R			Cmpd 29, AutoMSn(720.7915), 12.3 min
12	KRY38014.1	Protein CLEC16A [Trichinella spiralis]	59	150023	4	4.5	5.9	7230	1	0	0	720.792	1439.57	2	1439.68	-0.1133	0	37.39	0.00024	K	YEIETEFPADVK	R			Cmpd 43, AutoMSn(720.7916), 12.3 min
12	KRY38014.1	Protein CLEC16A [Trichinella spiralis]	59	150023	4	4.5	5.9	7231	1	0	0	720.792	1439.57	2	1439.68	-0.1126	0	24.8	0.0044	K	YEIETEFPADVK	R			Cmpd 29, AutoMSn(720.7920), 12.2 min
12	KRY38014.1	Protein CLEC16A [Trichinella spiralis]	59	150023	4	4.5	5.9	7232	1	0	0	720.792	1439.57	2	1439.68	-0.1121	0	24.18	0.0051	K	YEIETEFPADVK	R			Cmpd 83, AutoMSn(720.7922), 12.1 min
12	KRY38014.1	Protein CLEC16A [Trichinella spiralis]	59	150023	4	4.5	5.9	7234	1	0	0	720.792	1439.57	2	1439.68	-0.112	0	25.95	0.0034	K	YEIETEFPADVK	R			Cmpd 88, AutoMSn(720.7923), 12.3 min
12	KRY38014.1	Protein CLEC16A [Trichinella spiralis]	59	150023	4	4.5	5.9	7235	1	0	0	720.792	1439.57	2	1439.68	-0.1117	0	23.13	0.0065	K	YEIETEFPADVK	R			Cmpd 28, AutoMSn(720.7924), 12.3 min
12	KRY38014.1	Protein CLEC16A [Trichinella spiralis]	59	150023	4	4.5	5.9	7236	1	0	0	720.793	1439.57	2	1439.68	-0.1114	0	25.23	0.004	K	YEIETEFPADVK	R			Cmpd 9, AutoMSn(720.7926), 12.1 min
12	KRY38014.1	Protein CLEC16A [Trichinella spiralis]	59	150023	4	4.5	5.9	7237	1	0	0	720.793	1439.57	2	1439.68	-0.1114	0	23.93	0.0054	K	YEIETEFPADVK	R			Cmpd 29, AutoMSn(720.7926), 12.1 min
12	KRY38014.1	Protein CLEC16A [Trichinella spiralis]	59	150023	4	4.5	5.9	7238	1	0	0	720.793	1439.57	2	1439.68	-0.1113	0	22.11	0.0082	K	YEIETEFPADVK	R			Cmpd 30, AutoMSn(720.7927), 12.2 min
12	KRY38014.1	Protein CLEC16A [Trichinella spiralis]	59	150023	4	4.5	5.9	7239	1	0	0	720.793	1439.57	2	1439.68	-0.111	0	22.82	0.0069	K	YEIETEFPADVK	R			Cmpd 31, AutoMSn(720.7928), 12.2 min
12	KRY38014.1	Protein CLEC16A [Trichinella spiralis]	59	150023	4	4.5	5.9	7241	1	0	0	720.793	1439.57	2	1439.68	-0.1109	0	24.69	0.0045	K	YEIETEFPADVK	R			Cmpd 39, AutoMSn(720.7928), 12.3 min
12	KRY38014.1	Protein CLEC16A [Trichinella spiralis]	59	150023	4	4.5	5.9	7242	1	0	0	720.793	1439.57	2	1439.68	-0.1109	0	24.93	0.0043	K	YEIETEFPADVK	R			Cmpd 43, AutoMSn(720.7928), 12.2 min
12	KRY38014.1	Protein CLEC16A [Trichinella spiralis]	59	150023	4	4.5	5.9	7243	2	0	0	720.794	1439.57	2	1439.68	-0.1094	0	21.44	0.0094	K	YEIETEFPADVK	R			Cmpd 35, AutoMSn(720.7936), 12.3 min
12	KRY38014.1	Protein CLEC16A [Trichinella spiralis]	59	150023	4	4.5	5.9	7244	1	0	0	720.794	1439.57	2	1439.68	-0.1093	0	13.27	0.062	K	YEIETEFPADVK	R			Cmpd 26, AutoMSn(720.7936), 12.2 min
12	KRY38014.1	Protein CLEC16A [Trichinella spiralis]	59	150023	4	4.5	5.9	7245	1	0	0	720.794	1439.57	2	1439.68	-0.109	0	23.71	0.0056	K	YEIETEFPADVK	R			Cmpd 41, AutoMSn(720.7938), 12.3 min
12	KRY38014.1	Protein CLEC16A [Trichinella spiralis]	59	150023	4	4.5	5.9	7246	1	0	0	720.795	1439.58	2	1439.68	-0.106	0	22.49	0.0073	K	YEIETEFPADVK	R			Cmpd 42, AutoMSn(720.7953), 12.4 min
12	KRY38014.1	Protein CLEC16A [Trichinella spiralis]	59	150023	4	4.5	5.9	7247	2	0	0	720.795	1439.58	2	1439.68	-0.1058	0	22.42	0.0074	K	YEIETEFPADVK	R			Cmpd 27, AutoMSn(720.7954), 12.2 min
12	KRY38014.1	Protein CLEC16A [Trichinella spiralis]	59	150023	4	4.5	5.9	7248	2	0	0	720.796	1439.58	2	1439.68	-0.1054	0	14.3	0.048	K	YEIETEFPADVK	R			Cmpd 25, AutoMSn(720.7956), 12.2 min
12	KRY38014.1	Protein CLEC16A [Trichinella spiralis]	59	150023	4	4.5	5.9	7249	1	0	0	720.796	1439.58	2	1439.68	-0.1053	0	21.86	0.0084	K	YEIETEFPADVK	R			Cmpd 40, AutoMSn(720.7956), 12.3 min
12	KRY38014.1	Protein CLEC16A [Trichinella spiralis]	59	150023	4	4.5	5.9	7250	1	0	0	720.799	1439.58	2	1439.68	-0.0992	0	27.88	0.0021	K	YEIETEFPADVK	R			Cmpd 38, AutoMSn(720.7987), 12.2 min
12	KRY38014.1	Protein CLEC16A [Trichinella spiralis]	59	150023	4	4.5	5.9	7252	1	0	0	720.8	1439.59	2	1439.68	-0.0958	0	23.29	0.0059	K	YEIETEFPADVK	R			Cmpd 87, AutoMSn(720.8004), 12.2 min
12	KRY38014.1	Protein CLEC16A [Trichinella spiralis]	59	150023	4	4.5	5.9	7253	1	0	0	720.822	1439.63	2	1439.68	-0.0521	0	26.16	0.0028	K	YEIETEFPADVK	R			Cmpd 84, AutoMSn(720.8222), 12.2 min
12	KRY38014.1	Protein CLEC16A [Trichinella spiralis]	59	150023	4	4.5	5.9	7544	6	0	0	740.402	1478.79	2	1478.7	0.091	0	11.77	0.068	R	AMSLHEGPFVYGR	T	Oxidation (M)	0.0200000000000.0	Cmpd 511, AutoMSn(740.4016), 24.0 min
12	KRY38014.1	Protein CLEC16A [Trichinella spiralis]	59	150023	4	4.5	5.9	11424	2	1	1	787.561	2359.66	3	2360.21	-0.5478	1	18.02	0.023	K	NLPLIAESSGGIMDIRIGDVMK	Y	2 Oxidation (M)	0.0000000000002000000020.0	Cmpd 794, AutoMSn(787.5607), 28.1 min	emPAI	0.02
13	KRY38013.1	Protein CLEC16A [Trichinella spiralis]	49	238739	3	1.8	6.1	7218	1	0	0	720.788	1439.56	2	1439.68	-0.1214	0	24.16	0.0053	K	YEIETEFPADVK	R			Cmpd 12, AutoMSn(720.7876), 12.3 min
13	KRY38013.1	Protein CLEC16A [Trichinella spiralis]	49	238739	3	1.8	6.1	7220	3	0	0	720.789	1439.56	2	1439.68	-0.1186	0	15.27	0.041	K	YEIETEFPADVK	R			Cmpd 13, AutoMSn(720.7890), 12.3 min
13	KRY38013.1	Protein CLEC16A [Trichinella spiralis]	49	238739	3	1.8	6.1	7221	3	0	0	720.789	1439.56	2	1439.68	-0.1179	0	18.08	0.021	K	YEIETEFPADVK	R			Cmpd 10, AutoMSn(720.7893), 12.2 min
13	KRY38013.1	Protein CLEC16A [Trichinella spiralis]	49	238739	3	1.8	6.1	7222	1	0	0	720.789	1439.56	2	1439.68	-0.1179	0	24.3	0.0051	K	YEIETEFPADVK	R			Cmpd 30, AutoMSn(720.7893), 12.1 min
13	KRY38013.1	Protein CLEC16A [Trichinella spiralis]	49	238739	3	1.8	6.1	7224	2	0	0	720.79	1439.57	2	1439.68	-0.1163	0	21.33	0.0099	K	YEIETEFPADVK	R			Cmpd 49, AutoMSn(720.7901), 12.4 min
13	KRY38013.1	Protein CLEC16A [Trichinella spiralis]	49	238739	3	1.8	6.1	7225	1	0	0	720.79	1439.57	2	1439.68	-0.1159	0	26.25	0.0032	K	YEIETEFPADVK	R			Cmpd 86, AutoMSn(720.7903), 12.2 min
13	KRY38013.1	Protein CLEC16A [Trichinella spiralis]	49	238739	3	1.8	6.1	7226	1	0	0	720.791	1439.57	2	1439.68	-0.1151	0	27.43	0.0024	K	YEIETEFPADVK	R			Cmpd 11, AutoMSn(720.7907), 12.2 min
13	KRY38013.1	Protein CLEC16A [Trichinella spiralis]	49	238739	3	1.8	6.1	7227	1	0	0	720.791	1439.57	2	1439.68	-0.1149	0	27.99	0.0021	K	YEIETEFPADVK	R			Cmpd 41, AutoMSn(720.7908), 12.2 min
13	KRY38013.1	Protein CLEC16A [Trichinella spiralis]	49	238739	3	1.8	6.1	7228	1	0	0	720.791	1439.57	2	1439.68	-0.1148	0	14.85	0.044	K	YEIETEFPADVK	R			Cmpd 31, AutoMSn(720.7909), 12.2 min
13	KRY38013.1	Protein CLEC16A [Trichinella spiralis]	49	238739	3	1.8	6.1	7229	1	0	0	720.792	1439.57	2	1439.68	-0.1135	0	24.93	0.0043	K	YEIETEFPADVK	R			Cmpd 29, AutoMSn(720.7915), 12.3 min
13	KRY38013.1	Protein CLEC16A [Trichinella spiralis]	49	238739	3	1.8	6.1	7230	1	0	0	720.792	1439.57	2	1439.68	-0.1133	0	37.39	0.00024	K	YEIETEFPADVK	R			Cmpd 43, AutoMSn(720.7916), 12.3 min
13	KRY38013.1	Protein CLEC16A [Trichinella spiralis]	49	238739	3	1.8	6.1	7231	1	0	0	720.792	1439.57	2	1439.68	-0.1126	0	24.8	0.0044	K	YEIETEFPADVK	R			Cmpd 29, AutoMSn(720.7920), 12.2 min
13	KRY38013.1	Protein CLEC16A [Trichinella spiralis]	49	238739	3	1.8	6.1	7232	1	0	0	720.792	1439.57	2	1439.68	-0.1121	0	24.18	0.0051	K	YEIETEFPADVK	R			Cmpd 83, AutoMSn(720.7922), 12.1 min
13	KRY38013.1	Protein CLEC16A [Trichinella spiralis]	49	238739	3	1.8	6.1	7234	1	0	0	720.792	1439.57	2	1439.68	-0.112	0	25.95	0.0034	K	YEIETEFPADVK	R			Cmpd 88, AutoMSn(720.7923), 12.3 min
13	KRY38013.1	Protein CLEC16A [Trichinella spiralis]	49	238739	3	1.8	6.1	7235	1	0	0	720.792	1439.57	2	1439.68	-0.1117	0	23.13	0.0065	K	YEIETEFPADVK	R			Cmpd 28, AutoMSn(720.7924), 12.3 min
13	KRY38013.1	Protein CLEC16A [Trichinella spiralis]	49	238739	3	1.8	6.1	7236	1	0	0	720.793	1439.57	2	1439.68	-0.1114	0	25.23	0.004	K	YEIETEFPADVK	R			Cmpd 9, AutoMSn(720.7926), 12.1 min
13	KRY38013.1	Protein CLEC16A [Trichinella spiralis]	49	238739	3	1.8	6.1	7237	1	0	0	720.793	1439.57	2	1439.68	-0.1114	0	23.93	0.0054	K	YEIETEFPADVK	R			Cmpd 29, AutoMSn(720.7926), 12.1 min
13	KRY38013.1	Protein CLEC16A [Trichinella spiralis]	49	238739	3	1.8	6.1	7238	1	0	0	720.793	1439.57	2	1439.68	-0.1113	0	22.11	0.0082	K	YEIETEFPADVK	R			Cmpd 30, AutoMSn(720.7927), 12.2 min
13	KRY38013.1	Protein CLEC16A [Trichinella spiralis]	49	238739	3	1.8	6.1	7239	1	0	0	720.793	1439.57	2	1439.68	-0.111	0	22.82	0.0069	K	YEIETEFPADVK	R			Cmpd 31, AutoMSn(720.7928), 12.2 min
13	KRY38013.1	Protein CLEC16A [Trichinella spiralis]	49	238739	3	1.8	6.1	7241	1	0	0	720.793	1439.57	2	1439.68	-0.1109	0	24.69	0.0045	K	YEIETEFPADVK	R			Cmpd 39, AutoMSn(720.7928), 12.3 min
13	KRY38013.1	Protein CLEC16A [Trichinella spiralis]	49	238739	3	1.8	6.1	7242	1	0	0	720.793	1439.57	2	1439.68	-0.1109	0	24.93	0.0043	K	YEIETEFPADVK	R			Cmpd 43, AutoMSn(720.7928), 12.2 min
13	KRY38013.1	Protein CLEC16A [Trichinella spiralis]	49	238739	3	1.8	6.1	7243	2	0	0	720.794	1439.57	2	1439.68	-0.1094	0	21.44	0.0094	K	YEIETEFPADVK	R			Cmpd 35, AutoMSn(720.7936), 12.3 min
13	KRY38013.1	Protein CLEC16A [Trichinella spiralis]	49	238739	3	1.8	6.1	7244	1	0	0	720.794	1439.57	2	1439.68	-0.1093	0	13.27	0.062	K	YEIETEFPADVK	R			Cmpd 26, AutoMSn(720.7936), 12.2 min
13	KRY38013.1	Protein CLEC16A [Trichinella spiralis]	49	238739	3	1.8	6.1	7245	1	0	0	720.794	1439.57	2	1439.68	-0.109	0	23.71	0.0056	K	YEIETEFPADVK	R			Cmpd 41, AutoMSn(720.7938), 12.3 min
13	KRY38013.1	Protein CLEC16A [Trichinella spiralis]	49	238739	3	1.8	6.1	7246	1	0	0	720.795	1439.58	2	1439.68	-0.106	0	22.49	0.0073	K	YEIETEFPADVK	R			Cmpd 42, AutoMSn(720.7953), 12.4 min
13	KRY38013.1	Protein CLEC16A [Trichinella spiralis]	49	238739	3	1.8	6.1	7247	2	0	0	720.795	1439.58	2	1439.68	-0.1058	0	22.42	0.0074	K	YEIETEFPADVK	R			Cmpd 27, AutoMSn(720.7954), 12.2 min
13	KRY38013.1	Protein CLEC16A [Trichinella spiralis]	49	238739	3	1.8	6.1	7248	2	0	0	720.796	1439.58	2	1439.68	-0.1054	0	14.3	0.048	K	YEIETEFPADVK	R			Cmpd 25, AutoMSn(720.7956), 12.2 min
13	KRY38013.1	Protein CLEC16A [Trichinella spiralis]	49	238739	3	1.8	6.1	7249	1	0	0	720.796	1439.58	2	1439.68	-0.1053	0	21.86	0.0084	K	YEIETEFPADVK	R			Cmpd 40, AutoMSn(720.7956), 12.3 min
13	KRY38013.1	Protein CLEC16A [Trichinella spiralis]	49	238739	3	1.8	6.1	7250	1	0	0	720.799	1439.58	2	1439.68	-0.0992	0	27.88	0.0021	K	YEIETEFPADVK	R			Cmpd 38, AutoMSn(720.7987), 12.2 min
13	KRY38013.1	Protein CLEC16A [Trichinella spiralis]	49	238739	3	1.8	6.1	7252	1	0	0	720.8	1439.59	2	1439.68	-0.0958	0	23.29	0.0059	K	YEIETEFPADVK	R			Cmpd 87, AutoMSn(720.8004), 12.2 min
13	KRY38013.1	Protein CLEC16A [Trichinella spiralis]	49	238739	3	1.8	6.1	7253	1	0	0	720.822	1439.63	2	1439.68	-0.0521	0	26.16	0.0028	K	YEIETEFPADVK	R			Cmpd 84, AutoMSn(720.8222), 12.2 min
13	KRY38013.1	Protein CLEC16A [Trichinella spiralis]	49	238739	3	1.8	6.1	7544	6	0	0	740.402	1478.79	2	1478.7	0.091	0	11.77	0.068	R	AMSLHEGPFVYGR	T	Oxidation (M)	0.0200000000000.0	Cmpd 511, AutoMSn(740.4016), 24.0 min
13	KRY38013.1	Protein CLEC16A [Trichinella spiralis]	49	238739	3	1.8	6.1	7758	7	1	1	505.975	1514.9	3	1514.82	0.0774	0	13.96	0.05	R	VIAQTWPGIANFAK	D			Cmpd 1116, AutoMSn(505.9746), 37.0 min	emPAI	0.01
14	KRY40954.1	RNA polymerase-associated protein CTR9 -like protein [Trichinella spiralis]	87	136006	7	7.8	6.89	4625	3	1	1	502.269	1002.52	2	1002.59	-0.0669	0	12.48	0.071	R	APLYLWIK	L			Cmpd 226, AutoMSn(502.2689), 16.3 min
14	KRY40954.1	RNA polymerase-associated protein CTR9 -like protein [Trichinella spiralis]	87	136006	7	7.8	6.89	4626	3	1	1	502.269	1002.52	2	1002.59	-0.0668	0	14.83	0.041	R	APLYLWIK	L			Cmpd 230, AutoMSn(502.2690), 16.5 min
14	KRY40954.1	RNA polymerase-associated protein CTR9 -like protein [Trichinella spiralis]	87	136006	7	7.8	6.89	4627	3	1	1	502.269	1002.52	2	1002.59	-0.0668	0	13.55	0.056	R	APLYLWIK	L			Cmpd 227, AutoMSn(502.2690), 16.4 min
14	KRY40954.1	RNA polymerase-associated protein CTR9 -like protein [Trichinella spiralis]	87	136006	7	7.8	6.89	4628	1	1	1	502.3	1002.58	2	1002.59	-0.0058	0	26.74	0.0027	R	APLYLWIK	L			Cmpd 355, AutoMSn(502.2995), 20.2 min
14	KRY40954.1	RNA polymerase-associated protein CTR9 -like protein [Trichinella spiralis]	87	136006	7	7.8	6.89	4629	1	1	1	502.301	1002.59	2	1002.59	-0.0032	0	24.62	0.0044	R	APLYLWIK	L			Cmpd 357, AutoMSn(502.3008), 20.3 min
14	KRY40954.1	RNA polymerase-associated protein CTR9 -like protein [Trichinella spiralis]	87	136006	7	7.8	6.89	5029	6	1	1	534.274	1066.53	2	1066.49	0.0472	0	10.13	0.12	R	AESCFQLGR	V	Carbamidomethyl (C)	0.000100000.0	Cmpd 124, AutoMSn(534.2741), 15.0 min
14	KRY40954.1	RNA polymerase-associated protein CTR9 -like protein [Trichinella spiralis]	87	136006	7	7.8	6.89	5863	1	1	1	589.341	1176.67	2	1176.64	0.0232	1	15.97	0.03	R	HAVHVMKDLK	S			Cmpd 883, AutoMSn(589.3407), 31.2 min
14	KRY40954.1	RNA polymerase-associated protein CTR9 -like protein [Trichinella spiralis]	87	136006	7	7.8	6.89	8342	2	1	1	809.435	1616.86	2	1616.85	0.0023	1	15.51	0.029	R	LAMGNCFVKLGHLAK	A	Oxidation (M)	0.002000000000000.0	Cmpd 935, AutoMSn(809.4350), 32.5 min
14	KRY40954.1	RNA polymerase-associated protein CTR9 -like protein [Trichinella spiralis]	87	136006	7	7.8	6.89	8346	4	1	1	809.441	1616.87	2	1616.85	0.0134	1	10.34	0.099	R	LAMGNCFVKLGHLAK	A	Oxidation (M)	0.002000000000000.0	Cmpd 905, AutoMSn(809.4405), 32.5 min
14	KRY40954.1	RNA polymerase-associated protein CTR9 -like protein [Trichinella spiralis]	87	136006	7	7.8	6.89	9873	5	1	1	991.467	1980.92	2	1980.95	-0.0311	1	14.15	0.034	K	YHLLGRAYLCSQDWEK	I			Cmpd 288, AutoMSn(991.4675), 18.0 min
14	KRY40954.1	RNA polymerase-associated protein CTR9 -like protein [Trichinella spiralis]	87	136006	7	7.8	6.89	10962	2	1	1	1115.58	2229.15	2	2229.22	-0.0725	1	11.04	0.062	K	EIMDILVQERAPLYLWIK	L			Cmpd 720, AutoMSn(1115.5826), 27.8 min
14	KRY40954.1	RNA polymerase-associated protein CTR9 -like protein [Trichinella spiralis]	87	136006	7	7.8	6.89	13181	4	1	1	956.001	2864.98	3	2865.42	-0.4331	0	13.27	0.055	K	LYLEKPDIEIPAEFYNNVGAMHFR	A			Cmpd 671, AutoMSn(956.0015), 26.7 min	emPAI	0.02

## Sheet: 8wk no3
Header	--------------------------------------------------------
Search title	Submitted from Copy of Copy of 8wk no4 TSDB by Mascot Daemon on SEARCH-SERVER
Timestamp	2021-06-03T10:43:36Z
User
Email
Report URI	http://127.0.0.1/mascot/cgi/master_results.pl?file=../data/20210603/F001948.dat
Peak list data path	C:\Program Files (x86)\Matrix Science\Mascot Daemon\mgf\110 Copy of Copy of 8wk no4 TSDB\mascot_daemon_merge.mgf
Peak list format	Mascot generic
Search type	MIS
Mascot version	2.3.0
Database	Trichinellaspiralis
Fasta file	sequence.fasta
Total sequences	46838
Total residues	18440007
Sequences after taxonomy filter	46838
Number of queries	13796
Variable modifications	--------------------------------------------------------
Identifier	Name	Delta	Neutral loss(es)
1	Carbamidomethyl (C)	57.0215
2	Oxidation (M)	15.9949	0	63.9983
Search Parameters	--------------------------------------------------------
Taxonomy filter	All entries
Enzyme	Trypsin
Maximum Missed Cleavages	1
Fixed modifications
Variable modifications	Carbamidomethyl (C),Oxidation (M)
Peptide Mass Tolerance	0.8
Peptide Mass Tolerance Units	Da
Fragment Mass Tolerance	0.8
Fragment Mass Tolerance Units	Da
Mass values	Monoisotopic
Instrument type	ESI-QUAD-TOF
Format parameters	--------------------------------------------------------
Significance threshold	0.05
Max. number of hits	0
Use MudPIT protein scoring	1
Ions score cut-off	0
Include same-set proteins	0
Include sub-set proteins	0
Include unassigned	0
Require bold red	0
Protein hits	--------------------------------------------------------
prot_hit_num	prot_acc	prot_desc	prot_score	prot_mass	prot_sequences_sig	prot_cover	prot_pi	pep_query	pep_rank	pep_isbold	pep_isunique	pep_exp_mz	pep_exp_mr	pep_exp_z	pep_calc_mr	pep_delta	pep_miss	pep_score	pep_expect	pep_res_before	pep_seq	pep_res_after	pep_var_mod	pep_var_mod_pos	pep_scan_title
1	KRY36724.1	Muscle M-line assembly protein unc-89 [Trichinella spiralis]	433	817486	36	8	4.96	2914	1	1	0	380.223	758.432	2	758.417	0.0148	0	33.7	0.0006	K	LEIAEGK	G			Cmpd 338, AutoMSn(380.2234), 19.4 min
1	KRY36724.1	Muscle M-line assembly protein unc-89 [Trichinella spiralis]	433	817486	36	8	4.96	2915	1	1	0	380.224	758.433	2	758.417	0.0153	0	33.23	0.00067	K	LEIAEGK	G			Cmpd 334, AutoMSn(380.2236), 19.3 min
1	KRY36724.1	Muscle M-line assembly protein unc-89 [Trichinella spiralis]	433	817486	36	8	4.96	2916	1	1	0	380.224	758.433	2	758.417	0.0154	0	33.27	0.00066	K	LEIAEGK	G			Cmpd 332, AutoMSn(380.2237), 19.2 min
1	KRY36724.1	Muscle M-line assembly protein unc-89 [Trichinella spiralis]	433	817486	36	8	4.96	3185	1	1	0	819.992	818.984	1	819.406	-0.4218	1	12.51	0.17	R	RCIDWK	D			Cmpd 604, AutoMSn(819.9916), 27.1 min
1	KRY36724.1	Muscle M-line assembly protein unc-89 [Trichinella spiralis]	433	817486	36	8	4.96	3437	1	1	0	422.236	842.458	2	842.497	-0.0393	1	52.22	7.4e-06	K	LKELNAR	R			Cmpd 63, AutoMSn(422.2363), 12.8 min
1	KRY36724.1	Muscle M-line assembly protein unc-89 [Trichinella spiralis]	433	817486	36	8	4.96	3438	1	1	0	422.237	842.459	2	842.497	-0.0387	1	51.17	9.5e-06	K	LKELNAR	R			Cmpd 60, AutoMSn(422.2366), 12.7 min
1	KRY36724.1	Muscle M-line assembly protein unc-89 [Trichinella spiralis]	433	817486	36	8	4.96	3439	1	1	0	422.238	842.461	2	842.497	-0.0367	1	41.36	9.1e-05	K	LKELNAR	R			Cmpd 57, AutoMSn(422.2376), 12.7 min
1	KRY36724.1	Muscle M-line assembly protein unc-89 [Trichinella spiralis]	433	817486	36	8	4.96	3440	1	1	0	422.239	842.463	2	842.497	-0.0338	1	51.27	9.3e-06	K	LKELNAR	R			Cmpd 77, AutoMSn(422.2391), 12.8 min
1	KRY36724.1	Muscle M-line assembly protein unc-89 [Trichinella spiralis]	433	817486	36	8	4.96	3441	1	1	0	422.239	842.464	2	842.497	-0.0337	1	47.64	2.1e-05	K	LKELNAR	R			Cmpd 80, AutoMSn(422.2391), 12.9 min
1	KRY36724.1	Muscle M-line assembly protein unc-89 [Trichinella spiralis]	433	817486	36	8	4.96	3442	1	1	0	422.239	842.464	2	842.497	-0.0331	1	52.29	7.3e-06	K	LKELNAR	R			Cmpd 76, AutoMSn(422.2394), 12.8 min
1	KRY36724.1	Muscle M-line assembly protein unc-89 [Trichinella spiralis]	433	817486	36	8	4.96	4077	6	1	0	480.75	959.486	2	959.529	-0.0425	1	15.1	0.039	K	SGKEILADK	R			Cmpd 135, AutoMSn(480.7504), 14.8 min
1	KRY36724.1	Muscle M-line assembly protein unc-89 [Trichinella spiralis]	433	817486	36	8	4.96	4078	2	1	0	480.75	959.486	2	959.529	-0.0422	1	16.25	0.03	K	SGKEILADK	R			Cmpd 132, AutoMSn(480.7505), 14.8 min
1	KRY36724.1	Muscle M-line assembly protein unc-89 [Trichinella spiralis]	433	817486	36	8	4.96	3026	2	1	0	389.308	1164.9	3	1164.6	0.3065	0	14.23	0.25	K	VYQGQQAMLK	C			Cmpd 1006, AutoMSn(389.3081), 34.6 min
1	KRY36724.1	Muscle M-line assembly protein unc-89 [Trichinella spiralis]	433	817486	36	8	4.96	5848	3	1	0	1199.24	1198.24	1	1197.72	0.5135	0	19.52	0.024	R	APGFIRPLTVK	R			Cmpd 959, AutoMSn(1199.2442), 32.8 min
1	KRY36724.1	Muscle M-line assembly protein unc-89 [Trichinella spiralis]	433	817486	36	8	4.96	5849	2	1	0	1199.24	1198.24	1	1197.72	0.5143	0	13.05	0.11	R	APGFIRPLTVK	R			Cmpd 956, AutoMSn(1199.2449), 32.7 min
1	KRY36724.1	Muscle M-line assembly protein unc-89 [Trichinella spiralis]	433	817486	36	8	4.96	7021	2	1	0	701.901	1401.79	2	1401.75	0.0405	1	14.38	0.044	K	AQLIVDANSEKSK	V			Cmpd 604, AutoMSn(701.9007), 25.4 min
1	KRY36724.1	Muscle M-line assembly protein unc-89 [Trichinella spiralis]	433	817486	36	8	4.96	7249	2	1	0	482.288	1443.84	3	1443.75	0.0872	0	16.77	0.024	R	VVFQCVATGQPAPK	I			Cmpd 225, AutoMSn(482.2878), 18.2 min
1	KRY36724.1	Muscle M-line assembly protein unc-89 [Trichinella spiralis]	433	817486	36	8	4.96	7252	7	1	0	482.29	1443.85	3	1443.75	0.0938	0	18.89	0.015	R	VVFQCVATGQPAPK	I			Cmpd 224, AutoMSn(482.2900), 18.2 min
1	KRY36724.1	Muscle M-line assembly protein unc-89 [Trichinella spiralis]	433	817486	36	8	4.96	7450	9	1	0	491.293	1470.86	3	1470.65	0.2048	0	12.2	0.073	K	IHENQSGELECR	I	Carbamidomethyl (C)	0.000000000010.0	Cmpd 1006, AutoMSn(491.2929), 36.7 min
1	KRY36724.1	Muscle M-line assembly protein unc-89 [Trichinella spiralis]	433	817486	36	8	4.96	7455	3	1	0	491.297	1470.87	3	1470.65	0.2174	0	13.6	0.055	K	IHENQSGELECR	I	Carbamidomethyl (C)	0.000000000010.0	Cmpd 1095, AutoMSn(491.2971), 36.8 min
1	KRY36724.1	Muscle M-line assembly protein unc-89 [Trichinella spiralis]	433	817486	36	8	4.96	7630	3	1	0	749.305	1496.6	2	1496.64	-0.0434	0	12.74	0.065	K	NVTSEMAGHYTCK	V	Carbamidomethyl (C)	0.0000000000010.0	Cmpd 100, AutoMSn(749.3050), 12.6 min
1	KRY36724.1	Muscle M-line assembly protein unc-89 [Trichinella spiralis]	433	817486	36	8	4.96	7892	2	1	0	771.631	1541.25	2	1541.82	-0.5727	1	12.13	0.12	K	WLKDGNEVELLAR	I			Cmpd 643, AutoMSn(771.6310), 24.6 min
1	KRY36724.1	Muscle M-line assembly protein unc-89 [Trichinella spiralis]	433	817486	36	8	4.96	8034	2	1	0	781.896	1561.78	2	1561.74	0.0401	1	10.49	0.093	R	KSSLYGDGVDDGPPR	K			Cmpd 416, AutoMSn(781.8960), 22.7 min
1	KRY36724.1	Muscle M-line assembly protein unc-89 [Trichinella spiralis]	433	817486	36	8	4.96	8035	1	1	0	781.896	1561.78	2	1561.74	0.0405	1	10.74	0.088	R	KSSLYGDGVDDGPPR	K			Cmpd 413, AutoMSn(781.8961), 22.6 min
1	KRY36724.1	Muscle M-line assembly protein unc-89 [Trichinella spiralis]	433	817486	36	8	4.96	8087	8	1	0	528.247	1581.72	3	1581.8	-0.0802	1	14.95	0.033	K	VYQGQQAMLKCVAK	G	Oxidation (M)	0.00000002000000.0	Cmpd 101, AutoMSn(528.2474), 13.5 min
1	KRY36724.1	Muscle M-line assembly protein unc-89 [Trichinella spiralis]	433	817486	36	8	4.96	8200	7	1	0	535.958	1604.85	3	1604.88	-0.0305	0	11.48	0.073	K	GFVPEFVTVLEIQK	A			Cmpd 203, AutoMSn(535.9576), 15.8 min
1	KRY36724.1	Muscle M-line assembly protein unc-89 [Trichinella spiralis]	433	817486	36	8	4.96	8204	3	1	0	535.959	1604.85	3	1604.88	-0.0274	0	12.99	0.051	K	GFVPEFVTVLEIQK	A			Cmpd 170, AutoMSn(535.9586), 15.9 min
1	KRY36724.1	Muscle M-line assembly protein unc-89 [Trichinella spiralis]	433	817486	36	8	4.96	8592	1	1	0	560.042	1677.1	3	1676.79	0.3164	0	16.5	0.04	K	ACVVNSGEDVVLQCK	V	2 Carbamidomethyl (C)	0.010000000000010.0	Cmpd 495, AutoMSn(560.0415), 22.5 min
1	KRY36724.1	Muscle M-line assembly protein unc-89 [Trichinella spiralis]	433	817486	36	8	4.96	5726	3	1	0	580.86	1739.56	3	1739.98	-0.4202	1	16.26	0.1	R	QRLIIVETVIDDQAK	Y			Cmpd 1168, AutoMSn(580.8599), 38.1 min
1	KRY36724.1	Muscle M-line assembly protein unc-89 [Trichinella spiralis]	433	817486	36	8	4.96	8893	2	1	0	878.994	1755.97	2	1755.89	0.08	1	11.84	0.065	K	EDYYSTLKELSALPK	L			Cmpd 563, AutoMSn(878.9938), 22.9 min
1	KRY36724.1	Muscle M-line assembly protein unc-89 [Trichinella spiralis]	433	817486	36	8	4.96	8894	3	1	0	878.996	1755.98	2	1755.89	0.0853	1	11.92	0.065	K	EDYYSTLKELSALPK	L			Cmpd 561, AutoMSn(878.9964), 22.9 min
1	KRY36724.1	Muscle M-line assembly protein unc-89 [Trichinella spiralis]	433	817486	36	8	4.96	9009	3	1	0	598.324	1791.95	3	1791.94	0.0111	1	15.48	0.029	K	LIIHHAKVEDQGNYR	C			Cmpd 432, AutoMSn(598.3236), 20.8 min
1	KRY36724.1	Muscle M-line assembly protein unc-89 [Trichinella spiralis]	433	817486	36	8	4.96	9089	7	1	0	606.335	1815.98	3	1815.92	0.06	0	11.28	0.072	K	LVLSMFAHGYPEPEVK	W			Cmpd 467, AutoMSn(606.3349), 22.1 min
1	KRY36724.1	Muscle M-line assembly protein unc-89 [Trichinella spiralis]	433	817486	36	8	4.96	6266	1	1	0	627.81	1880.41	3	1879.86	0.5498	1	26.46	0.0083	R	EITGDENCSLKSDLSNR	H			Cmpd 96, AutoMSn(627.8099), 15.1 min
1	KRY36724.1	Muscle M-line assembly protein unc-89 [Trichinella spiralis]	433	817486	36	8	4.96	10156	3	1	0	1011.56	2021.1	2	2021.01	0.0922	0	12.43	0.059	K	VALNGHPEPSVEWFLNGR	R			Cmpd 927, AutoMSn(1011.5593), 32.0 min
1	KRY36724.1	Muscle M-line assembly protein unc-89 [Trichinella spiralis]	433	817486	36	8	4.96	10179	8	1	0	676.188	2025.54	3	2024.82	0.7205	1	10.88	0.14	K	NCSMNDKGSYEFQASNSK	G	Oxidation (M)	0.000200000000000000.0	Cmpd 718, AutoMSn(676.1876), 26.4 min
1	KRY36724.1	Muscle M-line assembly protein unc-89 [Trichinella spiralis]	433	817486	36	8	4.96	10577	1	1	0	703.669	2107.98	3	2108.07	-0.084	1	17.26	0.016	K	LGTDQCSAVFTIKPSKSNR	K	Carbamidomethyl (C)	0.0000010000000000000.0	Cmpd 236, AutoMSn(703.6688), 17.1 min
1	KRY36724.1	Muscle M-line assembly protein unc-89 [Trichinella spiralis]	433	817486	36	8	4.96	10872	5	1	0	729.673	2186	3	2186.03	-0.0367	1	12.66	0.041	K	EMAGELSCVAKNLYGEVTTR	T	Oxidation (M)	0.02000000000000000000.0	Cmpd 477, AutoMSn(729.6733), 21.9 min
1	KRY36724.1	Muscle M-line assembly protein unc-89 [Trichinella spiralis]	433	817486	36	8	4.96	10902	9	1	0	731.368	2191.08	3	2190.88	0.2064	1	10.65	0.069	K	TCVDDQAEYRCEAWNMGGK	S	Oxidation (M)	0.0000000000000002000.0	Cmpd 476, AutoMSn(731.3684), 21.9 min
1	KRY36724.1	Muscle M-line assembly protein unc-89 [Trichinella spiralis]	433	817486	36	8	4.96	10982	4	1	0	737.866	2210.58	3	2211.06	-0.4809	1	15.88	0.039	K	LVFTSKQESEDADEIPEFK	F			Cmpd 497, AutoMSn(737.8664), 23.2 min
1	KRY36724.1	Muscle M-line assembly protein unc-89 [Trichinella spiralis]	433	817486	36	8	4.96	11353	4	1	0	763.054	2286.14	3	2286.07	0.0737	1	14.71	0.026	K	YEIEAFDDKGSVNSSADVNVK	G			Cmpd 498, AutoMSn(763.0536), 21.5 min
1	KRY36724.1	Muscle M-line assembly protein unc-89 [Trichinella spiralis]	433	817486	36	8	4.96	11354	3	1	0	763.054	2286.14	3	2286.07	0.075	1	13.71	0.032	K	YEIEAFDDKGSVNSSADVNVK	G			Cmpd 424, AutoMSn(763.0540), 21.6 min
1	KRY36724.1	Muscle M-line assembly protein unc-89 [Trichinella spiralis]	433	817486	36	8	4.96	11357	6	1	0	763.054	2286.14	3	2286.07	0.076	1	10.61	0.066	K	YEIEAFDDKGSVNSSADVNVK	G			Cmpd 461, AutoMSn(763.0543), 21.6 min
1	KRY36724.1	Muscle M-line assembly protein unc-89 [Trichinella spiralis]	433	817486	36	8	4.96	11360	1	1	0	763.055	2286.14	3	2286.07	0.077	1	15.57	0.021	K	YEIEAFDDKGSVNSSADVNVK	G			Cmpd 504, AutoMSn(763.0547), 21.5 min
1	KRY36724.1	Muscle M-line assembly protein unc-89 [Trichinella spiralis]	433	817486	36	8	4.96	11361	7	1	0	763.055	2286.14	3	2286.07	0.0773	1	11.45	0.054	K	YEIEAFDDKGSVNSSADVNVK	G			Cmpd 508, AutoMSn(763.0548), 21.6 min
1	KRY36724.1	Muscle M-line assembly protein unc-89 [Trichinella spiralis]	433	817486	36	8	4.96	11366	4	1	0	763.057	2286.15	3	2286.07	0.084	1	11.44	0.055	K	YEIEAFDDKGSVNSSADVNVK	G			Cmpd 451, AutoMSn(763.0570), 21.5 min
1	KRY36724.1	Muscle M-line assembly protein unc-89 [Trichinella spiralis]	433	817486	36	8	4.96	11469	2	1	0	777.382	2329.12	3	2329.07	0.0567	0	18.39	0.011	K	CTITNDDGMISTEGTLSILSDK	Y	Oxidation (M)	0.0000000020000000000000.0	Cmpd 532, AutoMSn(777.3817), 23.0 min
1	KRY36724.1	Muscle M-line assembly protein unc-89 [Trichinella spiralis]	433	817486	36	8	4.96	5899	5	1	0	604.456	2413.79	4	2413.16	0.6312	1	14.46	0.19	K	LLRPSDRMSMTFDDDGTVTLK	I	Oxidation (M)	0.000000020000000000000.0	Cmpd 1012, AutoMSn(604.4555), 34.8 min
1	KRY36724.1	Muscle M-line assembly protein unc-89 [Trichinella spiralis]	433	817486	36	8	4.96	11889	1	1	0	812.755	2435.24	3	2435.15	0.0923	0	12.79	0.038	R	CVAENSVGTANSMGVVSVPVAMEK	Q	Carbamidomethyl (C)	0.100000000000000000000000.0	Cmpd 900, AutoMSn(812.7545), 30.8 min
1	KRY36724.1	Muscle M-line assembly protein unc-89 [Trichinella spiralis]	433	817486	36	8	4.96	11966	6	1	0	820.394	2458.16	3	2458.12	0.0385	1	11.27	0.056	K	AENDAGEVSCTAQMTLGTGRYLR	E	Oxidation (M)	0.00000000000002000000000.0	Cmpd 470, AutoMSn(820.3940), 21.8 min
1	KRY36724.1	Muscle M-line assembly protein unc-89 [Trichinella spiralis]	433	817486	36	8	4.96	12111	8	1	0	1250.37	2498.72	2	2499.15	-0.4256	1	14.67	0.049	K	AENDAGEVSCTAQMTLGTGRYLR	E	Carbamidomethyl (C)	0.00000000010000000000000.0	Cmpd 735, AutoMSn(1250.3686), 28.7 min
1	KRY36724.1	Muscle M-line assembly protein unc-89 [Trichinella spiralis]	433	817486	36	8	4.96	12112	8	1	0	1250.37	2498.72	2	2499.15	-0.4248	1	13.67	0.061	K	AENDAGEVSCTAQMTLGTGRYLR	E	Carbamidomethyl (C)	0.00000000010000000000000.0	Cmpd 756, AutoMSn(1250.3690), 28.7 min
1	KRY36724.1	Muscle M-line assembly protein unc-89 [Trichinella spiralis]	433	817486	36	8	4.96	12248	10	1	0	842.093	2523.26	3	2523.23	0.028	1	10.27	0.065	K	SVMVIECFVDANPKATIHWYK	G	Carbamidomethyl (C); Oxidation (M)	0.002000100000000000000.0	Cmpd 1076, AutoMSn(842.0930), 36.4 min
1	KRY36724.1	Muscle M-line assembly protein unc-89 [Trichinella spiralis]	433	817486	36	8	4.96	12267	4	1	0	845.731	2534.17	3	2533.37	0.7998	1	11.37	0.055	K	LLPSDNVLIETTLDGICTLKFTK	I			Cmpd 841, AutoMSn(845.7310), 30.5 min
1	KRY36724.1	Muscle M-line assembly protein unc-89 [Trichinella spiralis]	433	817486	36	8	4.96	12289	3	1	0	1272.67	2543.32	2	2543.24	0.0791	1	13.13	0.034	R	WLLTMNKVTADASGLYECVATNK	L	Oxidation (M)	0.00002000000000000000000.0	Cmpd 1082, AutoMSn(1272.6668), 36.0 min
1	KRY36724.1	Muscle M-line assembly protein unc-89 [Trichinella spiralis]	433	817486	36	8	4.96	12292	2	1	0	1272.67	2543.32	2	2543.24	0.0829	1	13.23	0.033	R	WLLTMNKVTADASGLYECVATNK	L	Oxidation (M)	0.00002000000000000000000.0	Cmpd 1087, AutoMSn(1272.6687), 36.2 min
1	KRY36724.1	Muscle M-line assembly protein unc-89 [Trichinella spiralis]	433	817486	36	8	4.96	12609	3	1	0	885.235	2652.68	3	2653.2	-0.5125	1	14.28	0.048	R	CVASNVHGSSSCACMLISDTLKADK	K	2 Carbamidomethyl (C)	0.0000000000010100000000000.0	Cmpd 533, AutoMSn(885.2354), 23.0 min
1	KRY36724.1	Muscle M-line assembly protein unc-89 [Trichinella spiralis]	433	817486	36	8	4.96	12613	5	1	0	885.241	2652.7	3	2653.2	-0.4969	1	11.14	0.099	R	CVASNVHGSSSCACMLISDTLKADK	K	2 Carbamidomethyl (C)	0.1000000000000100000000000.0	Cmpd 554, AutoMSn(885.2406), 23.1 min
1	KRY36724.1	Muscle M-line assembly protein unc-89 [Trichinella spiralis]	433	817486	36	8	4.96	12656	4	1	0	896.406	2686.2	3	2686.34	-0.1408	1	13.57	0.032	R	YTVSEPSAGETVAPIFTKELEYQK	I			Cmpd 449, AutoMSn(896.4062), 22.1 min
1	KRY36724.1	Muscle M-line assembly protein unc-89 [Trichinella spiralis]	433	817486	36	8	4.96	12657	3	1	0	896.411	2686.21	3	2686.34	-0.1261	1	17.17	0.014	R	YTVSEPSAGETVAPIFTKELEYQK	I			Cmpd 465, AutoMSn(896.4112), 22.1 min
1	KRY36724.1	Muscle M-line assembly protein unc-89 [Trichinella spiralis]	433	817486	36	8	4.96	12658	1	1	0	896.411	2686.21	3	2686.34	-0.1255	1	17.19	0.014	R	YTVSEPSAGETVAPIFTKELEYQK	I			Cmpd 470, AutoMSn(896.4114), 22.2 min	emPAI	0
2	XP_003376056.1	secretin receptor [Trichinella spiralis]	128	188095	9	7.3	7.18	4559	2	1	1	1018.86	1017.85	1	1017.52	0.3356	1	11.79	0.16	K	AVCHAYARK	S			Cmpd 793, AutoMSn(1018.8607), 29.6 min
2	XP_003376056.1	secretin receptor [Trichinella spiralis]	128	188095	9	7.3	7.18	5751	1	0	0	586.319	1170.62	2	1170.65	-0.0257	0	47.72	1.8e-05	K	LVQLEIEEAK	K			Cmpd 276, AutoMSn(586.3192), 17.7 min
2	XP_003376056.1	secretin receptor [Trichinella spiralis]	128	188095	9	7.3	7.18	5752	1	0	0	586.319	1170.62	2	1170.65	-0.0251	0	32.71	0.00057	K	LVQLEIEEAK	K			Cmpd 278, AutoMSn(586.3195), 17.8 min
2	XP_003376056.1	secretin receptor [Trichinella spiralis]	128	188095	9	7.3	7.18	5753	1	0	0	586.32	1170.63	2	1170.65	-0.0233	0	35.52	0.0003	K	LVQLEIEEAK	K			Cmpd 281, AutoMSn(586.3204), 17.9 min
2	XP_003376056.1	secretin receptor [Trichinella spiralis]	128	188095	9	7.3	7.18	5754	1	0	0	586.321	1170.63	2	1170.65	-0.0231	0	19.57	0.012	K	LVQLEIEEAK	K			Cmpd 209, AutoMSn(586.3205), 17.9 min
2	XP_003376056.1	secretin receptor [Trichinella spiralis]	128	188095	9	7.3	7.18	2514	7	0	0	348.309	1389.21	4	1389.69	-0.4848	0	10.44	0.57	K	DMVSLGALQDGIR	R	Oxidation (M)	0.0200000000000.0	Cmpd 998, AutoMSn(348.3091), 33.7 min
2	XP_003376056.1	secretin receptor [Trichinella spiralis]	128	188095	9	7.3	7.18	2521	3	0	0	348.31	1389.21	4	1389.69	-0.4822	0	11.98	0.4	K	DMVSLGALQDGIR	R	Oxidation (M)	0.0200000000000.0	Cmpd 972, AutoMSn(348.3098), 33.7 min
2	XP_003376056.1	secretin receptor [Trichinella spiralis]	128	188095	9	7.3	7.18	2522	5	0	0	348.31	1389.21	4	1389.69	-0.4816	0	11.72	0.43	K	DMVSLGALQDGIR	R	Oxidation (M)	0.0200000000000.0	Cmpd 986, AutoMSn(348.3099), 33.7 min
2	XP_003376056.1	secretin receptor [Trichinella spiralis]	128	188095	9	7.3	7.18	2524	3	0	0	348.31	1389.21	4	1389.69	-0.4809	0	11.34	0.47	K	DMVSLGALQDGIR	R	Oxidation (M)	0.0200000000000.0	Cmpd 954, AutoMSn(348.3101), 33.8 min
2	XP_003376056.1	secretin receptor [Trichinella spiralis]	128	188095	9	7.3	7.18	2529	3	0	0	348.31	1389.21	4	1389.69	-0.4803	0	12.26	0.38	K	DMVSLGALQDGIR	R	Oxidation (M)	0.0200000000000.0	Cmpd 893, AutoMSn(348.3103), 33.8 min
2	XP_003376056.1	secretin receptor [Trichinella spiralis]	128	188095	9	7.3	7.18	2530	3	0	0	348.31	1389.21	4	1389.69	-0.4802	0	11.89	0.41	K	DMVSLGALQDGIR	R	Oxidation (M)	0.0200000000000.0	Cmpd 984, AutoMSn(348.3103), 33.6 min
2	XP_003376056.1	secretin receptor [Trichinella spiralis]	128	188095	9	7.3	7.18	2532	3	0	0	348.31	1389.21	4	1389.69	-0.4798	0	11.38	0.46	K	DMVSLGALQDGIR	R	Oxidation (M)	0.0200000000000.0	Cmpd 890, AutoMSn(348.3104), 33.7 min
2	XP_003376056.1	secretin receptor [Trichinella spiralis]	128	188095	9	7.3	7.18	2535	7	0	0	348.31	1389.21	4	1389.69	-0.4794	0	10.46	0.57	K	DMVSLGALQDGIR	R	Oxidation (M)	0.0200000000000.0	Cmpd 987, AutoMSn(348.3105), 33.6 min
2	XP_003376056.1	secretin receptor [Trichinella spiralis]	128	188095	9	7.3	7.18	2537	3	0	0	348.311	1389.21	4	1389.69	-0.4789	0	12.52	0.36	K	DMVSLGALQDGIR	R	Oxidation (M)	0.0200000000000.0	Cmpd 973, AutoMSn(348.3106), 33.8 min
2	XP_003376056.1	secretin receptor [Trichinella spiralis]	128	188095	9	7.3	7.18	2538	3	0	0	348.311	1389.21	4	1389.69	-0.4787	0	12.26	0.38	K	DMVSLGALQDGIR	R	Oxidation (M)	0.0200000000000.0	Cmpd 1026, AutoMSn(348.3107), 33.7 min
2	XP_003376056.1	secretin receptor [Trichinella spiralis]	128	188095	9	7.3	7.18	2542	3	0	0	348.311	1389.21	4	1389.69	-0.4781	0	10.79	0.53	K	DMVSLGALQDGIR	R	Oxidation (M)	0.0200000000000.0	Cmpd 984, AutoMSn(348.3108), 33.6 min
2	XP_003376056.1	secretin receptor [Trichinella spiralis]	128	188095	9	7.3	7.18	2543	3	0	0	348.311	1389.21	4	1389.69	-0.478	0	10.63	0.55	K	DMVSLGALQDGIR	R	Oxidation (M)	0.0200000000000.0	Cmpd 1040, AutoMSn(348.3108), 33.6 min
2	XP_003376056.1	secretin receptor [Trichinella spiralis]	128	188095	9	7.3	7.18	2544	2	0	0	348.311	1389.21	4	1389.69	-0.4779	0	12.6	0.35	K	DMVSLGALQDGIR	R	Oxidation (M)	0.0200000000000.0	Cmpd 898, AutoMSn(348.3109), 34.0 min
2	XP_003376056.1	secretin receptor [Trichinella spiralis]	128	188095	9	7.3	7.18	2547	3	0	0	348.311	1389.21	4	1389.69	-0.4774	0	12.08	0.39	K	DMVSLGALQDGIR	R	Oxidation (M)	0.0200000000000.0	Cmpd 1045, AutoMSn(348.3110), 33.7 min
2	XP_003376056.1	secretin receptor [Trichinella spiralis]	128	188095	9	7.3	7.18	8127	4	0	0	797.458	1592.9	2	1592.72	0.1784	1	12.73	0.057	K	NRYHAWLMMEDK	A			Cmpd 997, AutoMSn(797.4578), 34.4 min
2	XP_003376056.1	secretin receptor [Trichinella spiralis]	128	188095	9	7.3	7.18	8713	3	0	0	850.966	1699.92	2	1699.83	0.0866	0	23.48	0.0044	K	STYSNFSIPSDELLK	T			Cmpd 609, AutoMSn(850.9658), 24.0 min
2	XP_003376056.1	secretin receptor [Trichinella spiralis]	128	188095	9	7.3	7.18	8716	4	0	0	567.647	1699.92	3	1699.83	0.0893	0	14.26	0.037	K	STYSNFSIPSDELLK	T			Cmpd 540, AutoMSn(567.6472), 23.9 min
2	XP_003376056.1	secretin receptor [Trichinella spiralis]	128	188095	9	7.3	7.18	8717	9	0	0	567.649	1699.92	3	1699.83	0.0935	0	15.1	0.03	K	STYSNFSIPSDELLK	T			Cmpd 604, AutoMSn(567.6486), 23.9 min
2	XP_003376056.1	secretin receptor [Trichinella spiralis]	128	188095	9	7.3	7.18	8718	9	0	0	567.649	1699.92	3	1699.83	0.0945	0	15.2	0.03	K	STYSNFSIPSDELLK	T			Cmpd 608, AutoMSn(567.6489), 24.0 min
2	XP_003376056.1	secretin receptor [Trichinella spiralis]	128	188095	9	7.3	7.18	8719	3	0	0	567.65	1699.93	3	1699.83	0.097	0	20.86	0.0082	K	STYSNFSIPSDELLK	T			Cmpd 611, AutoMSn(567.6498), 24.0 min
2	XP_003376056.1	secretin receptor [Trichinella spiralis]	128	188095	9	7.3	7.18	8745	8	0	0	854.393	1706.77	2	1706.89	-0.1152	1	12.23	0.057	R	MVELSALTDTVQRTK	L	Oxidation (M)	0.200000000000000.0	Cmpd 291, AutoMSn(854.3933), 21.2 min
2	XP_003376056.1	secretin receptor [Trichinella spiralis]	128	188095	9	7.3	7.18	9089	9	0	0	606.335	1815.98	3	1815.9	0.0792	0	11.04	0.077	K	EQCDGTLLITANVPSAK	K	Carbamidomethyl (C)	0.00100000000000000.0	Cmpd 467, AutoMSn(606.3349), 22.1 min
2	XP_003376056.1	secretin receptor [Trichinella spiralis]	128	188095	9	7.3	7.18	9985	5	0	0	666.553	1996.64	3	1996.95	-0.3158	1	15.28	0.05	R	YHAWLMMEDKAQALFK	T	Oxidation (M)	0.0000002000000000.0	Cmpd 188, AutoMSn(666.5533), 16.0 min
2	XP_003376056.1	secretin receptor [Trichinella spiralis]	128	188095	9	7.3	7.18	9987	7	0	0	666.554	1996.64	3	1996.95	-0.3124	1	11.17	0.13	R	YHAWLMMEDKAQALFK	T	Oxidation (M)	0.0000002000000000.0	Cmpd 206, AutoMSn(666.5544), 16.4 min
2	XP_003376056.1	secretin receptor [Trichinella spiralis]	128	188095	9	7.3	7.18	9992	6	0	0	666.665	1996.97	3	1996.95	0.0196	1	14.57	0.03	R	YHAWLMMEDKAQALFK	T	Oxidation (M)	0.0000002000000000.0	Cmpd 82, AutoMSn(666.6651), 13.1 min
2	XP_003376056.1	secretin receptor [Trichinella spiralis]	128	188095	9	7.3	7.18	9995	4	0	0	666.667	1996.98	3	1996.95	0.0241	1	13.17	0.042	R	YHAWLMMEDKAQALFK	T	Oxidation (M)	0.0000002000000000.0	Cmpd 85, AutoMSn(666.6666), 13.2 min
2	XP_003376056.1	secretin receptor [Trichinella spiralis]	128	188095	9	7.3	7.18	9004	4	1	1	896.582	2686.72	3	2686.45	0.2705	1	12.81	0.2	R	GISLLWLVRLCAANFCPVIVPSMK	G	Carbamidomethyl (C)	0.000000000000000100000000.0	Cmpd 985, AutoMSn(896.5816), 34.6 min	emPAI	0.02
3	XP_003375206.1	calcium-dependent secretion activator 1 [Trichinella spiralis]	85	131873	5	5	8.57	2007	1	1	1	328.709	655.403	2	655.39	0.0126	0	41.16	5.9e-05	K	IGPLEK	L			Cmpd 166, AutoMSn(328.7088), 14.8 min
3	XP_003375206.1	calcium-dependent secretion activator 1 [Trichinella spiralis]	85	131873	5	5	8.57	2008	1	1	1	328.709	655.404	2	655.39	0.0135	0	41.13	6e-05	K	IGPLEK	L			Cmpd 153, AutoMSn(328.7092), 14.8 min
3	XP_003375206.1	calcium-dependent secretion activator 1 [Trichinella spiralis]	85	131873	5	5	8.57	7415	10	1	1	490.581	1468.72	3	1468.71	0.0137	1	12.49	0.056	K	SCSEKMMNLLLK	Y	Carbamidomethyl (C); Oxidation (M)	0.010000200000.0	Cmpd 45, AutoMSn(490.5814), 12.4 min
3	XP_003375206.1	calcium-dependent secretion activator 1 [Trichinella spiralis]	85	131873	5	5	8.57	8744	3	1	1	569.931	1706.77	3	1706.86	-0.0909	1	15.19	0.029	R	LTSRMNSIDSLVTDR	S			Cmpd 356, AutoMSn(569.9310), 21.3 min
3	XP_003375206.1	calcium-dependent secretion activator 1 [Trichinella spiralis]	85	131873	5	5	8.57	9437	3	1	1	632.601	1894.78	3	1894.93	-0.149	1	11.1	0.086	R	MNSIDSLVTDRSVDSLK	Y	Oxidation (M)	0.20000000000000000.0	Cmpd 530, AutoMSn(632.6011), 23.1 min
3	XP_003375206.1	calcium-dependent secretion activator 1 [Trichinella spiralis]	85	131873	5	5	8.57	9438	1	1	1	632.601	1894.78	3	1894.93	-0.148	1	16.43	0.025	R	MNSIDSLVTDRSVDSLK	Y	Oxidation (M)	0.20000000000000000.0	Cmpd 524, AutoMSn(632.6015), 23.1 min
3	XP_003375206.1	calcium-dependent secretion activator 1 [Trichinella spiralis]	85	131873	5	5	8.57	9439	4	1	1	632.602	1894.78	3	1894.93	-0.1469	1	13.06	0.054	R	MNSIDSLVTDRSVDSLK	Y	Oxidation (M)	0.20000000000000000.0	Cmpd 522, AutoMSn(632.6019), 23.1 min
3	XP_003375206.1	calcium-dependent secretion activator 1 [Trichinella spiralis]	85	131873	5	5	8.57	9440	4	1	1	632.603	1894.79	3	1894.93	-0.1444	1	11.17	0.083	R	MNSIDSLVTDRSVDSLK	Y	Oxidation (M)	0.20000000000000000.0	Cmpd 567, AutoMSn(632.6027), 23.0 min
3	XP_003375206.1	calcium-dependent secretion activator 1 [Trichinella spiralis]	85	131873	5	5	8.57	9858	6	1	1	660.976	1979.9	3	1979.97	-0.0607	1	12.55	0.048	R	SDTMPPMKLAGGSTSSLIR	M	2 Oxidation (M)	0.0002002000000000000.0	Cmpd 663, AutoMSn(660.9756), 26.5 min	emPAI	0.02
4	XP_003374981.1	autophagy protein 16 [Trichinella spiralis]	58	22226	3	8.5	5.24	3224	1	1	1	414.223	826.432	2	826.364	0.0679	0	34.63	0.00034	-	MFGSDVR	R	Oxidation (M)	0.2000000.0	Cmpd 10, AutoMSn(414.2234), 10.2 min
4	XP_003374981.1	autophagy protein 16 [Trichinella spiralis]	58	22226	3	8.5	5.24	3225	1	1	1	414.224	826.434	2	826.364	0.0696	0	40.23	9.3e-05	-	MFGSDVR	R	Oxidation (M)	0.2000000.0	Cmpd 8, AutoMSn(414.2243), 10.2 min
4	XP_003374981.1	autophagy protein 16 [Trichinella spiralis]	58	22226	3	8.5	5.24	4354	8	1	1	492.23	982.446	2	982.466	-0.0197	1	11.04	0.085	-	MFGSDVRR	K	Oxidation (M)	0.20000000.0	Cmpd 146, AutoMSn(492.2301), 14.7 min
4	XP_003374981.1	autophagy protein 16 [Trichinella spiralis]	58	22226	3	8.5	5.24	4360	8	1	1	492.231	982.448	2	982.466	-0.0176	1	11.99	0.068	-	MFGSDVRR	K	Oxidation (M)	0.20000000.0	Cmpd 158, AutoMSn(492.2312), 14.8 min
4	XP_003374981.1	autophagy protein 16 [Trichinella spiralis]	58	22226	3	8.5	5.24	4361	9	1	1	492.231	982.448	2	982.466	-0.0172	1	10.54	0.095	-	MFGSDVRR	K	Oxidation (M)	0.20000000.0	Cmpd 148, AutoMSn(492.2314), 14.7 min
4	XP_003374981.1	autophagy protein 16 [Trichinella spiralis]	58	22226	3	8.5	5.24	4371	7	1	0	494.262	986.51	2	986.514	-0.0039	1	13.83	0.048	K	QKLEAENR	K			Cmpd 114, AutoMSn(494.2626), 12.8 min	emPAI	0.15
5	KRY36956.1	Intron-binding protein aquarius [Trichinella spiralis]	345	703602	32	8.8	5.93	2631	1	1	0	705.493	704.486	1	704.332	0.1544	0	10.28	0.15	R	MQPWK	H	Oxidation (M)	0.20000.0	Cmpd 1009, AutoMSn(705.4933), 34.2 min
5	KRY36956.1	Intron-binding protein aquarius [Trichinella spiralis]	345	703602	32	8.8	5.93	3962	1	1	1	475.281	948.547	2	948.496	0.051	0	20.33	0.013	R	RPMNFLR	L	Oxidation (M)	0.0020000.0	Cmpd 36, AutoMSn(475.2809), 12.6 min
5	KRY36956.1	Intron-binding protein aquarius [Trichinella spiralis]	345	703602	32	8.8	5.93	5997	2	1	1	409.872	1226.59	3	1226.72	-0.1238	1	17.42	0.019	K	VMRLLEITPR	K			Cmpd 28, AutoMSn(409.8716), 11.9 min
5	KRY36956.1	Intron-binding protein aquarius [Trichinella spiralis]	345	703602	32	8.8	5.93	6066	6	1	1	1243.67	1242.66	1	1242.71	-0.054	1	10.87	0.086	K	VMRLLEITPR	K	Oxidation (M)	0.0200000000.0	Cmpd 372, AutoMSn(1243.6651), 19.0 min
5	KRY36956.1	Intron-binding protein aquarius [Trichinella spiralis]	345	703602	32	8.8	5.93	6449	4	1	0	651.819	1301.62	2	1301.66	-0.035	0	14.03	0.042	K	VIAMTCTHAALR	R	Oxidation (M)	0.000200000000.0	Cmpd 133, AutoMSn(651.8190), 16.0 min
5	KRY36956.1	Intron-binding protein aquarius [Trichinella spiralis]	345	703602	32	8.8	5.93	6452	8	1	0	651.82	1301.62	2	1301.66	-0.0336	0	14.21	0.04	K	VIAMTCTHAALR	R	Oxidation (M)	0.000200000000.0	Cmpd 130, AutoMSn(651.8197), 15.9 min
5	KRY36956.1	Intron-binding protein aquarius [Trichinella spiralis]	345	703602	32	8.8	5.93	6635	2	1	1	670.863	1339.71	2	1339.66	0.0477	0	11.44	0.074	R	SMAFVPIASMVR	E	2 Oxidation (M)	0.020000000200.0	Cmpd 305, AutoMSn(670.8625), 18.9 min
5	KRY36956.1	Intron-binding protein aquarius [Trichinella spiralis]	345	703602	32	8.8	5.93	6772	9	1	0	455.923	1364.75	3	1364.64	0.1037	1	12.08	0.067	R	EQCLNENMKLK	K	Oxidation (M)	0.00000002000.0	Cmpd 209, AutoMSn(455.9228), 15.4 min
5	KRY36956.1	Intron-binding protein aquarius [Trichinella spiralis]	345	703602	32	8.8	5.93	7047	10	1	1	705.354	1408.69	2	1408.59	0.1074	0	10.46	0.093	R	LYHMNDGMQER	K	Oxidation (M)	0.00000002000.0	Cmpd 176, AutoMSn(705.3542), 16.0 min
5	KRY36956.1	Intron-binding protein aquarius [Trichinella spiralis]	345	703602	32	8.8	5.93	7049	2	1	1	705.355	1408.7	2	1408.59	0.1096	0	17	0.021	R	LYHMNDGMQER	K	Oxidation (M)	0.00000002000.0	Cmpd 189, AutoMSn(705.3552), 15.9 min
5	KRY36956.1	Intron-binding protein aquarius [Trichinella spiralis]	345	703602	32	8.8	5.93	7050	9	1	1	705.356	1408.7	2	1408.59	0.1119	0	10.89	0.084	R	LYHMNDGMQER	K	Oxidation (M)	0.00000002000.0	Cmpd 196, AutoMSn(705.3564), 16.1 min
5	KRY36956.1	Intron-binding protein aquarius [Trichinella spiralis]	345	703602	32	8.8	5.93	7242	2	1	0	721.835	1441.65	2	1441.6	0.0544	1	16.51	0.023	K	KYYCYDCSVNGK	W			Cmpd 259, AutoMSn(721.8348), 20.3 min
5	KRY36956.1	Intron-binding protein aquarius [Trichinella spiralis]	345	703602	32	8.8	5.93	7316	8	1	0	485.263	1452.77	3	1452.75	0.0205	0	12.71	0.057	K	LLIYICGSAELCR	W			Cmpd 493, AutoMSn(485.2630), 21.4 min
5	KRY36956.1	Intron-binding protein aquarius [Trichinella spiralis]	345	703602	32	8.8	5.93	7317	10	1	0	485.264	1452.77	3	1452.75	0.0222	0	14.02	0.042	K	LLIYICGSAELCR	W			Cmpd 492, AutoMSn(485.2636), 21.3 min
5	KRY36956.1	Intron-binding protein aquarius [Trichinella spiralis]	345	703602	32	8.8	5.93	7379	6	1	0	731.782	1461.55	2	1461.78	-0.235	1	14.16	0.055	R	ARQQLAALYSWR	Y			Cmpd 97, AutoMSn(731.7818), 12.4 min
5	KRY36956.1	Intron-binding protein aquarius [Trichinella spiralis]	345	703602	32	8.8	5.93	7700	2	1	0	504.276	1509.81	3	1509.73	0.0753	0	23.31	0.0048	K	FCAILSDMLIGDR	T	Carbamidomethyl (C)	0.0100000000000.0	Cmpd 167, AutoMSn(504.2764), 14.4 min
5	KRY36956.1	Intron-binding protein aquarius [Trichinella spiralis]	345	703602	32	8.8	5.93	7830	7	1	0	510.266	1527.78	3	1527.74	0.0419	1	12.81	0.052	K	RSVPTVEEMAHEK	L	Oxidation (M)	0.0000000020000.0	Cmpd 3, AutoMSn(510.2663), 10.1 min
5	KRY36956.1	Intron-binding protein aquarius [Trichinella spiralis]	345	703602	32	8.8	5.93	8210	7	1	0	535.961	1604.86	3	1604.75	0.1138	1	13.49	0.047	R	DDRIDSDAAVCINAK	S			Cmpd 244, AutoMSn(535.9607), 15.8 min
5	KRY36956.1	Intron-binding protein aquarius [Trichinella spiralis]	345	703602	32	8.8	5.93	9036	8	1	0	601.552	1801.63	3	1800.84	0.7976	1	11.35	0.12	K	YAQVHFKVLMDCMK	S	Carbamidomethyl (C); 2 Oxidation (M)	0.00000000020120.0	Cmpd 451, AutoMSn(601.5518), 21.4 min
5	KRY36956.1	Intron-binding protein aquarius [Trichinella spiralis]	345	703602	32	8.8	5.93	9196	5	1	0	618.631	1852.87	3	1852.83	0.0357	1	11.31	0.073	K	NYYCNFSMGSLRNIR	T	Oxidation (M)	0.000000020000000.0	Cmpd 513, AutoMSn(618.6308), 22.6 min
5	KRY36956.1	Intron-binding protein aquarius [Trichinella spiralis]	345	703602	32	8.8	5.93	9344	1	1	1	939.823	1877.63	2	1876.91	0.7208	1	12.23	0.096	K	NSFCQRTPEAEANLIK	L	Carbamidomethyl (C)	0.0001000000000000.0	Cmpd 570, AutoMSn(939.8227), 27.9 min
5	KRY36956.1	Intron-binding protein aquarius [Trichinella spiralis]	345	703602	32	8.8	5.93	10004	5	1	0	667.037	1998.09	3	1998.01	0.073	1	10.38	0.088	R	KHFADTAPIGSVVFHNMK	S			Cmpd 856, AutoMSn(667.0365), 30.6 min
5	KRY36956.1	Intron-binding protein aquarius [Trichinella spiralis]	345	703602	32	8.8	5.93	10005	1	1	0	667.038	1998.09	3	1998.01	0.0761	1	17.33	0.018	R	KHFADTAPIGSVVFHNMK	S			Cmpd 858, AutoMSn(667.0375), 30.7 min
5	KRY36956.1	Intron-binding protein aquarius [Trichinella spiralis]	345	703602	32	8.8	5.93	10007	6	1	0	667.039	1998.09	3	1998.01	0.0796	1	10.48	0.087	R	KHFADTAPIGSVVFHNMK	S			Cmpd 863, AutoMSn(667.0387), 30.8 min
5	KRY36956.1	Intron-binding protein aquarius [Trichinella spiralis]	345	703602	32	8.8	5.93	10233	1	1	1	680.007	2037	3	2036.94	0.0619	1	25.14	0.0025	K	CFIDHFLSMPDMNRVR	I	Carbamidomethyl (C)	0.1000000000000000.0	Cmpd 268, AutoMSn(680.0073), 16.4 min
5	KRY36956.1	Intron-binding protein aquarius [Trichinella spiralis]	345	703602	32	8.8	5.93	10234	3	1	1	680.007	2037	3	2036.94	0.062	1	19.7	0.0088	K	CFIDHFLSMPDMNRVR	I	Carbamidomethyl (C)	0.1000000000000000.0	Cmpd 265, AutoMSn(680.0074), 16.3 min
5	KRY36956.1	Intron-binding protein aquarius [Trichinella spiralis]	345	703602	32	8.8	5.93	10236	1	1	1	680.012	2037.01	3	2036.94	0.0756	1	35.21	0.00025	K	CFIDHFLSMPDMNRVR	I	Carbamidomethyl (C)	0.1000000000000000.0	Cmpd 263, AutoMSn(680.0119), 16.2 min
5	KRY36956.1	Intron-binding protein aquarius [Trichinella spiralis]	345	703602	32	8.8	5.93	10247	7	1	0	680.322	2037.94	3	2038.02	-0.0794	0	12.54	0.049	K	YLWLPESGPSPMIITYR	I	Oxidation (M)	0.00000000000200000.0	Cmpd 291, AutoMSn(680.3219), 17.9 min
5	KRY36956.1	Intron-binding protein aquarius [Trichinella spiralis]	345	703602	32	8.8	5.93	10875	6	1	1	729.861	2186.56	3	2186.16	0.4073	1	10.64	0.13	K	VALCREQTPTAQSILGVCLK	L	Carbamidomethyl (C)	0.00010000000000000000.0	Cmpd 309, AutoMSn(729.8614), 17.1 min
5	KRY36956.1	Intron-binding protein aquarius [Trichinella spiralis]	345	703602	32	8.8	5.93	11534	6	1	0	783.076	2346.21	3	2346.13	0.078	1	12.38	0.044	K	VVAIDCFAATRTGCCSFIVTGR	H	Carbamidomethyl (C)	0.0000010000000000000000.0	Cmpd 868, AutoMSn(783.0761), 31.2 min
5	KRY36956.1	Intron-binding protein aquarius [Trichinella spiralis]	345	703602	32	8.8	5.93	11770	8	1	0	807.365	2419.07	3	2418.28	0.7954	1	11.6	0.049	R	VEYLLTSQAKVIAMTCTHAALR	R			Cmpd 313, AutoMSn(807.3645), 18.3 min
5	KRY36956.1	Intron-binding protein aquarius [Trichinella spiralis]	345	703602	32	8.8	5.93	11841	1	1	1	811.37	2431.09	3	2431.27	-0.1804	1	16.7	0.016	R	NNGDSQLLDGLMVLFWKAVVGR	K			Cmpd 59, AutoMSn(811.3699), 12.7 min
5	KRY36956.1	Intron-binding protein aquarius [Trichinella spiralis]	345	703602	32	8.8	5.93	12683	9	1	0	901.142	2700.41	3	2700.33	0.0791	1	11.39	0.056	R	KSCYCCTLWSCNAVLILIDNLLR	K	Carbamidomethyl (C)	0.00000000001000000000000.0	Cmpd 644, AutoMSn(901.1423), 26.1 min
5	KRY36956.1	Intron-binding protein aquarius [Trichinella spiralis]	345	703602	32	8.8	5.93	12745	4	1	0	905.49	2713.45	3	2713.4	0.0504	1	15.78	0.022	K	SFVGCIVDILFSSMHLASFAQLKK	F	Carbamidomethyl (C); Oxidation (M)	0.000010000000020000000000.0	Cmpd 892, AutoMSn(905.4898), 30.3 min
5	KRY36956.1	Intron-binding protein aquarius [Trichinella spiralis]	345	703602	32	8.8	5.93	12764	7	1	1	912.53	2734.57	3	2734.33	0.2421	1	10.15	0.11	R	IIMPPRCDVWWDVMFPMLNLSR	R	Oxidation (M)	0.0000000000000200000000.0	Cmpd 653, AutoMSn(912.5298), 26.4 min
5	KRY36956.1	Intron-binding protein aquarius [Trichinella spiralis]	345	703602	32	8.8	5.93	13143	6	1	0	936.994	2807.96	3	2808.32	-0.3609	1	13.17	0.061	R	FIIIMSSDGCLYMEKMGQSQTIPK	Q	Carbamidomethyl (C); 2 Oxidation (M)	0.000000000100200200000000.0	Cmpd 824, AutoMSn(936.9939), 28.8 min
5	KRY36956.1	Intron-binding protein aquarius [Trichinella spiralis]	345	703602	32	8.8	5.93	13507	10	1	0	1439.22	2876.43	2	2876.5	-0.0743	1	10.14	0.067	K	SFVKNFTSENILLAEELHCSELLLK	H			Cmpd 685, AutoMSn(1439.2198), 26.1 min
5	KRY36956.1	Intron-binding protein aquarius [Trichinella spiralis]	345	703602	32	8.8	5.93	13595	3	1	1	972.174	2913.5	3	2913.38	0.1226	1	12.15	0.041	K	QQCTMACVGLQKAELLMGAVCNFLR	L	3 Carbamidomethyl (C); Oxidation (M)	0.0010201000000000000010000.0	Cmpd 601, AutoMSn(972.1745), 24.9 min
5	KRY36956.1	Intron-binding protein aquarius [Trichinella spiralis]	345	703602	32	8.8	5.93	13652	5	1	0	977.201	2928.58	3	2928.19	0.3876	0	12.57	0.039	K	CHNNHDVVYVGNEEMFCQCTDTLK	E	2 Carbamidomethyl (C); Oxidation (M)	0.000000000000002010100000.0	Cmpd 756, AutoMSn(977.2010), 27.3 min
5	KRY36956.1	Intron-binding protein aquarius [Trichinella spiralis]	345	703602	32	8.8	5.93	13757	1	1	0	985.772	2954.29	3	2954.42	-0.1211	1	14.42	0.026	R	KIFLDCTSMIGAVSDLPIWGSVSGDDGR	S	Oxidation (M)	0.0000000020000000000000000000.0	Cmpd 974, AutoMSn(985.7721), 32.1 min
5	KRY36956.1	Intron-binding protein aquarius [Trichinella spiralis]	345	703602	32	8.8	5.93	11995	4	1	0	1234.8	3701.39	3	3701.69	-0.3025	1	13.03	0.12	R	HIFSESTCVSPSQLNTVYHLQMCSMMWRLK	I	2 Carbamidomethyl (C); 2 Oxidation (M)	0.000000010000000000000010220000.0	Cmpd 1015, AutoMSn(1234.8038), 34.8 min	emPAI	0
6	KRY43094.1	Peroxidasin -like protein [Trichinella spiralis]	84	165950	6	7.6	8.22	5096	4	1	0	550.833	1099.65	2	1099.62	0.0274	0	14.66	0.037	K	IADVLLEATR	I			Cmpd 592, AutoMSn(550.8328), 23.9 min
6	KRY43094.1	Peroxidasin -like protein [Trichinella spiralis]	84	165950	6	7.6	8.22	5097	6	1	0	550.834	1099.65	2	1099.62	0.0291	0	12.49	0.062	K	IADVLLEATR	I			Cmpd 595, AutoMSn(550.8337), 24.0 min
6	KRY43094.1	Peroxidasin -like protein [Trichinella spiralis]	84	165950	6	7.6	8.22	5098	7	1	0	550.834	1099.65	2	1099.62	0.0297	0	12.22	0.065	K	IADVLLEATR	I			Cmpd 596, AutoMSn(550.8340), 24.0 min
6	KRY43094.1	Peroxidasin -like protein [Trichinella spiralis]	84	165950	6	7.6	8.22	7520	2	1	0	739.935	1477.86	2	1478.65	-0.7933	0	20.33	0.011	R	TMPAPAESCSLGSR	K	Carbamidomethyl (C); Oxidation (M)	0.02000000100000.0	Cmpd 808, AutoMSn(739.9353), 28.3 min
6	KRY43094.1	Peroxidasin -like protein [Trichinella spiralis]	84	165950	6	7.6	8.22	7550	3	1	0	1479.85	1478.84	1	1478.65	0.191	0	10.5	0.095	R	TMPAPAESCSLGSR	K	Carbamidomethyl (C); Oxidation (M)	0.02000000100000.0	Cmpd 807, AutoMSn(1479.8476), 28.4 min
6	KRY43094.1	Peroxidasin -like protein [Trichinella spiralis]	84	165950	6	7.6	8.22	7551	1	1	0	740.429	1478.84	2	1478.65	0.1933	0	19.41	0.012	R	TMPAPAESCSLGSR	K	Carbamidomethyl (C); Oxidation (M)	0.02000000100000.0	Cmpd 727, AutoMSn(740.4286), 28.2 min
6	KRY43094.1	Peroxidasin -like protein [Trichinella spiralis]	84	165950	6	7.6	8.22	7552	1	1	0	740.429	1478.84	2	1478.65	0.1934	0	25.04	0.0034	R	TMPAPAESCSLGSR	K	Carbamidomethyl (C); Oxidation (M)	0.02000000100000.0	Cmpd 758, AutoMSn(740.4286), 28.2 min
6	KRY43094.1	Peroxidasin -like protein [Trichinella spiralis]	84	165950	6	7.6	8.22	7553	1	1	0	740.429	1478.84	2	1478.65	0.1945	0	20.01	0.011	R	TMPAPAESCSLGSR	K	Carbamidomethyl (C); Oxidation (M)	0.02000000100000.0	Cmpd 745, AutoMSn(740.4292), 28.2 min
6	KRY43094.1	Peroxidasin -like protein [Trichinella spiralis]	84	165950	6	7.6	8.22	7554	1	1	0	740.429	1478.84	2	1478.65	0.1949	0	17.72	0.018	R	TMPAPAESCSLGSR	K	Carbamidomethyl (C); Oxidation (M)	0.02000000100000.0	Cmpd 740, AutoMSn(740.4294), 28.3 min
6	KRY43094.1	Peroxidasin -like protein [Trichinella spiralis]	84	165950	6	7.6	8.22	7555	1	1	0	740.43	1478.85	2	1478.65	0.1967	0	19.64	0.012	R	TMPAPAESCSLGSR	K	Carbamidomethyl (C); Oxidation (M)	0.02000000100000.0	Cmpd 714, AutoMSn(740.4303), 28.3 min
6	KRY43094.1	Peroxidasin -like protein [Trichinella spiralis]	84	165950	6	7.6	8.22	7556	1	1	0	740.431	1478.85	2	1478.65	0.1979	0	17.32	0.02	R	TMPAPAESCSLGSR	K	Carbamidomethyl (C); Oxidation (M)	0.02000000100000.0	Cmpd 797, AutoMSn(740.4309), 28.2 min
6	KRY43094.1	Peroxidasin -like protein [Trichinella spiralis]	84	165950	6	7.6	8.22	7557	1	1	0	740.431	1478.85	2	1478.65	0.1979	0	20.09	0.011	R	TMPAPAESCSLGSR	K	Carbamidomethyl (C); Oxidation (M)	0.02000000100000.0	Cmpd 733, AutoMSn(740.4309), 28.3 min
6	KRY43094.1	Peroxidasin -like protein [Trichinella spiralis]	84	165950	6	7.6	8.22	7558	1	1	0	740.431	1478.85	2	1478.65	0.1982	0	20.2	0.01	R	TMPAPAESCSLGSR	K	Carbamidomethyl (C); Oxidation (M)	0.02000000100000.0	Cmpd 730, AutoMSn(740.4310), 28.3 min
6	KRY43094.1	Peroxidasin -like protein [Trichinella spiralis]	84	165950	6	7.6	8.22	7559	1	1	0	740.432	1478.85	2	1478.65	0.1995	0	21.96	0.0069	R	TMPAPAESCSLGSR	K	Carbamidomethyl (C); Oxidation (M)	0.02000000100000.0	Cmpd 749, AutoMSn(740.4317), 28.3 min
6	KRY43094.1	Peroxidasin -like protein [Trichinella spiralis]	84	165950	6	7.6	8.22	7560	1	1	0	740.432	1478.85	2	1478.65	0.1999	0	20.06	0.011	R	TMPAPAESCSLGSR	K	Carbamidomethyl (C); Oxidation (M)	0.02000000100000.0	Cmpd 784, AutoMSn(740.4319), 28.3 min
6	KRY43094.1	Peroxidasin -like protein [Trichinella spiralis]	84	165950	6	7.6	8.22	7561	1	1	0	740.432	1478.85	2	1478.65	0.2002	0	20.34	0.01	R	TMPAPAESCSLGSR	K	Carbamidomethyl (C); Oxidation (M)	0.02000000100000.0	Cmpd 658, AutoMSn(740.4321), 28.4 min
6	KRY43094.1	Peroxidasin -like protein [Trichinella spiralis]	84	165950	6	7.6	8.22	7562	1	1	0	740.432	1478.85	2	1478.65	0.2007	0	21.18	0.0083	R	TMPAPAESCSLGSR	K	Carbamidomethyl (C); Oxidation (M)	0.02000000100000.0	Cmpd 781, AutoMSn(740.4323), 28.2 min
6	KRY43094.1	Peroxidasin -like protein [Trichinella spiralis]	84	165950	6	7.6	8.22	7563	1	1	0	740.433	1478.85	2	1478.65	0.201	0	18.09	0.017	R	TMPAPAESCSLGSR	K	Carbamidomethyl (C); Oxidation (M)	0.02000000100000.0	Cmpd 661, AutoMSn(740.4325), 28.4 min
6	KRY43094.1	Peroxidasin -like protein [Trichinella spiralis]	84	165950	6	7.6	8.22	7564	1	1	0	740.433	1478.85	2	1478.65	0.2012	0	23.88	0.0045	R	TMPAPAESCSLGSR	K	Carbamidomethyl (C); Oxidation (M)	0.02000000100000.0	Cmpd 655, AutoMSn(740.4325), 28.3 min
6	KRY43094.1	Peroxidasin -like protein [Trichinella spiralis]	84	165950	6	7.6	8.22	7565	1	1	0	740.433	1478.85	2	1478.65	0.2012	0	23.85	0.0045	R	TMPAPAESCSLGSR	K	Carbamidomethyl (C); Oxidation (M)	0.02000000100000.0	Cmpd 748, AutoMSn(740.4326), 28.2 min
6	KRY43094.1	Peroxidasin -like protein [Trichinella spiralis]	84	165950	6	7.6	8.22	7566	1	1	0	740.433	1478.85	2	1478.65	0.2013	0	19.96	0.011	R	TMPAPAESCSLGSR	K	Carbamidomethyl (C); Oxidation (M)	0.02000000100000.0	Cmpd 746, AutoMSn(740.4326), 28.4 min
6	KRY43094.1	Peroxidasin -like protein [Trichinella spiralis]	84	165950	6	7.6	8.22	7567	1	1	0	740.433	1478.85	2	1478.65	0.2015	0	20.13	0.011	R	TMPAPAESCSLGSR	K	Carbamidomethyl (C); Oxidation (M)	0.02000000100000.0	Cmpd 719, AutoMSn(740.4327), 28.4 min
6	KRY43094.1	Peroxidasin -like protein [Trichinella spiralis]	84	165950	6	7.6	8.22	7568	1	1	0	740.433	1478.85	2	1478.65	0.2016	0	25.6	0.003	R	TMPAPAESCSLGSR	K	Carbamidomethyl (C); Oxidation (M)	0.02000000100000.0	Cmpd 751, AutoMSn(740.4328), 28.3 min
6	KRY43094.1	Peroxidasin -like protein [Trichinella spiralis]	84	165950	6	7.6	8.22	7569	1	1	0	740.433	1478.85	2	1478.65	0.2018	0	20	0.011	R	TMPAPAESCSLGSR	K	Carbamidomethyl (C); Oxidation (M)	0.02000000100000.0	Cmpd 787, AutoMSn(740.4329), 28.3 min
6	KRY43094.1	Peroxidasin -like protein [Trichinella spiralis]	84	165950	6	7.6	8.22	7570	1	1	0	740.433	1478.85	2	1478.65	0.2022	0	20.17	0.011	R	TMPAPAESCSLGSR	K	Carbamidomethyl (C); Oxidation (M)	0.02000000100000.0	Cmpd 799, AutoMSn(740.4330), 28.2 min
6	KRY43094.1	Peroxidasin -like protein [Trichinella spiralis]	84	165950	6	7.6	8.22	7571	1	1	0	740.433	1478.85	2	1478.65	0.2025	0	20.25	0.01	R	TMPAPAESCSLGSR	K	Carbamidomethyl (C); Oxidation (M)	0.02000000100000.0	Cmpd 802, AutoMSn(740.4332), 28.3 min
6	KRY43094.1	Peroxidasin -like protein [Trichinella spiralis]	84	165950	6	7.6	8.22	7572	1	1	0	740.433	1478.85	2	1478.65	0.2027	0	19.51	0.012	R	TMPAPAESCSLGSR	K	Carbamidomethyl (C); Oxidation (M)	0.02000000100000.0	Cmpd 742, AutoMSn(740.4333), 28.4 min
6	KRY43094.1	Peroxidasin -like protein [Trichinella spiralis]	84	165950	6	7.6	8.22	7573	1	1	0	740.433	1478.85	2	1478.65	0.2031	0	19.95	0.011	R	TMPAPAESCSLGSR	K	Carbamidomethyl (C); Oxidation (M)	0.02000000100000.0	Cmpd 717, AutoMSn(740.4335), 28.3 min
6	KRY43094.1	Peroxidasin -like protein [Trichinella spiralis]	84	165950	6	7.6	8.22	7574	1	1	0	493.959	1478.85	3	1478.65	0.2054	0	33.56	0.00049	R	TMPAPAESCSLGSR	K	Carbamidomethyl (C); Oxidation (M)	0.02000000100000.0	Cmpd 800, AutoMSn(493.9589), 28.2 min
6	KRY43094.1	Peroxidasin -like protein [Trichinella spiralis]	84	165950	6	7.6	8.22	7575	1	1	0	740.435	1478.86	2	1478.65	0.206	0	20.39	0.01	R	TMPAPAESCSLGSR	K	Carbamidomethyl (C); Oxidation (M)	0.02000000100000.0	Cmpd 806, AutoMSn(740.4349), 28.2 min
6	KRY43094.1	Peroxidasin -like protein [Trichinella spiralis]	84	165950	6	7.6	8.22	7576	1	1	0	493.96	1478.86	3	1478.65	0.2084	0	26.28	0.0026	R	TMPAPAESCSLGSR	K	Carbamidomethyl (C); Oxidation (M)	0.02000000100000.0	Cmpd 806, AutoMSn(493.9599), 28.4 min
6	KRY43094.1	Peroxidasin -like protein [Trichinella spiralis]	84	165950	6	7.6	8.22	9850	4	1	1	989.759	1977.5	2	1977.12	0.3875	0	13.27	0.082	-	MNFFEIALLLFHLLLK	T	Oxidation (M)	0.2000000000000000.0	Cmpd 875, AutoMSn(989.7591), 30.8 min
6	KRY43094.1	Peroxidasin -like protein [Trichinella spiralis]	84	165950	6	7.6	8.22	12598	2	1	0	884.689	2651.04	3	2651.33	-0.2888	1	14.81	0.036	K	NFQDLLDVIDQETIDDLKNLYK	H			Cmpd 586, AutoMSn(884.6887), 24.3 min
6	KRY43094.1	Peroxidasin -like protein [Trichinella spiralis]	84	165950	6	7.6	8.22	12680	1	1	0	900.932	2699.77	3	2700.32	-0.5451	1	11.82	0.086	K	EIQPFPFMIPDIYENSVLKCSSK	I	Oxidation (M)	0.00000002000000000000000.0	Cmpd 745, AutoMSn(900.9315), 26.9 min
6	KRY43094.1	Peroxidasin -like protein [Trichinella spiralis]	84	165950	6	7.6	8.22	13706	6	1	0	980.203	2937.59	3	2937.63	-0.0435	1	11.04	0.068	K	KIVGAQIQHITFNEFLPLVIVNWMK	K			Cmpd 929, AutoMSn(980.2029), 31.5 min	emPAI	0.02
7	KRY37099.1	Long-chain fatty acid transport protein 1 [Trichinella spiralis]	61	77353	4	10.4	8.73	3983	1	1	1	476.263	950.511	2	950.453	0.0579	0	30.59	0.0011	K	EALPCFSK	Q	Carbamidomethyl (C)	0.00001000.0	Cmpd 100, AutoMSn(476.2628), 15.9 min
7	KRY37099.1	Long-chain fatty acid transport protein 1 [Trichinella spiralis]	61	77353	4	10.4	8.73	3984	1	1	1	476.263	950.512	2	950.453	0.059	0	19.71	0.013	K	EALPCFSK	Q	Carbamidomethyl (C)	0.00001000.0	Cmpd 132, AutoMSn(476.2634), 15.9 min
7	KRY37099.1	Long-chain fatty acid transport protein 1 [Trichinella spiralis]	61	77353	4	10.4	8.73	3985	1	1	1	476.263	950.512	2	950.453	0.0592	0	30.53	0.0011	K	EALPCFSK	Q	Carbamidomethyl (C)	0.00001000.0	Cmpd 169, AutoMSn(476.2634), 15.9 min
7	KRY37099.1	Long-chain fatty acid transport protein 1 [Trichinella spiralis]	61	77353	4	10.4	8.73	3986	1	1	1	476.264	950.513	2	950.453	0.0602	0	28.3	0.0018	K	EALPCFSK	Q	Carbamidomethyl (C)	0.00001000.0	Cmpd 201, AutoMSn(476.2639), 15.9 min
7	KRY37099.1	Long-chain fatty acid transport protein 1 [Trichinella spiralis]	61	77353	4	10.4	8.73	3987	1	1	1	476.265	950.515	2	950.453	0.0618	0	28.23	0.0019	K	EALPCFSK	Q	Carbamidomethyl (C)	0.00001000.0	Cmpd 180, AutoMSn(476.2647), 15.8 min
7	KRY37099.1	Long-chain fatty acid transport protein 1 [Trichinella spiralis]	61	77353	4	10.4	8.73	3988	1	1	1	476.265	950.516	2	950.453	0.063	0	29.68	0.0013	K	EALPCFSK	Q	Carbamidomethyl (C)	0.00001000.0	Cmpd 187, AutoMSn(476.2653), 15.9 min
[truncated: 174 more rows]
