# Supplementary material for: Identification and profiling of Trichinella spiralis circulating antigens and proteins in sera of mice with trichinellosis
Source: PLoS One. 2022 Mar 10;17(3):e0265013. doi: 10.1371/journal.pone.0265013 (PMC8912135; doi:10.1371/journal.pone.0265013)
Supplement: S3 Table — (XLSX) [file pone.0265013.s003.xlsx]

## Sheet: 2wk
Header	--------------------------------------------------------
Search title	Submitted from enrich igG 2wk trichinella by Mascot Daemon on SEARCH-SERVER
Timestamp	2021-06-29T06:51:36Z
User
Email
Report URI	http://127.0.0.1/mascot/cgi/master_results.pl?file=../data/20210629/F001973.dat
Peak list data path	C:\Program Files (x86)\Matrix Science\Mascot Daemon\mgf\121 enrich igG 2wk trichinella\mascot_daemon_merge.mgf
Peak list format	Mascot generic
Search type	MIS
Mascot version	2.3.0
Database	Trichinellaspiralis
Fasta file	sequence.fasta
Total sequences	46838
Total residues	18440007
Sequences after taxonomy filter	46838
Number of queries	7695
Variable modifications	--------------------------------------------------------
Identifier	Name	Delta	Neutral loss(es)
1	Carbamidomethyl (C)	57.0215
2	Oxidation (M)	15.9949	0	63.9983
Search Parameters	--------------------------------------------------------
Taxonomy filter	All entries
Enzyme	Trypsin
Maximum Missed Cleavages	1
Fixed modifications
Variable modifications	Carbamidomethyl (C),Oxidation (M)
Peptide Mass Tolerance	0.8
Peptide Mass Tolerance Units	Da
Fragment Mass Tolerance	0.8
Fragment Mass Tolerance Units	Da
Mass values	Monoisotopic
Instrument type	ESI-QUAD-TOF
Format parameters	--------------------------------------------------------
Significance threshold	0.05
Max. number of hits	0
Use MudPIT protein scoring	1
Ions score cut-off	0
Include same-set proteins	0
Include sub-set proteins	0
Include unassigned	0
Require bold red	0
Protein hits	--------------------------------------------------------
prot_hit_num	prot_acc	prot_desc	prot_score	prot_mass	prot_sequences_sig	prot_cover	prot_pi	pep_query	pep_rank	pep_isbold	pep_isunique	pep_exp_mz	pep_exp_mr	pep_exp_z	pep_calc_mr	pep_delta	pep_miss	pep_score	pep_expect	pep_res_before	pep_seq	pep_res_after	pep_var_mod	pep_var_mod_pos	pep_scan_title
1	OUC46688.1	PX domain protein [Trichinella nativa]	57	90769	2	2.1	7.19	4618	1	1	1	494.792	987.569	2	987.532	0.037	0	40.81	9.9e-05	R	AWALVLCR	A	Carbamidomethyl (C)	0.00000010.0	Cmpd 72, AutoMSn(494.7920), 12.3 min
1	OUC46688.1	PX domain protein [Trichinella nativa]	57	90769	2	2.1	7.19	4619	1	1	1	494.793	987.571	2	987.532	0.0384	0	38.78	0.00016	R	AWALVLCR	A	Carbamidomethyl (C)	0.00000010.0	Cmpd 76, AutoMSn(494.7926), 12.4 min
1	OUC46688.1	PX domain protein [Trichinella nativa]	57	90769	2	2.1	7.19	2835	1	1	1	346.305	1035.89	3	1036.68	-0.7815	1	28.34	0.011	K	RLLANPLLK	G			Cmpd 524, AutoMSn(346.3053), 36.0 min	emPAI	0.04
2	KRY41834.1	Acetylcholine receptor subunit alpha-like 1 [Trichinella spiralis]	45	54833	1	1.7	6.28	4343	1	1	1	955.533	954.526	1	954.539	-0.0128	0	33.22	0.00052	R	QLPEELVK	E			Cmpd 495, AutoMSn(955.5330), 25.3 min
2	KRY41834.1	Acetylcholine receptor subunit alpha-like 1 [Trichinella spiralis]	45	54833	1	1.7	6.28	4344	1	1	1	955.543	954.536	1	954.539	-0.0028	0	27.51	0.0019	R	QLPEELVK	E			Cmpd 499, AutoMSn(955.5431), 25.4 min
2	KRY41834.1	Acetylcholine receptor subunit alpha-like 1 [Trichinella spiralis]	45	54833	1	1.7	6.28	4345	1	1	1	955.543	954.536	1	954.539	-0.0026	0	33.42	0.0005	R	QLPEELVK	E			Cmpd 506, AutoMSn(955.5432), 25.6 min
2	KRY41834.1	Acetylcholine receptor subunit alpha-like 1 [Trichinella spiralis]	45	54833	1	1.7	6.28	4346	1	1	1	955.543	954.536	1	954.539	-0.0026	0	40.31	0.0001	R	QLPEELVK	E			Cmpd 659, AutoMSn(955.5433), 25.5 min
2	KRY41834.1	Acetylcholine receptor subunit alpha-like 1 [Trichinella spiralis]	45	54833	1	1.7	6.28	4347	1	1	1	955.544	954.537	1	954.539	-0.002	0	30.87	0.00089	R	QLPEELVK	E			Cmpd 496, AutoMSn(955.5438), 25.3 min
2	KRY41834.1	Acetylcholine receptor subunit alpha-like 1 [Trichinella spiralis]	45	54833	1	1.7	6.28	4348	1	1	1	955.545	954.537	1	954.539	-0.0012	0	33.14	0.00053	R	QLPEELVK	E			Cmpd 657, AutoMSn(955.5447), 25.4 min
2	KRY41834.1	Acetylcholine receptor subunit alpha-like 1 [Trichinella spiralis]	45	54833	1	1.7	6.28	4350	1	1	1	955.545	954.538	1	954.539	-0.0006	0	44.76	3.7e-05	R	QLPEELVK	E			Cmpd 504, AutoMSn(955.5453), 25.5 min	emPAI	0.06

## Sheet: 4wk
Header	--------------------------------------------------------
Search title	Submitted from enrich igG 4wk trichinella by Mascot Daemon on SEARCH-SERVER
Timestamp	2021-06-29T06:52:29Z
User
Email
Report URI	http://127.0.0.1/mascot/cgi/master_results.pl?file=../data/20210629/F001974.dat
Peak list data path	C:\Program Files (x86)\Matrix Science\Mascot Daemon\mgf\122 enrich igG 4wk trichinella\mascot_daemon_merge.mgf
Peak list format	Mascot generic
Search type	MIS
Mascot version	2.3.0
Database	Trichinellaspiralis
Fasta file	sequence.fasta
Total sequences	46838
Total residues	18440007
Sequences after taxonomy filter	46838
Number of queries	9928
Variable modifications	--------------------------------------------------------
Identifier	Name	Delta	Neutral loss(es)
1	Carbamidomethyl (C)	57.0215
2	Oxidation (M)	15.9949	0	63.9983
Search Parameters	--------------------------------------------------------
Taxonomy filter	All entries
Enzyme	Trypsin
Maximum Missed Cleavages	1
Fixed modifications
Variable modifications	Carbamidomethyl (C),Oxidation (M)
Peptide Mass Tolerance	0.8
Peptide Mass Tolerance Units	Da
Fragment Mass Tolerance	0.8
Fragment Mass Tolerance Units	Da
Mass values	Monoisotopic
Instrument type	ESI-QUAD-TOF
Format parameters	--------------------------------------------------------
Significance threshold	0.05
Max. number of hits	0
Use MudPIT protein scoring	1
Ions score cut-off	0
Include same-set proteins	0
Include sub-set proteins	0
Include unassigned	0
Require bold red	0
Protein hits	--------------------------------------------------------
prot_hit_num	prot_acc	prot_desc	prot_score	prot_mass	prot_sequences_sig	prot_cover	prot_pi	pep_query	pep_rank	pep_isbold	pep_isunique	pep_exp_mz	pep_exp_mr	pep_exp_z	pep_calc_mr	pep_delta	pep_miss	pep_score	pep_expect	pep_res_before	pep_seq	pep_res_after	pep_var_mod	pep_var_mod_pos	pep_scan_title
1	OUC46688.1	PX domain protein [Trichinella nativa]	92	90769	5	10.1	7.19	4500	1	1	1	494.794	987.574	2	987.532	0.0419	0	41.38	8.6e-05	R	AWALVLCR	A	Carbamidomethyl (C)	0.00000010.0	Cmpd 74, AutoMSn(494.7944), 12.2 min
1	OUC46688.1	PX domain protein [Trichinella nativa]	92	90769	5	10.1	7.19	4501	1	1	1	494.795	987.576	2	987.532	0.0434	0	41.14	9.1e-05	R	AWALVLCR	A	Carbamidomethyl (C)	0.00000010.0	Cmpd 73, AutoMSn(494.7952), 12.2 min
1	OUC46688.1	PX domain protein [Trichinella nativa]	92	90769	5	10.1	7.19	4502	1	1	1	494.795	987.576	2	987.532	0.0437	0	38.52	0.00017	R	AWALVLCR	A	Carbamidomethyl (C)	0.00000010.0	Cmpd 78, AutoMSn(494.7953), 12.3 min
1	OUC46688.1	PX domain protein [Trichinella nativa]	92	90769	5	10.1	7.19	5968	7	1	1	633.821	1265.63	2	1265.67	-0.0417	0	13.25	0.054	R	FLCSTNEILVK	L			Cmpd 190, AutoMSn(633.8209), 17.3 min
1	OUC46688.1	PX domain protein [Trichinella nativa]	92	90769	5	10.1	7.19	8635	2	1	1	1089.03	2176.05	2	2176.24	-0.1944	1	13.86	0.035	K	LVEFHGDQLLKPFPLPAKK	T			Cmpd 727, AutoMSn(1089.0305), 29.7 min
1	OUC46688.1	PX domain protein [Trichinella nativa]	92	90769	5	10.1	7.19	8756	5	1	1	744.016	2229.03	3	2229.01	0.0199	1	14.67	0.027	R	SWHDPACDCVTLTNEIRR	L	2 Carbamidomethyl (C)	0.000000101000000000.0	Cmpd 573, AutoMSn(744.0158), 25.8 min
1	OUC46688.1	PX domain protein [Trichinella nativa]	92	90769	5	10.1	7.19	8757	5	1	1	744.016	2229.03	3	2229.01	0.0215	1	14	0.031	R	SWHDPACDCVTLTNEIRR	L	2 Carbamidomethyl (C)	0.000000101000000000.0	Cmpd 576, AutoMSn(744.0163), 25.9 min
1	OUC46688.1	PX domain protein [Trichinella nativa]	92	90769	5	10.1	7.19	8758	4	1	1	744.02	2229.04	3	2229.01	0.0322	1	12.92	0.04	R	SWHDPACDCVTLTNEIRR	L	2 Carbamidomethyl (C)	0.000000101000000000.0	Cmpd 570, AutoMSn(744.0198), 25.8 min
1	OUC46688.1	PX domain protein [Trichinella nativa]	92	90769	5	10.1	7.19	9922	5	1	1	993.147	2976.42	3	2976.33	0.0906	1	15.27	0.019	R	DDDGGPGDLCWTTCNWGFDKRPLVPR	C	Carbamidomethyl (C)	0.00000000000001000000000000.0	Cmpd 573, AutoMSn(993.1469), 24.9 min	emPAI	0.04
2	XP_003372574.1	hypothetical protein Tsp_10331 [Trichinella spiralis]	59	24134	2	14.4	7.42	5610	1	1	1	590.301	1178.59	2	1178.62	-0.028	1	33.45	0.0005	-	MQKLQIMQK	Q	2 Oxidation (M)	0.200000200.0	Cmpd 185, AutoMSn(590.3009), 18.2 min
2	XP_003372574.1	hypothetical protein Tsp_10331 [Trichinella spiralis]	59	24134	2	14.4	7.42	5611	1	1	1	590.303	1178.59	2	1178.62	-0.0243	1	42.35	6.5e-05	-	MQKLQIMQK	Q	2 Oxidation (M)	0.200000200.0	Cmpd 216, AutoMSn(590.3027), 18.0 min
2	XP_003372574.1	hypothetical protein Tsp_10331 [Trichinella spiralis]	59	24134	2	14.4	7.42	5612	1	1	1	590.303	1178.59	2	1178.62	-0.0227	1	43.19	5.3e-05	-	MQKLQIMQK	Q	2 Oxidation (M)	0.200000200.0	Cmpd 217, AutoMSn(590.3035), 18.1 min
2	XP_003372574.1	hypothetical protein Tsp_10331 [Trichinella spiralis]	59	24134	2	14.4	7.42	5613	1	1	1	590.304	1178.59	2	1178.62	-0.0221	1	22.9	0.0057	-	MQKLQIMQK	Q	2 Oxidation (M)	0.200000200.0	Cmpd 227, AutoMSn(590.3038), 18.3 min
2	XP_003372574.1	hypothetical protein Tsp_10331 [Trichinella spiralis]	59	24134	2	14.4	7.42	5614	1	1	1	590.304	1178.59	2	1178.62	-0.0208	1	43.69	4.8e-05	-	MQKLQIMQK	Q	2 Oxidation (M)	0.200000200.0	Cmpd 221, AutoMSn(590.3044), 18.1 min
2	XP_003372574.1	hypothetical protein Tsp_10331 [Trichinella spiralis]	59	24134	2	14.4	7.42	5615	1	1	1	590.305	1178.59	2	1178.62	-0.0205	1	29.67	0.0012	-	MQKLQIMQK	Q	2 Oxidation (M)	0.200000200.0	Cmpd 182, AutoMSn(590.3046), 18.1 min
2	XP_003372574.1	hypothetical protein Tsp_10331 [Trichinella spiralis]	59	24134	2	14.4	7.42	5616	1	1	1	590.305	1178.6	2	1178.62	-0.0189	1	41.71	7.5e-05	-	MQKLQIMQK	Q	2 Oxidation (M)	0.200000200.0	Cmpd 177, AutoMSn(590.3054), 18.0 min
2	XP_003372574.1	hypothetical protein Tsp_10331 [Trichinella spiralis]	59	24134	2	14.4	7.42	5617	1	1	1	590.306	1178.6	2	1178.62	-0.0179	1	30.84	0.00092	-	MQKLQIMQK	Q	2 Oxidation (M)	0.200000200.0	Cmpd 179, AutoMSn(590.3059), 18.1 min
2	XP_003372574.1	hypothetical protein Tsp_10331 [Trichinella spiralis]	59	24134	2	14.4	7.42	9371	4	1	1	857.984	2570.93	3	2571.13	-0.2011	1	12.89	0.067	R	FQLCDPSRIGECFVGADLCNDR	S	2 Carbamidomethyl (C)	0.0000000000010000001000.0	Cmpd 744, AutoMSn(857.9837), 30.3 min
2	XP_003372574.1	hypothetical protein Tsp_10331 [Trichinella spiralis]	59	24134	2	14.4	7.42	9372	2	1	1	858.236	2571.69	3	2571.13	0.5552	1	17.19	0.026	R	FQLCDPSRIGECFVGADLCNDR	S	2 Carbamidomethyl (C)	0.0000000000010000001000.0	Cmpd 745, AutoMSn(858.2358), 30.3 min	emPAI	0.14
3	OUC48320.1	putative collagen triple helix repeat protein [Trichinella nativa]	48	28324	1	7.5	7.48	9061	1	1	1	800.347	2398.02	3	2398.07	-0.0459	1	39.52	0.00011	K	RQICGEHSECQLPPVCPSCAK	L	2 Carbamidomethyl (C)	0.000000000100000100000.0	Cmpd 418, AutoMSn(800.3470), 23.5 min
3	OUC48320.1	putative collagen triple helix repeat protein [Trichinella nativa]	48	28324	1	7.5	7.48	9062	1	1	1	800.349	2398.02	3	2398.07	-0.0412	1	42.36	5.5e-05	K	RQICGEHSECQLPPVCPSCAK	L	2 Carbamidomethyl (C)	0.000000000100000100000.0	Cmpd 339, AutoMSn(800.3486), 23.5 min
3	OUC48320.1	putative collagen triple helix repeat protein [Trichinella nativa]	48	28324	1	7.5	7.48	9063	2	1	1	800.349	2398.02	3	2398.07	-0.0407	1	26.06	0.0023	K	RQICGEHSECQLPPVCPSCAK	L	2 Carbamidomethyl (C)	0.000000000100000100000.0	Cmpd 460, AutoMSn(800.3487), 23.5 min
3	OUC48320.1	putative collagen triple helix repeat protein [Trichinella nativa]	48	28324	1	7.5	7.48	9064	1	1	1	800.35	2398.03	3	2398.07	-0.036	1	43.21	4.4e-05	K	RQICGEHSECQLPPVCPSCAK	L	2 Carbamidomethyl (C)	0.000000000100000100000.0	Cmpd 420, AutoMSn(800.3503), 23.5 min
3	OUC48320.1	putative collagen triple helix repeat protein [Trichinella nativa]	48	28324	1	7.5	7.48	9065	1	1	1	800.351	2398.03	3	2398.07	-0.0329	1	35.06	0.00029	K	RQICGEHSECQLPPVCPSCAK	L	2 Carbamidomethyl (C)	0.000000000100000100000.0	Cmpd 338, AutoMSn(800.3513), 23.4 min
3	OUC48320.1	putative collagen triple helix repeat protein [Trichinella nativa]	48	28324	1	7.5	7.48	9066	1	1	1	800.352	2398.03	3	2398.07	-0.0319	1	26.93	0.0019	K	RQICGEHSECQLPPVCPSCAK	L	2 Carbamidomethyl (C)	0.000000000100000000100.0	Cmpd 458, AutoMSn(800.3517), 23.5 min
3	OUC48320.1	putative collagen triple helix repeat protein [Trichinella nativa]	48	28324	1	7.5	7.48	9068	1	1	1	800.353	2398.04	3	2398.07	-0.0287	1	29.67	0.00098	K	RQICGEHSECQLPPVCPSCAK	L	2 Carbamidomethyl (C)	0.000000000100000000100.0	Cmpd 341, AutoMSn(800.3527), 23.6 min	emPAI	0.12
4	XP_003374582.1	conserved hypothetical protein [Trichinella spiralis]	73	83428	4	8	7.19	5420	1	1	0	567.015	1132.02	2	1132.59	-0.5757	1	20.44	0.021	R	CKSEEVILR	R	Carbamidomethyl (C)	0.100000000.0	Cmpd 8, AutoMSn(567.0149), 12.0 min
4	XP_003374582.1	conserved hypothetical protein [Trichinella spiralis]	73	83428	4	8	7.19	6406	1	1	1	705.355	1408.69	2	1408.71	-0.0184	1	23.37	0.0048	K	ATVNMFAEKNIR	S	Oxidation (M)	0.000020000000.0	Cmpd 140, AutoMSn(705.3547), 15.9 min
4	XP_003374582.1	conserved hypothetical protein [Trichinella spiralis]	73	83428	4	8	7.19	6407	1	1	1	705.356	1408.7	2	1408.71	-0.0156	1	17.83	0.017	K	ATVNMFAEKNIR	S	Oxidation (M)	0.000020000000.0	Cmpd 134, AutoMSn(705.3561), 15.8 min
4	XP_003374582.1	conserved hypothetical protein [Trichinella spiralis]	73	83428	4	8	7.19	7515	9	1	0	869.936	1737.86	2	1737.86	0.0011	1	11.49	0.074	K	AAGIPVHRMYCIDHR	G			Cmpd 473, AutoMSn(869.9356), 23.7 min
4	XP_003374582.1	conserved hypothetical protein [Trichinella spiralis]	73	83428	4	8	7.19	7516	6	1	0	869.936	1737.86	2	1737.86	0.0028	1	13.2	0.05	K	AAGIPVHRMYCIDHR	G			Cmpd 472, AutoMSn(869.9364), 23.6 min
4	XP_003374582.1	conserved hypothetical protein [Trichinella spiralis]	73	83428	4	8	7.19	7517	4	1	0	869.937	1737.86	2	1737.86	0.0034	1	14.53	0.037	K	AAGIPVHRMYCIDHR	G			Cmpd 470, AutoMSn(869.9367), 23.7 min
4	XP_003374582.1	conserved hypothetical protein [Trichinella spiralis]	73	83428	4	8	7.19	9500	3	0	0	902.393	2704.16	3	2704.3	-0.1443	1	21.22	0.0062	K	SSYSLHKLDENLIVEDEMANIER	V			Cmpd 417, AutoMSn(902.3930), 23.5 min
4	XP_003374582.1	conserved hypothetical protein [Trichinella spiralis]	73	83428	4	8	7.19	9501	6	0	0	902.398	2704.17	3	2704.3	-0.1293	1	19.6	0.0087	K	SSYSLHKLDENLIVEDEMANIER	V			Cmpd 340, AutoMSn(902.3980), 23.5 min
4	XP_003374582.1	conserved hypothetical protein [Trichinella spiralis]	73	83428	4	8	7.19	9502	2	0	0	902.398	2704.17	3	2704.3	-0.1284	1	21.46	0.0057	K	SSYSLHKLDENLIVEDEMANIER	V			Cmpd 336, AutoMSn(902.3983), 23.4 min
4	XP_003374582.1	conserved hypothetical protein [Trichinella spiralis]	73	83428	4	8	7.19	9503	2	0	0	902.4	2704.18	3	2704.3	-0.1237	1	43.12	3.8e-05	K	SSYSLHKLDENLIVEDEMANIER	V			Cmpd 415, AutoMSn(902.3998), 23.4 min
4	XP_003374582.1	conserved hypothetical protein [Trichinella spiralis]	73	83428	4	8	7.19	9504	2	0	0	902.402	2704.18	3	2704.3	-0.1174	1	20.12	0.0075	K	SSYSLHKLDENLIVEDEMANIER	V			Cmpd 337, AutoMSn(902.4019), 23.4 min
4	XP_003374582.1	conserved hypothetical protein [Trichinella spiralis]	73	83428	4	8	7.19	9505	2	0	0	902.405	2704.19	3	2704.3	-0.1072	1	23.73	0.0032	K	SSYSLHKLDENLIVEDEMANIER	V			Cmpd 342, AutoMSn(902.4053), 23.6 min	emPAI	0.04
5	OUC42377.1	putative LNS2 protein [Trichinella nativa]	63	94409	3	7	7.26	7515	9	0	0	869.936	1737.86	2	1737.86	0.0011	1	11.49	0.074	K	AAGIPVHRMYCIDHR	G			Cmpd 473, AutoMSn(869.9356), 23.7 min
5	OUC42377.1	putative LNS2 protein [Trichinella nativa]	63	94409	3	7	7.26	7516	6	0	0	869.936	1737.86	2	1737.86	0.0028	1	13.2	0.05	K	AAGIPVHRMYCIDHR	G			Cmpd 472, AutoMSn(869.9364), 23.6 min
5	OUC42377.1	putative LNS2 protein [Trichinella nativa]	63	94409	3	7	7.26	7517	4	0	0	869.937	1737.86	2	1737.86	0.0034	1	14.53	0.037	K	AAGIPVHRMYCIDHR	G			Cmpd 470, AutoMSn(869.9367), 23.7 min
5	OUC42377.1	putative LNS2 protein [Trichinella nativa]	63	94409	3	7	7.26	8922	1	1	0	768.11	2301.31	3	2302.04	-0.7315	1	20.61	0.0099	R	AASCSSTFDRFQQLSEQNQR	K			Cmpd 121, AutoMSn(768.1100), 14.5 min
5	OUC42377.1	putative LNS2 protein [Trichinella nativa]	63	94409	3	7	7.26	9500	3	0	0	902.393	2704.16	3	2704.3	-0.1443	1	21.22	0.0062	K	SSYSLHKLDENLIVEDEMANIER	V			Cmpd 417, AutoMSn(902.3930), 23.5 min
5	OUC42377.1	putative LNS2 protein [Trichinella nativa]	63	94409	3	7	7.26	9501	6	0	0	902.398	2704.17	3	2704.3	-0.1293	1	19.6	0.0087	K	SSYSLHKLDENLIVEDEMANIER	V			Cmpd 340, AutoMSn(902.3980), 23.5 min
5	OUC42377.1	putative LNS2 protein [Trichinella nativa]	63	94409	3	7	7.26	9502	2	0	0	902.398	2704.17	3	2704.3	-0.1284	1	21.46	0.0057	K	SSYSLHKLDENLIVEDEMANIER	V			Cmpd 336, AutoMSn(902.3983), 23.4 min
5	OUC42377.1	putative LNS2 protein [Trichinella nativa]	63	94409	3	7	7.26	9503	2	0	0	902.4	2704.18	3	2704.3	-0.1237	1	43.12	3.8e-05	K	SSYSLHKLDENLIVEDEMANIER	V			Cmpd 415, AutoMSn(902.3998), 23.4 min
5	OUC42377.1	putative LNS2 protein [Trichinella nativa]	63	94409	3	7	7.26	9504	2	0	0	902.402	2704.18	3	2704.3	-0.1174	1	20.12	0.0075	K	SSYSLHKLDENLIVEDEMANIER	V			Cmpd 337, AutoMSn(902.4019), 23.4 min
5	OUC42377.1	putative LNS2 protein [Trichinella nativa]	63	94409	3	7	7.26	9505	2	0	0	902.405	2704.19	3	2704.3	-0.1072	1	23.73	0.0032	K	SSYSLHKLDENLIVEDEMANIER	V			Cmpd 342, AutoMSn(902.4053), 23.6 min	emPAI	0.03
6	XP_003381315.1	enoyl-coA hydratase/isomerase family protein [Trichinella spiralis]	72	27343	4	21.9	9.2	4767	1	1	1	517.262	1032.51	2	1032.53	-0.018	0	38.8	0.00018	K	TLIEECLR	T	Carbamidomethyl (C)	0.00000100.0	Cmpd 71, AutoMSn(517.2619), 14.5 min
6	XP_003381315.1	enoyl-coA hydratase/isomerase family protein [Trichinella spiralis]	72	27343	4	21.9	9.2	4768	1	1	1	517.262	1032.51	2	1032.53	-0.0179	0	33.53	0.00059	K	TLIEECLR	T	Carbamidomethyl (C)	0.00000100.0	Cmpd 49, AutoMSn(517.2620), 14.5 min
6	XP_003381315.1	enoyl-coA hydratase/isomerase family protein [Trichinella spiralis]	72	27343	4	21.9	9.2	4769	1	1	1	517.262	1032.51	2	1032.53	-0.0175	0	28.34	0.002	K	TLIEECLR	T	Carbamidomethyl (C)	0.00000100.0	Cmpd 70, AutoMSn(517.2622), 14.4 min
6	XP_003381315.1	enoyl-coA hydratase/isomerase family protein [Trichinella spiralis]	72	27343	4	21.9	9.2	4770	1	1	1	517.263	1032.51	2	1032.53	-0.0162	0	44.78	4.4e-05	K	TLIEECLR	T	Carbamidomethyl (C)	0.00000100.0	Cmpd 52, AutoMSn(517.2629), 14.6 min
6	XP_003381315.1	enoyl-coA hydratase/isomerase family protein [Trichinella spiralis]	72	27343	4	21.9	9.2	4771	1	1	1	517.264	1032.51	2	1032.53	-0.0147	0	40.84	0.00011	K	TLIEECLR	T	Carbamidomethyl (C)	0.00000100.0	Cmpd 75, AutoMSn(517.2636), 14.5 min
6	XP_003381315.1	enoyl-coA hydratase/isomerase family protein [Trichinella spiralis]	72	27343	4	21.9	9.2	7644	4	1	1	600.83	1799.47	3	1798.73	0.734	1	12.02	0.11	R	NSTRCNSNCAMPTMR	S	2 Carbamidomethyl (C)	0.000010001000000.0	Cmpd 332, AutoMSn(600.8296), 20.1 min
6	XP_003381315.1	enoyl-coA hydratase/isomerase family protein [Trichinella spiralis]	72	27343	4	21.9	9.2	7645	3	1	1	600.833	1799.48	3	1798.73	0.7455	1	13.5	0.078	R	NSTRCNSNCAMPTMR	S	2 Carbamidomethyl (C)	0.000010001000000.0	Cmpd 419, AutoMSn(600.8335), 20.0 min
6	XP_003381315.1	enoyl-coA hydratase/isomerase family protein [Trichinella spiralis]	72	27343	4	21.9	9.2	7647	6	1	1	600.834	1799.48	3	1798.73	0.7463	1	12.24	0.1	R	NSTRCNSNCAMPTMR	S	2 Carbamidomethyl (C)	0.000010001000000.0	Cmpd 422, AutoMSn(600.8337), 20.0 min
6	XP_003381315.1	enoyl-coA hydratase/isomerase family protein [Trichinella spiralis]	72	27343	4	21.9	9.2	7648	3	1	1	600.834	1799.48	3	1798.73	0.7478	1	15.78	0.046	R	NSTRCNSNCAMPTMR	S	2 Carbamidomethyl (C)	0.000010001000000.0	Cmpd 356, AutoMSn(600.8343), 20.0 min
6	XP_003381315.1	enoyl-coA hydratase/isomerase family protein [Trichinella spiralis]	72	27343	4	21.9	9.2	8352	10	1	1	1015.77	2029.53	2	2028.83	0.6953	1	10.52	0.14	R	CNSNCAMPTMRSPMELGR	R	2 Oxidation (M)	0.000000200200000000.0	Cmpd 680, AutoMSn(1015.7703), 27.6 min
6	XP_003381315.1	enoyl-coA hydratase/isomerase family protein [Trichinella spiralis]	72	27343	4	21.9	9.2	8401	7	1	1	682.665	2044.97	3	2044.83	0.1473	1	12.66	0.048	R	CNSNCAMPTMRSPMELGR	R	3 Oxidation (M)	0.000000200200020000.0	Cmpd 156, AutoMSn(682.6649), 14.1 min
6	XP_003381315.1	enoyl-coA hydratase/isomerase family protein [Trichinella spiralis]	72	27343	4	21.9	9.2	8402	3	1	1	682.667	2044.98	3	2044.83	0.1527	1	14.58	0.031	R	CNSNCAMPTMRSPMELGR	R	3 Oxidation (M)	0.000000200200020000.0	Cmpd 152, AutoMSn(682.6667), 14.0 min
6	XP_003381315.1	enoyl-coA hydratase/isomerase family protein [Trichinella spiralis]	72	27343	4	21.9	9.2	8567	2	1	1	715.059	2142.16	3	2142.87	-0.7187	1	16.11	0.024	R	CNSNCAMPTMRSPMELGR	R	2 Carbamidomethyl (C); 2 Oxidation (M)	0.100010000200020000.0	Cmpd 746, AutoMSn(715.0590), 30.4 min
6	XP_003381315.1	enoyl-coA hydratase/isomerase family protein [Trichinella spiralis]	72	27343	4	21.9	9.2	9699	5	1	1	936.842	2807.5	3	2808.23	-0.73	1	13.91	0.035	R	MMVCVGNNFNNRSSVFVVCIDDEK	F	Carbamidomethyl (C); 2 Oxidation (M)	0.220000000000000000100000.0	Cmpd 598, AutoMSn(936.8419), 26.8 min
6	XP_003381315.1	enoyl-coA hydratase/isomerase family protein [Trichinella spiralis]	72	27343	4	21.9	9.2	9700	5	1	1	936.845	2807.51	3	2808.23	-0.7209	1	14.3	0.033	R	MMVCVGNNFNNRSSVFVVCIDDEK	F	Carbamidomethyl (C); 2 Oxidation (M)	0.220000000000000000100000.0	Cmpd 154, AutoMSn(936.8450), 26.9 min
6	XP_003381315.1	enoyl-coA hydratase/isomerase family protein [Trichinella spiralis]	72	27343	4	21.9	9.2	9755	9	1	1	945.47	2833.39	3	2833.27	0.1231	1	11.8	0.041	R	MMVCVGNNFNNRSSVFVVCIDDEK	F	2 Carbamidomethyl (C)	0.000100000000000000100000.0	Cmpd 649, AutoMSn(945.4702), 27.6 min	emPAI	0.12
7	KRY41834.1	Acetylcholine receptor subunit alpha-like 1 [Trichinella spiralis]	68	54833	4	13.8	6.28	4191	1	1	1	955.537	954.529	1	954.539	-0.0093	0	19.96	0.011	R	QLPEELVK	E			Cmpd 548, AutoMSn(955.5366), 25.5 min
7	KRY41834.1	Acetylcholine receptor subunit alpha-like 1 [Trichinella spiralis]	68	54833	4	13.8	6.28	4192	1	1	1	955.54	954.532	1	954.539	-0.0063	0	29.49	0.0012	R	QLPEELVK	E			Cmpd 534, AutoMSn(955.5396), 25.5 min
7	KRY41834.1	Acetylcholine receptor subunit alpha-like 1 [Trichinella spiralis]	68	54833	4	13.8	6.28	4193	1	1	1	955.54	954.533	1	954.539	-0.0054	0	26.69	0.0023	R	QLPEELVK	E			Cmpd 530, AutoMSn(955.5404), 25.3 min
7	KRY41834.1	Acetylcholine receptor subunit alpha-like 1 [Trichinella spiralis]	68	54833	4	13.8	6.28	4194	1	1	1	955.543	954.535	1	954.539	-0.0033	0	25.96	0.0028	R	QLPEELVK	E			Cmpd 533, AutoMSn(955.5425), 25.4 min
7	KRY41834.1	Acetylcholine receptor subunit alpha-like 1 [Trichinella spiralis]	68	54833	4	13.8	6.28	4195	1	1	1	955.545	954.537	1	954.539	-0.0012	0	40.57	9.6e-05	R	QLPEELVK	E			Cmpd 659, AutoMSn(955.5447), 25.3 min
7	KRY41834.1	Acetylcholine receptor subunit alpha-like 1 [Trichinella spiralis]	68	54833	4	13.8	6.28	4196	1	1	1	955.546	954.539	1	954.539	0.0001	0	38.24	0.00016	R	QLPEELVK	E			Cmpd 557, AutoMSn(955.5460), 25.5 min
7	KRY41834.1	Acetylcholine receptor subunit alpha-like 1 [Trichinella spiralis]	68	54833	4	13.8	6.28	4197	7	1	1	478.279	954.543	2	954.539	0.0041	0	15.99	0.028	R	QLPEELVK	E			Cmpd 666, AutoMSn(478.2786), 25.5 min
7	KRY41834.1	Acetylcholine receptor subunit alpha-like 1 [Trichinella spiralis]	68	54833	4	13.8	6.28	4198	6	1	1	478.279	954.543	2	954.539	0.0044	0	17.95	0.018	R	QLPEELVK	E			Cmpd 661, AutoMSn(478.2787), 25.4 min
7	KRY41834.1	Acetylcholine receptor subunit alpha-like 1 [Trichinella spiralis]	68	54833	4	13.8	6.28	4199	6	1	1	478.279	954.544	2	954.539	0.005	0	17.55	0.019	R	QLPEELVK	E			Cmpd 663, AutoMSn(478.2791), 25.4 min
7	KRY41834.1	Acetylcholine receptor subunit alpha-like 1 [Trichinella spiralis]	68	54833	4	13.8	6.28	7464	1	1	1	571.352	1711.04	3	1710.79	0.2494	0	25.59	0.0039	K	FGLWSYFGAFVDMR	Q	Oxidation (M)	0.00000000000020.0	Cmpd 46, AutoMSn(571.3526), 16.8 min
7	KRY41834.1	Acetylcholine receptor subunit alpha-like 1 [Trichinella spiralis]	68	54833	4	13.8	6.28	9203	4	1	1	817.799	2450.37	3	2450.09	0.2866	1	16.09	0.025	K	YLCMNYPGYSGDEQLQQKEK	A	Carbamidomethyl (C)	0.00100000000000000000.0	Cmpd 736, AutoMSn(817.7989), 30.1 min
7	KRY41834.1	Acetylcholine receptor subunit alpha-like 1 [Trichinella spiralis]	68	54833	4	13.8	6.28	9409	1	1	1	867.088	2598.24	3	2598.27	-0.0242	1	18.33	0.01	K	ISGQFCATFRPLCFNGSPCLPRK	N	Carbamidomethyl (C)	0.00000100000000000000000.0	Cmpd 523, AutoMSn(867.0878), 24.8 min	emPAI	0.06
8	OUC46244.1	hypothetical protein D917_07875 [Trichinella nativa]	67	89289	4	7.8	9.78	5693	3	1	0	607.823	1213.63	2	1213.61	0.0259	1	23.32	0.0055	K	EMPPARINMR	L			Cmpd 318, AutoMSn(607.8232), 19.1 min
8	OUC46244.1	hypothetical protein D917_07875 [Trichinella nativa]	67	89289	4	7.8	9.78	5694	6	1	0	607.824	1213.63	2	1213.61	0.0267	1	14.38	0.043	K	EMPPARINMR	L			Cmpd 321, AutoMSn(607.8236), 19.2 min
8	OUC46244.1	hypothetical protein D917_07875 [Trichinella nativa]	67	89289	4	7.8	9.78	5695	9	1	0	607.825	1213.63	2	1213.61	0.029	1	13.88	0.048	K	EMPPARINMR	L			Cmpd 324, AutoMSn(607.8247), 19.3 min
8	OUC46244.1	hypothetical protein D917_07875 [Trichinella nativa]	67	89289	4	7.8	9.78	6504	8	1	0	724.312	1446.61	2	1446.74	-0.135	1	10.44	0.1	R	LLCRVALEGTCR	V	2 Carbamidomethyl (C)	0.001000000010.0	Cmpd 38, AutoMSn(724.3115), 12.9 min
8	OUC46244.1	hypothetical protein D917_07875 [Trichinella nativa]	67	89289	4	7.8	9.78	8877	3	1	1	762.015	2283.02	3	2283.12	-0.0965	1	12.88	0.043	K	NQPLCNVSCPIGAAESALRQR	L	Carbamidomethyl (C)	0.000010000000000000000.0	Cmpd 150, AutoMSn(762.0155), 16.3 min
8	OUC46244.1	hypothetical protein D917_07875 [Trichinella nativa]	67	89289	4	7.8	9.78	8879	8	1	1	762.02	2283.04	3	2283.12	-0.0833	1	12.56	0.045	K	NQPLCNVSCPIGAAESALRQR	L	Carbamidomethyl (C)	0.000010000000000000000.0	Cmpd 153, AutoMSn(762.0199), 16.4 min
8	OUC46244.1	hypothetical protein D917_07875 [Trichinella nativa]	67	89289	4	7.8	9.78	5888	2	1	1	626.432	2501.7	4	2501.32	0.3827	1	19.79	0.052	R	QRLSQRPGLGGPHSPNWQALFR	H			Cmpd 893, AutoMSn(626.4318), 34.6 min
8	OUC46244.1	hypothetical protein D917_07875 [Trichinella nativa]	67	89289	4	7.8	9.78	5889	2	1	1	626.437	2501.72	4	2501.32	0.4035	1	22.11	0.031	R	QRLSQRPGLGGPHSPNWQALFR	H			Cmpd 896, AutoMSn(626.4370), 34.7 min
8	OUC46244.1	hypothetical protein D917_07875 [Trichinella nativa]	67	89289	4	7.8	9.78	5891	2	1	1	626.445	2501.75	4	2501.32	0.4355	1	18.35	0.074	R	QRLSQRPGLGGPHSPNWQALFR	H			Cmpd 928, AutoMSn(626.4449), 34.8 min
8	OUC46244.1	hypothetical protein D917_07875 [Trichinella nativa]	67	89289	4	7.8	9.78	5892	3	1	1	626.448	2501.76	4	2501.32	0.4474	1	18.48	0.072	R	QRLSQRPGLGGPHSPNWQALFR	H			Cmpd 957, AutoMSn(626.4479), 34.9 min
8	OUC46244.1	hypothetical protein D917_07875 [Trichinella nativa]	67	89289	4	7.8	9.78	5893	4	1	1	626.449	2501.77	4	2501.32	0.4525	1	17.22	0.097	R	QRLSQRPGLGGPHSPNWQALFR	H			Cmpd 931, AutoMSn(626.4492), 34.9 min
8	OUC46244.1	hypothetical protein D917_07875 [Trichinella nativa]	67	89289	4	7.8	9.78	5894	1	1	1	626.451	2501.77	4	2501.32	0.4591	1	37.42	0.00093	R	QRLSQRPGLGGPHSPNWQALFR	H			Cmpd 568, AutoMSn(626.4509), 35.0 min
8	OUC46244.1	hypothetical protein D917_07875 [Trichinella nativa]	67	89289	4	7.8	9.78	5895	2	1	1	626.451	2501.78	4	2501.32	0.4611	1	19.54	0.057	R	QRLSQRPGLGGPHSPNWQALFR	H			Cmpd 961, AutoMSn(626.4514), 34.9 min
8	OUC46244.1	hypothetical protein D917_07875 [Trichinella nativa]	67	89289	4	7.8	9.78	5896	1	1	1	626.455	2501.79	4	2501.32	0.4753	1	26.99	0.01	R	QRLSQRPGLGGPHSPNWQALFR	H			Cmpd 962, AutoMSn(626.4549), 35.0 min
8	OUC46244.1	hypothetical protein D917_07875 [Trichinella nativa]	67	89289	4	7.8	9.78	5897	4	1	1	626.46	2501.81	4	2501.32	0.4962	1	17.33	0.096	R	QRLSQRPGLGGPHSPNWQALFR	H			Cmpd 712, AutoMSn(626.4601), 35.1 min	emPAI	0.04

## Sheet: 8wk
Header	--------------------------------------------------------
Search title	Submitted from enrich igG 8wk trichinella by Mascot Daemon on SEARCH-SERVER
Timestamp	2021-06-29T06:53:28Z
User
Email
Report URI	http://127.0.0.1/mascot/cgi/master_results.pl?file=../data/20210629/F001975.dat
Peak list data path	C:\Program Files (x86)\Matrix Science\Mascot Daemon\mgf\123 enrich igG 8wk trichinella\mascot_daemon_merge.mgf
Peak list format	Mascot generic
Search type	MIS
Mascot version	2.3.0
Database	Trichinellaspiralis
Fasta file	sequence.fasta
Total sequences	46838
Total residues	18440007
Sequences after taxonomy filter	46838
Number of queries	9769
Variable modifications	--------------------------------------------------------
Identifier	Name	Delta	Neutral loss(es)
1	Carbamidomethyl (C)	57.0215
2	Oxidation (M)	15.9949	0	63.9983
Search Parameters	--------------------------------------------------------
Taxonomy filter	All entries
Enzyme	Trypsin
Maximum Missed Cleavages	1
Fixed modifications
Variable modifications	Carbamidomethyl (C),Oxidation (M)
Peptide Mass Tolerance	0.8
Peptide Mass Tolerance Units	Da
Fragment Mass Tolerance	0.8
Fragment Mass Tolerance Units	Da
Mass values	Monoisotopic
Instrument type	ESI-QUAD-TOF
Format parameters	--------------------------------------------------------
Significance threshold	0.05
Max. number of hits	0
Use MudPIT protein scoring	1
Ions score cut-off	0
Include same-set proteins	0
Include sub-set proteins	0
Include unassigned	0
Require bold red	0
Protein hits	--------------------------------------------------------
prot_hit_num	prot_acc	prot_desc	prot_score	prot_mass	prot_sequences_sig	prot_cover	prot_pi	pep_query	pep_rank	pep_isbold	pep_isunique	pep_exp_mz	pep_exp_mr	pep_exp_z	pep_calc_mr	pep_delta	pep_miss	pep_score	pep_expect	pep_res_before	pep_seq	pep_res_after	pep_var_mod	pep_var_mod_pos	pep_scan_title
1	OUC46688.1	PX domain protein [Trichinella nativa]	104	90769	4	6.5	7.19	3615	1	1	1	458.249	914.484	2	914.493	-0.0094	1	17.01	0.026	K	GDVERLAR	A			Cmpd 95, AutoMSn(458.2493), 14.5 min
1	OUC46688.1	PX domain protein [Trichinella nativa]	104	90769	4	6.5	7.19	3618	4	1	1	458.249	914.484	2	914.493	-0.009	1	18.87	0.017	K	GDVERLAR	A			Cmpd 99, AutoMSn(458.2494), 14.6 min
1	OUC46688.1	PX domain protein [Trichinella nativa]	104	90769	4	6.5	7.19	4154	1	1	1	494.776	987.538	2	987.532	0.0054	0	21.6	0.0082	R	AWALVLCR	A	Carbamidomethyl (C)	0.00000010.0	Cmpd 232, AutoMSn(494.7762), 17.9 min
1	OUC46688.1	PX domain protein [Trichinella nativa]	104	90769	4	6.5	7.19	4157	1	1	1	494.793	987.571	2	987.532	0.039	0	51.12	9.2e-06	R	AWALVLCR	A	Carbamidomethyl (C)	0.00000010.0	Cmpd 47, AutoMSn(494.7930), 12.6 min
1	OUC46688.1	PX domain protein [Trichinella nativa]	104	90769	4	6.5	7.19	4158	1	1	1	494.794	987.573	2	987.532	0.041	0	41.52	8.4e-05	R	AWALVLCR	A	Carbamidomethyl (C)	0.00000010.0	Cmpd 81, AutoMSn(494.7940), 12.5 min
1	OUC46688.1	PX domain protein [Trichinella nativa]	104	90769	4	6.5	7.19	4159	1	1	1	494.794	987.573	2	987.532	0.041	0	38.3	0.00018	R	AWALVLCR	A	Carbamidomethyl (C)	0.00000010.0	Cmpd 84, AutoMSn(494.7940), 12.6 min
1	OUC46688.1	PX domain protein [Trichinella nativa]	104	90769	4	6.5	7.19	4160	1	1	1	494.794	987.574	2	987.532	0.0413	0	33.79	0.0005	R	AWALVLCR	A	Carbamidomethyl (C)	0.00000010.0	Cmpd 44, AutoMSn(494.7941), 12.5 min
1	OUC46688.1	PX domain protein [Trichinella nativa]	104	90769	4	6.5	7.19	4161	1	1	1	494.795	987.576	2	987.532	0.0435	0	49.72	1.3e-05	R	AWALVLCR	A	Carbamidomethyl (C)	0.00000010.0	Cmpd 86, AutoMSn(494.7952), 12.6 min
1	OUC46688.1	PX domain protein [Trichinella nativa]	104	90769	4	6.5	7.19	8344	9	1	1	1089.03	2176.05	2	2176.24	-0.1942	1	11.08	0.066	K	LVEFHGDQLLKPFPLPAKK	T			Cmpd 558, AutoMSn(1089.0306), 29.8 min
1	OUC46688.1	PX domain protein [Trichinella nativa]	104	90769	4	6.5	7.19	8463	5	1	1	744.016	2229.03	3	2229.01	0.0215	1	14.81	0.026	R	SWHDPACDCVTLTNEIRR	L	2 Carbamidomethyl (C)	0.000000101000000000.0	Cmpd 686, AutoMSn(744.0163), 25.8 min
1	OUC46688.1	PX domain protein [Trichinella nativa]	104	90769	4	6.5	7.19	8464	4	1	1	744.017	2229.03	3	2229.01	0.0236	1	15.09	0.024	R	SWHDPACDCVTLTNEIRR	L	2 Carbamidomethyl (C)	0.000000101000000000.0	Cmpd 689, AutoMSn(744.0170), 25.9 min
1	OUC46688.1	PX domain protein [Trichinella nativa]	104	90769	4	6.5	7.19	8465	4	1	1	744.018	2229.03	3	2229.01	0.0259	1	15.01	0.025	R	SWHDPACDCVTLTNEIRR	L	2 Carbamidomethyl (C)	0.000000101000000000.0	Cmpd 693, AutoMSn(744.0177), 25.9 min	emPAI	0.04
2	KRY34169.1	3-hydroxypropionyl-coenzyme A dehydratase, partial [Trichinella spiralis]	53	36802	2	6.9	9.42	4423	1	1	0	517.263	1032.51	2	1032.53	-0.0162	0	42.93	6.8e-05	K	TLIEECLR	T	Carbamidomethyl (C)	0.00000100.0	Cmpd 78, AutoMSn(517.2629), 14.9 min
2	KRY34169.1	3-hydroxypropionyl-coenzyme A dehydratase, partial [Trichinella spiralis]	53	36802	2	6.9	9.42	4424	1	1	0	517.263	1032.51	2	1032.53	-0.0152	0	39.13	0.00016	K	TLIEECLR	T	Carbamidomethyl (C)	0.00000100.0	Cmpd 79, AutoMSn(517.2634), 14.9 min
2	KRY34169.1	3-hydroxypropionyl-coenzyme A dehydratase, partial [Trichinella spiralis]	53	36802	2	6.9	9.42	4425	1	1	0	517.264	1032.51	2	1032.53	-0.0143	0	39.26	0.00016	K	TLIEECLR	T	Carbamidomethyl (C)	0.00000100.0	Cmpd 83, AutoMSn(517.2638), 15.0 min
2	KRY34169.1	3-hydroxypropionyl-coenzyme A dehydratase, partial [Trichinella spiralis]	53	36802	2	6.9	9.42	6984	7	1	0	840.298	1678.58	2	1677.89	0.6914	1	10.23	0.16	K	MIGLSRALDMIITGR	Q	2 Oxidation (M)	0.200000000200000.0	Cmpd 558, AutoMSn(840.2983), 23.2 min	emPAI	0.09
3	XP_003375617.1	peptidase, S1C family [Trichinella spiralis]	62	42594	3	6.2	9.33	1188	1	1	1	551.304	550.297	1	550.323	-0.0255	0	15.38	0.048	K	IHPGK	G			Cmpd 295, AutoMSn(551.3045), 19.3 min
3	XP_003375617.1	peptidase, S1C family [Trichinella spiralis]	62	42594	3	6.2	9.33	2446	1	1	1	699.477	698.47	1	698.328	0.1418	0	22.43	0.0047	K	ICNHR	I	Carbamidomethyl (C)	0.01000.0	Cmpd 310, AutoMSn(699.4773), 33.7 min
3	XP_003375617.1	peptidase, S1C family [Trichinella spiralis]	62	42594	3	6.2	9.33	2447	1	1	1	699.478	698.47	1	698.328	0.1421	0	21.09	0.0064	K	ICNHR	I	Carbamidomethyl (C)	0.01000.0	Cmpd 696, AutoMSn(699.4776), 33.8 min
3	XP_003375617.1	peptidase, S1C family [Trichinella spiralis]	62	42594	3	6.2	9.33	2448	1	1	1	699.478	698.471	1	698.328	0.1429	0	24.09	0.0032	K	ICNHR	I	Carbamidomethyl (C)	0.01000.0	Cmpd 312, AutoMSn(699.4784), 33.8 min
3	XP_003375617.1	peptidase, S1C family [Trichinella spiralis]	62	42594	3	6.2	9.33	2449	1	1	1	699.479	698.471	1	698.328	0.143	0	19.48	0.0092	K	ICNHR	I	Carbamidomethyl (C)	0.01000.0	Cmpd 532, AutoMSn(699.4785), 34.0 min
3	XP_003375617.1	peptidase, S1C family [Trichinella spiralis]	62	42594	3	6.2	9.33	2450	1	1	1	699.479	698.471	1	698.328	0.1432	0	19.2	0.0098	K	ICNHR	I	Carbamidomethyl (C)	0.01000.0	Cmpd 528, AutoMSn(699.4787), 33.9 min
3	XP_003375617.1	peptidase, S1C family [Trichinella spiralis]	62	42594	3	6.2	9.33	2451	1	1	1	699.479	698.471	1	698.328	0.1432	0	19.18	0.0099	K	ICNHR	I	Carbamidomethyl (C)	0.01000.0	Cmpd 1030, AutoMSn(699.4787), 33.9 min
3	XP_003375617.1	peptidase, S1C family [Trichinella spiralis]	62	42594	3	6.2	9.33	2452	1	1	1	699.479	698.472	1	698.328	0.1435	0	27.64	0.0014	K	ICNHR	I	Carbamidomethyl (C)	0.01000.0	Cmpd 339, AutoMSn(699.4790), 33.8 min
3	XP_003375617.1	peptidase, S1C family [Trichinella spiralis]	62	42594	3	6.2	9.33	2453	1	1	1	699.479	698.472	1	698.328	0.1436	0	21.87	0.0053	K	ICNHR	I	Carbamidomethyl (C)	0.01000.0	Cmpd 1029, AutoMSn(699.4790), 33.8 min
3	XP_003375617.1	peptidase, S1C family [Trichinella spiralis]	62	42594	3	6.2	9.33	2454	1	1	1	699.479	698.472	1	698.328	0.1437	0	34.48	0.00029	K	ICNHR	I	Carbamidomethyl (C)	0.01000.0	Cmpd 794, AutoMSn(699.4792), 34.0 min
3	XP_003375617.1	peptidase, S1C family [Trichinella spiralis]	62	42594	3	6.2	9.33	2455	1	1	1	699.479	698.472	1	698.328	0.1438	0	21.08	0.0064	K	ICNHR	I	Carbamidomethyl (C)	0.01000.0	Cmpd 698, AutoMSn(699.4793), 33.9 min
3	XP_003375617.1	peptidase, S1C family [Trichinella spiralis]	62	42594	3	6.2	9.33	2456	1	1	1	699.479	698.472	1	698.328	0.1438	0	29.55	0.00091	K	ICNHR	I	Carbamidomethyl (C)	0.01000.0	Cmpd 314, AutoMSn(699.4793), 33.8 min
3	XP_003375617.1	peptidase, S1C family [Trichinella spiralis]	62	42594	3	6.2	9.33	2457	1	1	1	699.479	698.472	1	698.328	0.1439	0	23.57	0.0036	K	ICNHR	I	Carbamidomethyl (C)	0.01000.0	Cmpd 937, AutoMSn(699.4794), 33.9 min
3	XP_003375617.1	peptidase, S1C family [Trichinella spiralis]	62	42594	3	6.2	9.33	2458	1	1	1	699.48	698.472	1	698.328	0.1441	0	25.15	0.0025	K	ICNHR	I	Carbamidomethyl (C)	0.01000.0	Cmpd 342, AutoMSn(699.4796), 33.9 min
3	XP_003375617.1	peptidase, S1C family [Trichinella spiralis]	62	42594	3	6.2	9.33	2459	1	1	1	699.48	698.472	1	698.328	0.1441	0	34.51	0.00029	K	ICNHR	I	Carbamidomethyl (C)	0.01000.0	Cmpd 946, AutoMSn(699.4796), 33.9 min
3	XP_003375617.1	peptidase, S1C family [Trichinella spiralis]	62	42594	3	6.2	9.33	2460	1	1	1	699.48	698.472	1	698.328	0.1441	0	14.31	0.03	K	ICNHR	I	Carbamidomethyl (C)	0.01000.0	Cmpd 944, AutoMSn(699.4796), 33.8 min
3	XP_003375617.1	peptidase, S1C family [Trichinella spiralis]	62	42594	3	6.2	9.33	2461	1	1	1	699.48	698.472	1	698.328	0.1441	0	24.99	0.0026	K	ICNHR	I	Carbamidomethyl (C)	0.01000.0	Cmpd 845, AutoMSn(699.4796), 33.9 min
3	XP_003375617.1	peptidase, S1C family [Trichinella spiralis]	62	42594	3	6.2	9.33	2462	1	1	1	699.48	698.472	1	698.328	0.1442	0	21.41	0.0059	K	ICNHR	I	Carbamidomethyl (C)	0.01000.0	Cmpd 1026, AutoMSn(699.4797), 34.0 min
3	XP_003375617.1	peptidase, S1C family [Trichinella spiralis]	62	42594	3	6.2	9.33	2463	1	1	1	699.48	698.472	1	698.328	0.1443	0	27.61	0.0014	K	ICNHR	I	Carbamidomethyl (C)	0.01000.0	Cmpd 939, AutoMSn(699.4798), 34.0 min
3	XP_003375617.1	peptidase, S1C family [Trichinella spiralis]	62	42594	3	6.2	9.33	2464	1	1	1	699.48	698.472	1	698.328	0.1443	0	21.28	0.0061	K	ICNHR	I	Carbamidomethyl (C)	0.01000.0	Cmpd 410, AutoMSn(699.4798), 33.7 min
3	XP_003375617.1	peptidase, S1C family [Trichinella spiralis]	62	42594	3	6.2	9.33	2465	1	1	1	699.48	698.473	1	698.328	0.1444	0	34.35	0.0003	K	ICNHR	I	Carbamidomethyl (C)	0.01000.0	Cmpd 1026, AutoMSn(699.4799), 33.8 min
3	XP_003375617.1	peptidase, S1C family [Trichinella spiralis]	62	42594	3	6.2	9.33	2466	1	1	1	699.48	698.473	1	698.328	0.1444	0	22.47	0.0046	K	ICNHR	I	Carbamidomethyl (C)	0.01000.0	Cmpd 701, AutoMSn(699.4799), 34.0 min
3	XP_003375617.1	peptidase, S1C family [Trichinella spiralis]	62	42594	3	6.2	9.33	2467	1	1	1	699.48	698.473	1	698.328	0.1444	0	21.18	0.0062	K	ICNHR	I	Carbamidomethyl (C)	0.01000.0	Cmpd 842, AutoMSn(699.4799), 33.8 min
3	XP_003375617.1	peptidase, S1C family [Trichinella spiralis]	62	42594	3	6.2	9.33	2468	1	1	1	699.48	698.473	1	698.328	0.1445	0	14.32	0.03	K	ICNHR	I	Carbamidomethyl (C)	0.01000.0	Cmpd 840, AutoMSn(699.4800), 33.7 min
3	XP_003375617.1	peptidase, S1C family [Trichinella spiralis]	62	42594	3	6.2	9.33	2469	1	1	1	699.48	698.473	1	698.328	0.1445	0	17.72	0.014	K	ICNHR	I	Carbamidomethyl (C)	0.01000.0	Cmpd 412, AutoMSn(699.4800), 33.8 min
3	XP_003375617.1	peptidase, S1C family [Trichinella spiralis]	62	42594	3	6.2	9.33	2470	1	1	1	699.48	698.473	1	698.328	0.1445	0	14.71	0.028	K	ICNHR	I	Carbamidomethyl (C)	0.01000.0	Cmpd 530, AutoMSn(699.4800), 34.0 min
3	XP_003375617.1	peptidase, S1C family [Trichinella spiralis]	62	42594	3	6.2	9.33	2471	1	1	1	699.48	698.473	1	698.328	0.1446	0	21.25	0.0061	K	ICNHR	I	Carbamidomethyl (C)	0.01000.0	Cmpd 415, AutoMSn(699.4801), 33.9 min
3	XP_003375617.1	peptidase, S1C family [Trichinella spiralis]	62	42594	3	6.2	9.33	2472	1	1	1	699.48	698.473	1	698.328	0.1447	0	21.11	0.0064	K	ICNHR	I	Carbamidomethyl (C)	0.01000.0	Cmpd 344, AutoMSn(699.4801), 33.9 min
3	XP_003375617.1	peptidase, S1C family [Trichinella spiralis]	62	42594	3	6.2	9.33	2473	1	1	1	699.48	698.473	1	698.328	0.1447	0	34.13	0.00032	K	ICNHR	I	Carbamidomethyl (C)	0.01000.0	Cmpd 942, AutoMSn(699.4802), 34.0 min
3	XP_003375617.1	peptidase, S1C family [Trichinella spiralis]	62	42594	3	6.2	9.33	2474	1	1	1	699.481	698.473	1	698.328	0.145	0	27.71	0.0014	K	ICNHR	I	Carbamidomethyl (C)	0.01000.0	Cmpd 1021, AutoMSn(699.4805), 33.9 min
3	XP_003375617.1	peptidase, S1C family [Trichinella spiralis]	62	42594	3	6.2	9.33	2475	1	1	1	699.481	698.473	1	698.328	0.1451	0	21.27	0.0061	K	ICNHR	I	Carbamidomethyl (C)	0.01000.0	Cmpd 1024, AutoMSn(699.4806), 34.0 min
3	XP_003375617.1	peptidase, S1C family [Trichinella spiralis]	62	42594	3	6.2	9.33	2476	1	1	1	699.481	698.474	1	698.328	0.146	0	21.17	0.0063	K	ICNHR	I	Carbamidomethyl (C)	0.01000.0	Cmpd 949, AutoMSn(699.4815), 33.9 min
3	XP_003375617.1	peptidase, S1C family [Trichinella spiralis]	62	42594	3	6.2	9.33	6539	4	1	1	771.893	1541.77	2	1541.77	0.0018	1	11.31	0.072	K	LFCSGNSAMSKLIR	F	Oxidation (M)	0.00000000200000.0	Cmpd 363, AutoMSn(771.8929), 20.8 min	emPAI	0.08
4	XP_003378299.1	hypothetical protein Tsp_06213 [Trichinella spiralis]	81	109804	5	5	5.35	2607	1	1	0	358.718	715.421	2	715.423	-0.0022	0	41.18	0.0001	R	LVELSR	S			Cmpd 134, AutoMSn(358.7176), 14.4 min
4	XP_003378299.1	hypothetical protein Tsp_06213 [Trichinella spiralis]	81	109804	5	5	5.35	2903	5	1	0	798.776	797.768	1	797.341	0.4272	0	11.11	0.15	R	EMSIMR	S	2 Oxidation (M)	0.020020.0	Cmpd 1128, AutoMSn(798.7756), 38.2 min
4	XP_003378299.1	hypothetical protein Tsp_06213 [Trichinella spiralis]	81	109804	5	5	5.35	2905	2	1	0	798.779	797.772	1	797.341	0.4307	0	11.47	0.14	R	EMSIMR	S	2 Oxidation (M)	0.020020.0	Cmpd 1120, AutoMSn(798.7791), 38.3 min
4	XP_003378299.1	hypothetical protein Tsp_06213 [Trichinella spiralis]	81	109804	5	5	5.35	4760	2	1	0	550.837	1099.66	2	1099.66	0.0001	1	27.29	0.0021	K	LGSVELKLNK	C			Cmpd 254, AutoMSn(550.8374), 16.1 min
4	XP_003378299.1	hypothetical protein Tsp_06213 [Trichinella spiralis]	81	109804	5	5	5.35	5153	4	1	0	384.223	1149.65	3	1149.61	0.0412	1	12.66	0.063	K	LEKMLSSQSK	E			Cmpd 144, AutoMSn(384.2231), 15.8 min
4	XP_003378299.1	hypothetical protein Tsp_06213 [Trichinella spiralis]	81	109804	5	5	5.35	7035	1	1	0	565.625	1693.85	3	1693.87	-0.0205	1	17.93	0.017	K	ASVDLLKEQAAQEHR	E			Cmpd 112, AutoMSn(565.6253), 17.9 min	emPAI	0.03
5	OUC49733.1	putative Ion channel [Trichinella nativa]	59	55734	3	10.1	9.66	6054	7	1	1	476.021	1425.04	3	1424.71	0.3276	1	11.04	0.16	R	LWECYSLAKNAK	C			Cmpd 280, AutoMSn(476.0205), 17.7 min
5	OUC49733.1	putative Ion channel [Trichinella nativa]	59	55734	3	10.1	9.66	6797	1	1	1	811.707	1621.4	2	1621.86	-0.4631	1	39.18	0.00023	R	LRFICKPMCLIGR	V	Carbamidomethyl (C); Oxidation (M)	0.0000100200000.0	Cmpd 165, AutoMSn(811.7067), 27.3 min
5	OUC49733.1	putative Ion channel [Trichinella nativa]	59	55734	3	10.1	9.66	9349	8	1	1	923.082	2766.22	3	2766.3	-0.073	0	12.96	0.037	K	TYADAMWWGVVTFFTIGFGDMVPR	T			Cmpd 624, AutoMSn(923.0821), 29.0 min
5	OUC49733.1	putative Ion channel [Trichinella nativa]	59	55734	3	10.1	9.66	9442	8	1	1	933.667	2797.98	3	2798.29	-0.307	0	12.37	0.064	K	TYADAMWWGVVTFFTIGFGDMVPR	T	2 Oxidation (M)	0.000002000000000000002000.0	Cmpd 790, AutoMSn(933.6674), 28.3 min	emPAI	0.06
6	OUC48320.1	putative collagen triple helix repeat protein [Trichinella nativa]	39	28324	1	7.5	7.48	8759	1	1	1	800.349	2398.02	3	2398.07	-0.0403	1	37	0.00019	K	RQICGEHSECQLPPVCPSCAK	L	2 Carbamidomethyl (C)	0.000000000100000100000.0	Cmpd 357, AutoMSn(800.3488), 23.7 min
6	OUC48320.1	putative collagen triple helix repeat protein [Trichinella nativa]	39	28324	1	7.5	7.48	8760	1	1	1	800.35	2398.03	3	2398.07	-0.0368	1	29.86	0.00096	K	RQICGEHSECQLPPVCPSCAK	L	2 Carbamidomethyl (C)	0.000000000100000000100.0	Cmpd 352, AutoMSn(800.3500), 23.6 min
6	OUC48320.1	putative collagen triple helix repeat protein [Trichinella nativa]	39	28324	1	7.5	7.48	8761	1	1	1	800.35	2398.03	3	2398.07	-0.0361	1	38.73	0.00012	K	RQICGEHSECQLPPVCPSCAK	L	2 Carbamidomethyl (C)	0.000000000100000100000.0	Cmpd 355, AutoMSn(800.3502), 23.6 min	emPAI	0.12
7	KRY37429.1	hypothetical protein T01_16154, partial [Trichinella spiralis]	39	14884	1	7.1	9.17	4296	1	1	1	508.305	1014.59	2	1014.57	0.0234	0	38.6	0.00017	R	IAVQTDIQK	M			Cmpd 31, AutoMSn(508.3045), 12.2 min	emPAI	0.23
7	OUC49787.1	hypothetical protein D917_05068 [Trichinella nativa]	38	21683	1	11.2	11	8798	3	1	1	802.853	2405.54	3	2406.28	-0.7421	1	19.31	0.016	R	MCFLPLEVALHKTLSTPHIAL	-	Carbamidomethyl (C); Oxidation (M)	0.210000000000000000000.0	Cmpd 194, AutoMSn(802.8533), 26.9 min
7	OUC49787.1	hypothetical protein D917_05068 [Trichinella nativa]	38	21683	1	11.2	11	8803	1	1	1	803.141	2406.4	3	2406.28	0.1217	1	37.97	0.00018	R	MCFLPLEVALHKTLSTPHIAL	-	Carbamidomethyl (C); Oxidation (M)	0.210000000000000000000.0	Cmpd 449, AutoMSn(803.1413), 26.9 min
7	OUC49787.1	hypothetical protein D917_05068 [Trichinella nativa]	38	21683	1	11.2	11	8805	1	1	1	803.288	2406.84	3	2406.28	0.561	1	17.97	0.021	R	MCFLPLEVALHKTLSTPHIAL	-	Carbamidomethyl (C); Oxidation (M)	0.210000000000000000000.0	Cmpd 212, AutoMSn(803.2877), 27.6 min
7	OUC49787.1	hypothetical protein D917_05068 [Trichinella nativa]	38	21683	1	11.2	11	8807	2	1	1	803.289	2406.85	3	2406.28	0.5654	1	10.81	0.11	R	MCFLPLEVALHKTLSTPHIAL	-	Carbamidomethyl (C); Oxidation (M)	0.210000000000000000000.0	Cmpd 687, AutoMSn(803.2892), 26.9 min	emPAI	0.16
8	OUC43754.1	putative tudor domain protein [Trichinella nativa]	57	64197	3	9.5	7.84	6555	10	1	0	515.893	1544.66	3	1544.79	-0.1342	1	13.96	0.043	-	MQASFLNIFYRR	L			Cmpd 55, AutoMSn(515.8933), 11.9 min
8	OUC43754.1	putative tudor domain protein [Trichinella nativa]	57	64197	3	9.5	7.84	6557	2	1	0	515.896	1544.67	3	1544.79	-0.1271	1	16.68	0.022	-	MQASFLNIFYRR	L			Cmpd 50, AutoMSn(515.8956), 11.8 min
8	OUC43754.1	putative tudor domain protein [Trichinella nativa]	57	64197	3	9.5	7.84	6560	1	1	0	515.902	1544.68	3	1544.79	-0.1071	1	37.09	0.0002	-	MQASFLNIFYRR	L			Cmpd 51, AutoMSn(515.9023), 11.8 min
8	OUC43754.1	putative tudor domain protein [Trichinella nativa]	57	64197	3	9.5	7.84	7607	8	1	0	641.644	1921.91	3	1921.93	-0.021	0	11.96	0.056	R	ENAYRPAQSVCTELSVR	V			Cmpd 338, AutoMSn(641.6441), 20.3 min
8	OUC43754.1	putative tudor domain protein [Trichinella nativa]	57	64197	3	9.5	7.84	9440	4	1	1	933.665	2797.97	3	2798.33	-0.3546	1	17.03	0.022	R	RLILSGSMESFPSASSSVEASNNAWR	G	Oxidation (M)	0.00000002000000000000000000.0	Cmpd 665, AutoMSn(933.6655), 28.5 min	emPAI	0.05
9	XP_003381315.1	enoyl-coA hydratase/isomerase family protein [Trichinella spiralis]	77	27343	5	27.9	9.2	4423	1	0	0	517.263	1032.51	2	1032.53	-0.0162	0	42.93	6.8e-05	K	TLIEECLR	T	Carbamidomethyl (C)	0.00000100.0	Cmpd 78, AutoMSn(517.2629), 14.9 min
9	XP_003381315.1	enoyl-coA hydratase/isomerase family protein [Trichinella spiralis]	77	27343	5	27.9	9.2	4424	1	0	0	517.263	1032.51	2	1032.53	-0.0152	0	39.13	0.00016	K	TLIEECLR	T	Carbamidomethyl (C)	0.00000100.0	Cmpd 79, AutoMSn(517.2634), 14.9 min
9	XP_003381315.1	enoyl-coA hydratase/isomerase family protein [Trichinella spiralis]	77	27343	5	27.9	9.2	4425	1	0	0	517.264	1032.51	2	1032.53	-0.0143	0	39.26	0.00016	K	TLIEECLR	T	Carbamidomethyl (C)	0.00000100.0	Cmpd 83, AutoMSn(517.2638), 15.0 min
9	XP_003381315.1	enoyl-coA hydratase/isomerase family protein [Trichinella spiralis]	77	27343	5	27.9	9.2	6984	7	0	0	840.298	1678.58	2	1677.89	0.6914	1	10.23	0.16	K	MIGLSRALDMIITGR	Q	2 Oxidation (M)	0.200000000200000.0	Cmpd 558, AutoMSn(840.2983), 23.2 min
9	XP_003381315.1	enoyl-coA hydratase/isomerase family protein [Trichinella spiralis]	77	27343	5	27.9	9.2	7167	2	1	1	879.97	1757.93	2	1757.71	0.219	1	13.57	0.041	R	NSTRCNSNCAMPTMR	S	Carbamidomethyl (C); Oxidation (M)	0.000000001000020.0	Cmpd 545, AutoMSn(879.9700), 23.7 min
9	XP_003381315.1	enoyl-coA hydratase/isomerase family protein [Trichinella spiralis]	77	27343	5	27.9	9.2	7264	7	1	1	600.833	1799.48	3	1798.73	0.7438	1	10.59	0.15	R	NSTRCNSNCAMPTMR	S	2 Carbamidomethyl (C)	0.000010001000000.0	Cmpd 333, AutoMSn(600.8329), 20.1 min
9	XP_003381315.1	enoyl-coA hydratase/isomerase family protein [Trichinella spiralis]	77	27343	5	27.9	9.2	8088	1	1	1	682.667	2044.98	3	2044.83	0.1535	1	28.82	0.0012	R	CNSNCAMPTMRSPMELGR	R	3 Oxidation (M)	0.000000200200020000.0	Cmpd 157, AutoMSn(682.6670), 14.2 min
9	XP_003381315.1	enoyl-coA hydratase/isomerase family protein [Trichinella spiralis]	77	27343	5	27.9	9.2	9502	10	1	1	936.99	2807.95	3	2808.23	-0.2854	1	11.54	0.089	R	MMVCVGNNFNNRSSVFVVCIDDEK	F	Carbamidomethyl (C); 2 Oxidation (M)	0.220100000000000000000000.0	Cmpd 689, AutoMSn(936.9901), 27.0 min
9	XP_003381315.1	enoyl-coA hydratase/isomerase family protein [Trichinella spiralis]	77	27343	5	27.9	9.2	9569	9	1	1	945.674	2834	3	2833.27	0.7357	1	13.27	0.051	R	MMVCVGNNFNNRSSVFVVCIDDEK	F	2 Carbamidomethyl (C)	0.000100000000000000100000.0	Cmpd 153, AutoMSn(945.6744), 26.9 min	emPAI	0.26
10	OUC48548.1	Myb-like DNA-binding domain protein [Trichinella nativa]	67	77218	4	6	8.83	5565	9	1	0	589.587	1177.16	2	1176.57	0.5869	0	15.01	0.076	R	VNQQQSSSATK	A			Cmpd 188, AutoMSn(589.5875), 18.3 min
10	OUC48548.1	Myb-like DNA-binding domain protein [Trichinella nativa]	67	77218	4	6	8.83	5946	1	1	1	632.318	1262.62	2	1262.58	0.041	0	23.54	0.0051	K	LDANTAELECK	L	Carbamidomethyl (C)	0.00000000010.0	Cmpd 193, AutoMSn(632.3184), 16.1 min
10	OUC48548.1	Myb-like DNA-binding domain protein [Trichinella nativa]	67	77218	4	6	8.83	5947	1	1	1	632.319	1262.62	2	1262.58	0.0423	0	22.08	0.0071	K	LDANTAELECK	L	Carbamidomethyl (C)	0.00000000010.0	Cmpd 191, AutoMSn(632.3190), 16.1 min
10	OUC48548.1	Myb-like DNA-binding domain protein [Trichinella nativa]	67	77218	4	6	8.83	5948	6	1	1	632.321	1262.63	2	1262.58	0.0466	0	12.64	0.062	K	LDANTAELECK	L	Carbamidomethyl (C)	0.00000000010.0	Cmpd 136, AutoMSn(632.3212), 16.0 min
10	OUC48548.1	Myb-like DNA-binding domain protein [Trichinella nativa]	67	77218	4	6	8.83	5949	1	1	1	632.322	1262.63	2	1262.58	0.0484	0	37.32	0.00021	K	LDANTAELECK	L	Carbamidomethyl (C)	0.00000000010.0	Cmpd 141, AutoMSn(632.3221), 16.1 min
10	OUC48548.1	Myb-like DNA-binding domain protein [Trichinella nativa]	67	77218	4	6	8.83	5950	1	1	1	632.325	1262.63	2	1262.58	0.0536	0	25.73	0.0031	K	LDANTAELECK	L	Carbamidomethyl (C)	0.00000000010.0	Cmpd 139, AutoMSn(632.3247), 16.1 min
10	OUC48548.1	Myb-like DNA-binding domain protein [Trichinella nativa]	67	77218	4	6	8.83	6964	6	1	0	518.261	1551.76	3	1551.79	-0.0262	1	10.5	0.088	K	QRMNSMTVATLLR	E	2 Oxidation (M)	0.0020020000000.0	Cmpd 370, AutoMSn(518.2606), 20.2 min
10	OUC48548.1	Myb-like DNA-binding domain protein [Trichinella nativa]	67	77218	4	6	8.83	8431	7	1	0	689.35	2065.03	3	2065	0.0234	1	12.27	0.049	R	MNSMTVATLLREMFVFK	S	3 Oxidation (M)	0.20020000000020000.0	Cmpd 287, AutoMSn(689.3500), 18.4 min	emPAI	0.04
11	KRY37548.1	putative zinc finger protein C06E1.8 [Trichinella spiralis]	45	81047	2	2.4	5.71	3594	8	1	1	430.914	1289.72	3	1289.66	0.0606	1	12.99	0.28	R	LAQVCNDLRMK	R			Cmpd 671, AutoMSn(430.9136), 37.4 min
11	KRY37548.1	putative zinc finger protein C06E1.8 [Trichinella spiralis]	45	81047	2	2.4	5.71	7573	1	1	1	587.967	1760.88	3	1760.85	0.0324	1	35.47	0.00029	K	SDLDGSRLAQVCNDLR	M			Cmpd 232, AutoMSn(587.9672), 18.4 min	emPAI	0.04
12	KRY42983.1	Phosphatidylinositol phosphatase PTPRQ, partial [Trichinella spiralis]	165	525529	14	3.7	7.97	3884	7	1	1	451.766	901.518	2	901.523	-0.0055	0	10.29	0.11	R	IITSLEAR	Q			Cmpd 188, AutoMSn(451.7661), 16.0 min
12	KRY42983.1	Phosphatidylinositol phosphatase PTPRQ, partial [Trichinella spiralis]	165	525529	14	3.7	7.97	4491	5	1	1	494.298	986.582	2	986.587	-0.0057	1	12.3	0.069	R	NIRILSSGK	H			Cmpd 964, AutoMSn(494.2981), 32.5 min
12	KRY42983.1	Phosphatidylinositol phosphatase PTPRQ, partial [Trichinella spiralis]	165	525529	14	3.7	7.97	4867	5	1	1	523.777	1045.54	2	1045.58	-0.0364	0	18.08	0.019	R	ISALSATEVR	I			Cmpd 163, AutoMSn(523.7774), 15.5 min
12	KRY42983.1	Phosphatidylinositol phosphatase PTPRQ, partial [Trichinella spiralis]	165	525529	14	3.7	7.97	4869	4	1	1	523.779	1045.54	2	1045.58	-0.0339	0	20.36	0.011	R	ISALSATEVR	I			Cmpd 161, AutoMSn(523.7787), 15.4 min
12	KRY42983.1	Phosphatidylinositol phosphatase PTPRQ, partial [Trichinella spiralis]	165	525529	14	3.7	7.97	4870	4	1	1	523.78	1045.54	2	1045.58	-0.0319	0	20.91	0.01	R	ISALSATEVR	I			Cmpd 24, AutoMSn(523.7797), 15.4 min
12	KRY42983.1	Phosphatidylinositol phosphatase PTPRQ, partial [Trichinella spiralis]	165	525529	14	3.7	7.97	4871	7	1	1	523.78	1045.55	2	1045.58	-0.0309	0	20.71	0.01	R	ISALSATEVR	I			Cmpd 26, AutoMSn(523.7802), 15.5 min
12	KRY42983.1	Phosphatidylinositol phosphatase PTPRQ, partial [Trichinella spiralis]	165	525529	14	3.7	7.97	4874	4	1	1	523.781	1045.55	2	1045.58	-0.0298	0	27.32	0.0023	R	ISALSATEVR	I			Cmpd 77, AutoMSn(523.7808), 15.3 min
12	KRY42983.1	Phosphatidylinositol phosphatase PTPRQ, partial [Trichinella spiralis]	165	525529	14	3.7	7.97	4876	1	1	1	523.783	1045.55	2	1045.58	-0.0259	0	26.39	0.0028	R	ISALSATEVR	I			Cmpd 23, AutoMSn(523.7827), 15.4 min
12	KRY42983.1	Phosphatidylinositol phosphatase PTPRQ, partial [Trichinella spiralis]	165	525529	14	3.7	7.97	4976	1	1	1	538.295	1074.58	2	1074.57	0.0051	0	14.77	0.038	R	ELNAIFSGPK	A			Cmpd 875, AutoMSn(538.2953), 32.8 min
12	KRY42983.1	Phosphatidylinositol phosphatase PTPRQ, partial [Trichinella spiralis]	165	525529	14	3.7	7.97	4979	2	1	1	538.303	1074.59	2	1074.57	0.0194	0	12.92	0.059	R	ELNAIFSGPK	A			Cmpd 631, AutoMSn(538.3025), 33.0 min
12	KRY42983.1	Phosphatidylinositol phosphatase PTPRQ, partial [Trichinella spiralis]	165	525529	14	3.7	7.97	4980	1	1	1	538.303	1074.59	2	1074.57	0.0202	0	15.29	0.034	R	ELNAIFSGPK	A			Cmpd 861, AutoMSn(538.3029), 33.1 min
12	KRY42983.1	Phosphatidylinositol phosphatase PTPRQ, partial [Trichinella spiralis]	165	525529	14	3.7	7.97	4981	1	1	1	538.306	1074.6	2	1074.57	0.0257	0	14.08	0.045	R	ELNAIFSGPK	A			Cmpd 291, AutoMSn(538.3056), 33.2 min
12	KRY42983.1	Phosphatidylinositol phosphatase PTPRQ, partial [Trichinella spiralis]	165	525529	14	3.7	7.97	4982	1	1	1	538.306	1074.6	2	1074.57	0.0271	0	12.48	0.065	R	ELNAIFSGPK	A			Cmpd 834, AutoMSn(538.3063), 33.1 min
12	KRY42983.1	Phosphatidylinositol phosphatase PTPRQ, partial [Trichinella spiralis]	165	525529	14	3.7	7.97	4989	1	1	1	538.311	1074.61	2	1074.57	0.0371	0	19.77	0.012	R	ELNAIFSGPK	A			Cmpd 887, AutoMSn(538.3113), 33.1 min
12	KRY42983.1	Phosphatidylinositol phosphatase PTPRQ, partial [Trichinella spiralis]	165	525529	14	3.7	7.97	4990	3	1	1	538.314	1074.61	2	1074.57	0.0434	0	10.09	0.11	R	ELNAIFSGPK	A			Cmpd 890, AutoMSn(538.3144), 33.2 min
12	KRY42983.1	Phosphatidylinositol phosphatase PTPRQ, partial [Trichinella spiralis]	165	525529	14	3.7	7.97	4991	2	1	1	538.315	1074.61	2	1074.57	0.044	0	10.92	0.094	R	ELNAIFSGPK	A			Cmpd 830, AutoMSn(538.3147), 33.2 min
12	KRY42983.1	Phosphatidylinositol phosphatase PTPRQ, partial [Trichinella spiralis]	165	525529	14	3.7	7.97	4992	2	1	1	538.315	1074.62	2	1074.57	0.0446	0	12.68	0.063	R	ELNAIFSGPK	A			Cmpd 294, AutoMSn(538.3150), 33.2 min
12	KRY42983.1	Phosphatidylinositol phosphatase PTPRQ, partial [Trichinella spiralis]	165	525529	14	3.7	7.97	4997	1	1	1	538.318	1074.62	2	1074.57	0.0498	0	12.68	0.063	R	ELNAIFSGPK	A			Cmpd 641, AutoMSn(538.3177), 33.2 min
12	KRY42983.1	Phosphatidylinositol phosphatase PTPRQ, partial [Trichinella spiralis]	165	525529	14	3.7	7.97	4998	2	1	1	538.318	1074.62	2	1074.57	0.0501	0	11.42	0.084	R	ELNAIFSGPK	A			Cmpd 756, AutoMSn(538.3178), 33.2 min
12	KRY42983.1	Phosphatidylinositol phosphatase PTPRQ, partial [Trichinella spiralis]	165	525529	14	3.7	7.97	5000	1	1	1	538.318	1074.62	2	1074.57	0.0506	0	12.87	0.06	R	ELNAIFSGPK	A			Cmpd 841, AutoMSn(538.3180), 33.2 min
12	KRY42983.1	Phosphatidylinositol phosphatase PTPRQ, partial [Trichinella spiralis]	165	525529	14	3.7	7.97	5001	1	1	1	538.32	1074.63	2	1074.57	0.0544	0	17.46	0.021	R	ELNAIFSGPK	A			Cmpd 297, AutoMSn(538.3200), 33.3 min
12	KRY42983.1	Phosphatidylinositol phosphatase PTPRQ, partial [Trichinella spiralis]	165	525529	14	3.7	7.97	5004	3	1	1	538.323	1074.63	2	1074.57	0.0597	0	11.99	0.074	R	ELNAIFSGPK	A			Cmpd 798, AutoMSn(538.3226), 33.3 min
12	KRY42983.1	Phosphatidylinositol phosphatase PTPRQ, partial [Trichinella spiralis]	165	525529	14	3.7	7.97	5070	3	1	1	547.336	1092.66	2	1092.54	0.1191	0	10.55	0.11	R	EMGNIFNLR	I			Cmpd 505, AutoMSn(547.3361), 33.4 min
12	KRY42983.1	Phosphatidylinositol phosphatase PTPRQ, partial [Trichinella spiralis]	165	525529	14	3.7	7.97	5109	9	1	1	551.795	1101.58	2	1101.57	0.0042	1	11.41	0.083	K	LSGPSMARQR	M			Cmpd 90, AutoMSn(551.7950), 14.9 min
12	KRY42983.1	Phosphatidylinositol phosphatase PTPRQ, partial [Trichinella spiralis]	165	525529	14	3.7	7.97	5115	8	1	1	551.796	1101.58	2	1101.57	0.006	1	11.99	0.072	K	LSGPSMARQR	M			Cmpd 65, AutoMSn(551.7959), 14.9 min
12	KRY42983.1	Phosphatidylinositol phosphatase PTPRQ, partial [Trichinella spiralis]	165	525529	14	3.7	7.97	5117	3	1	1	551.796	1101.58	2	1101.57	0.0064	1	14.89	0.037	K	LSGPSMARQR	M			Cmpd 96, AutoMSn(551.7961), 14.9 min
12	KRY42983.1	Phosphatidylinositol phosphatase PTPRQ, partial [Trichinella spiralis]	165	525529	14	3.7	7.97	5119	3	1	1	551.796	1101.58	2	1101.57	0.0065	1	17.11	0.022	K	LSGPSMARQR	M			Cmpd 136, AutoMSn(551.7962), 15.0 min
12	KRY42983.1	Phosphatidylinositol phosphatase PTPRQ, partial [Trichinella spiralis]	165	525529	14	3.7	7.97	5120	8	1	1	551.796	1101.58	2	1101.57	0.0068	1	12.58	0.063	K	LSGPSMARQR	M			Cmpd 13, AutoMSn(551.7963), 15.1 min
12	KRY42983.1	Phosphatidylinositol phosphatase PTPRQ, partial [Trichinella spiralis]	165	525529	14	3.7	7.97	5121	9	1	1	551.797	1101.58	2	1101.57	0.0071	1	11.97	0.073	K	LSGPSMARQR	M			Cmpd 98, AutoMSn(551.7965), 15.1 min
12	KRY42983.1	Phosphatidylinositol phosphatase PTPRQ, partial [Trichinella spiralis]	165	525529	14	3.7	7.97	5124	7	1	1	551.797	1101.58	2	1101.57	0.0081	1	15.09	0.035	K	LSGPSMARQR	M			Cmpd 12, AutoMSn(551.7970), 15.0 min
12	KRY42983.1	Phosphatidylinositol phosphatase PTPRQ, partial [Trichinella spiralis]	165	525529	14	3.7	7.97	5125	2	1	1	551.797	1101.58	2	1101.57	0.0082	1	14.48	0.041	K	LSGPSMARQR	M			Cmpd 15, AutoMSn(551.7970), 15.0 min
12	KRY42983.1	Phosphatidylinositol phosphatase PTPRQ, partial [Trichinella spiralis]	165	525529	14	3.7	7.97	5126	7	1	1	551.797	1101.58	2	1101.57	0.0083	1	12.9	0.059	K	LSGPSMARQR	M			Cmpd 69, AutoMSn(551.7971), 15.1 min
12	KRY42983.1	Phosphatidylinositol phosphatase PTPRQ, partial [Trichinella spiralis]	165	525529	14	3.7	7.97	5128	8	1	1	551.797	1101.58	2	1101.57	0.0089	1	11.5	0.081	K	LSGPSMARQR	M			Cmpd 16, AutoMSn(551.7973), 15.2 min
12	KRY42983.1	Phosphatidylinositol phosphatase PTPRQ, partial [Trichinella spiralis]	165	525529	14	3.7	7.97	5130	8	1	1	551.797	1101.58	2	1101.57	0.009	1	11.08	0.089	K	LSGPSMARQR	M			Cmpd 99, AutoMSn(551.7974), 15.1 min
12	KRY42983.1	Phosphatidylinositol phosphatase PTPRQ, partial [Trichinella spiralis]	165	525529	14	3.7	7.97	5131	7	1	1	551.798	1101.58	2	1101.57	0.0091	1	12.21	0.069	K	LSGPSMARQR	M			Cmpd 14, AutoMSn(551.7975), 15.0 min
12	KRY42983.1	Phosphatidylinositol phosphatase PTPRQ, partial [Trichinella spiralis]	165	525529	14	3.7	7.97	5135	7	1	1	551.798	1101.58	2	1101.57	0.0099	1	14.38	0.042	K	LSGPSMARQR	M			Cmpd 15, AutoMSn(551.7979), 15.1 min
12	KRY42983.1	Phosphatidylinositol phosphatase PTPRQ, partial [Trichinella spiralis]	165	525529	14	3.7	7.97	5136	8	1	1	551.798	1101.58	2	1101.57	0.0099	1	12.35	0.066	K	LSGPSMARQR	M			Cmpd 102, AutoMSn(551.7979), 15.2 min
12	KRY42983.1	Phosphatidylinositol phosphatase PTPRQ, partial [Trichinella spiralis]	165	525529	14	3.7	7.97	5140	9	1	1	551.798	1101.58	2	1101.57	0.0107	1	11.79	0.076	K	LSGPSMARQR	M			Cmpd 100, AutoMSn(551.7983), 15.1 min
12	KRY42983.1	Phosphatidylinositol phosphatase PTPRQ, partial [Trichinella spiralis]	165	525529	14	3.7	7.97	5147	7	1	1	551.8	1101.58	2	1101.57	0.0136	1	11.53	0.08	K	LSGPSMARQR	M			Cmpd 16, AutoMSn(551.7997), 15.1 min
12	KRY42983.1	Phosphatidylinositol phosphatase PTPRQ, partial [Trichinella spiralis]	165	525529	14	3.7	7.97	2967	1	1	1	370.38	1108.12	3	1108.53	-0.4158	0	17.16	0.11	R	EMGNIFNLR	I	Oxidation (M)	0.020000000.0	Cmpd 975, AutoMSn(370.3799), 35.3 min
12	KRY42983.1	Phosphatidylinositol phosphatase PTPRQ, partial [Trichinella spiralis]	165	525529	14	3.7	7.97	2969	2	1	1	370.38	1108.12	3	1108.53	-0.4147	0	10.08	0.56	R	EMGNIFNLR	I	Oxidation (M)	0.020000000.0	Cmpd 880, AutoMSn(370.3802), 35.4 min
12	KRY42983.1	Phosphatidylinositol phosphatase PTPRQ, partial [Trichinella spiralis]	165	525529	14	3.7	7.97	5510	4	1	1	388.308	1161.9	3	1162.6	-0.6996	1	12.63	0.13	K	LKSDMAQNLK	A	Oxidation (M)	0.0000200000.0	Cmpd 1115, AutoMSn(388.3080), 36.2 min
12	KRY42983.1	Phosphatidylinositol phosphatase PTPRQ, partial [Trichinella spiralis]	165	525529	14	3.7	7.97	3165	3	1	1	388.309	1161.91	3	1162.6	-0.6956	1	21.39	0.048	K	LKSDMAQNLK	A	Oxidation (M)	0.0000200000.0	Cmpd 951, AutoMSn(388.3093), 36.2 min
12	KRY42983.1	Phosphatidylinositol phosphatase PTPRQ, partial [Trichinella spiralis]	165	525529	14	3.7	7.97	3166	9	1	1	388.311	1161.91	3	1162.6	-0.6894	1	10.84	0.56	K	LKSDMAQNLK	A	Oxidation (M)	0.0000200000.0	Cmpd 403, AutoMSn(388.3113), 36.2 min
12	KRY42983.1	Phosphatidylinositol phosphatase PTPRQ, partial [Trichinella spiralis]	165	525529	14	3.7	7.97	6381	3	1	1	465.251	1392.73	3	1392.66	0.0716	0	13.96	0.043	K	MDFHAGYVQGLR	D			Cmpd 120, AutoMSn(465.2514), 15.7 min
12	KRY42983.1	Phosphatidylinositol phosphatase PTPRQ, partial [Trichinella spiralis]	165	525529	14	3.7	7.97	6567	8	1	1	488.286	1461.84	3	1461.76	0.0757	0	14.79	0.037	K	GDTFIVLWEVAGR	E			Cmpd 121, AutoMSn(488.2864), 14.6 min
12	KRY42983.1	Phosphatidylinositol phosphatase PTPRQ, partial [Trichinella spiralis]	165	525529	14	3.7	7.97	7561	1	1	1	586.969	1757.89	3	1757.91	-0.0278	1	19.23	0.011	K	FLTRSEAPLPPMDLR	T	Oxidation (M)	0.000000000002000.0	Cmpd 244, AutoMSn(586.9691), 17.3 min
12	KRY42983.1	Phosphatidylinositol phosphatase PTPRQ, partial [Trichinella spiralis]	165	525529	14	3.7	7.97	7763	1	1	1	618.307	1851.9	3	1851.91	-0.0158	0	34.88	0.0003	R	IDGLSGNTMYNITVQAR	T			Cmpd 388, AutoMSn(618.3070), 22.6 min
12	KRY42983.1	Phosphatidylinositol phosphatase PTPRQ, partial [Trichinella spiralis]	165	525529	14	3.7	7.97	7876	1	1	1	630.992	1889.95	3	1890.05	-0.0915	1	21.19	0.007	K	TILKGLEPASTYEITVR	A			Cmpd 401, AutoMSn(630.9922), 20.8 min
12	KRY42983.1	Phosphatidylinositol phosphatase PTPRQ, partial [Trichinella spiralis]	165	525529	14	3.7	7.97	8041	1	1	1	978.973	1955.93	2	1955.92	0.0121	0	13.13	0.043	K	HSLTFVWDPPECGNVAK	Y	Carbamidomethyl (C)	0.00000000000100000.0	Cmpd 512, AutoMSn(978.9733), 24.9 min
12	KRY42983.1	Phosphatidylinositol phosphatase PTPRQ, partial [Trichinella spiralis]	165	525529	14	3.7	7.97	8144	7	1	1	988.546	1975.08	2	1975.1	-0.0248	1	12.22	0.06	K	ETTIIQSAICSTGLKLLK	L	Carbamidomethyl (C)	0.000000000100000000.0	Cmpd 412, AutoMSn(988.5460), 21.2 min	emPAI	0.01
